# Supplementary material for: Cross-Species and Human Inter-Tissue Network Analysis of Genes Implicated in Longevity and Aging Reveal Strong Support for Nutrient Sensing
Source: Front Genet. 2021 Aug 27;12:719713. doi: 10.3389/fgene.2021.719713 (PMC8430347; doi:10.3389/fgene.2021.719713)
Supplement: Supplementary file 1 [file Data_Sheet_1.xlsx]

## Sheet: TableS1
Table S1:	Human aging and longevity related genes - available database resources and CES matrix
CES_Rank	AginGenes	Mesh	MorbidMap	GeneAge	LongevityMap	GWASCatalog	dbGAP	GAD	HGMD+HPO	DisGeNet	OpenTarget	KEGG	AMIGO	Expression	Methylation	Curated	CES
1	APOE	0	1	0	1	0	1	1	1	1	0	1	1	0	1	1	0.666667
2	IRS2	0	1	0	0	0	1	1	0	0	1	1	1	1	1	1	0.6
3	TP53	1	1	0	0	0	1	1	0	1	1	1	1	0	1	0	0.6
4	WRN	1	1	0	1	0	0	1	1	1	0	1	1	0	0	1	0.6
5	AKT1	1	1	0	0	0	0	1	0	1	1	1	1	0	1	0	0.533333
6	FOXO3	1	1	0	0	0	1	1	0	0	1	1	1	0	1	0	0.533333
7	IL6	0	1	0	1	0	1	1	1	0	0	1	1	0	0	1	0.533333
8	INSR	0	1	0	0	0	1	1	0	1	1	1	1	0	1	0	0.533333
9	KL	1	1	0	0	0	1	1	0	0	1	1	1	0	1	0	0.533333
10	LMNA	1	1	0	0	1	0	1	0	1	0	1	1	0	1	0	0.533333
11	PPARGC1A	1	1	0	0	0	1	1	0	0	1	1	1	0	0	1	0.533333
12	CAMK4	0	0	1	0	1	1	0	1	0	1	1	0	0	0	1	0.466667
13	CAT	1	1	0	0	0	1	1	0	0	1	0	1	0	1	0	0.466667
14	CDKN1A	1	1	0	0	1	0	1	0	0	0	1	1	0	1	0	0.466667
15	CDKN2A	1	1	0	0	0	0	1	0	1	0	0	1	1	1	0	0.466667
16	CDKN2B	1	1	0	0	0	0	1	0	0	0	1	1	1	0	1	0.466667
17	ERCC2	1	1	0	0	0	1	1	0	1	0	1	1	0	0	0	0.466667
18	FOXO1	0	1	0	0	1	1	1	0	0	1	1	1	0	0	0	0.466667
19	HRAS	1	1	0	0	0	0	1	0	1	1	1	1	0	0	0	0.466667
20	IGF1R	0	1	0	0	0	0	1	0	0	1	1	1	1	1	0	0.466667
21	MTOR	1	1	0	0	0	0	1	0	0	1	1	1	0	1	0	0.466667
22	PPARG	0	1	0	0	1	0	1	0	1	1	1	1	0	0	0	0.466667
23	SIRT1	1	1	0	0	0	0	1	0	0	1	1	1	0	1	0	0.466667
24	SIRT3	1	1	0	0	0	1	1	0	0	0	1	1	0	1	0	0.466667
25	SOD2	1	1	0	0	0	1	1	0	0	1	1	1	0	0	0	0.466667
26	ATM	1	1	0	0	0	0	1	0	1	0	1	1	0	0	0	0.4
27	C7orf50	0	0	1	0	0	1	0	1	0	0	1	0	1	0	1	0.4
28	COL5A1	0	0	1	0	0	1	0	1	0	0	0	1	1	0	1	0.4
29	CREB1	1	1	0	0	0	0	1	0	0	1	0	1	0	1	0	0.4
30	FOXO4	1	1	0	0	0	0	1	0	0	0	1	1	0	1	0	0.4
31	HFE	0	1	0	0	0	1	0	0	1	0	1	1	0	1	0	0.4
32	HTT	0	1	0	0	0	0	1	1	0	0	0	1	0	1	1	0.4
33	IGF2	0	1	0	0	0	1	1	0	0	0	1	1	1	0	0	0.4
34	IL10	1	1	0	0	0	1	0	0	0	0	1	1	0	1	0	0.4
35	INS	0	1	0	0	0	1	1	0	0	1	1	1	0	0	0	0.4
36	PTEN	1	1	0	0	0	0	1	0	1	0	0	1	0	0	1	0.4
37	SERPINE1	1	1	0	0	0	1	1	0	0	0	1	1	0	0	0	0.4
38	STK24	0	0	1	0	0	1	0	1	0	0	1	0	1	0	1	0.4
39	SVEP1	0	0	1	0	1	1	0	1	0	0	1	0	0	0	1	0.4
40	TERT	1	1	0	0	0	0	1	0	1	0	1	1	0	0	0	0.4
41	TGFA	0	0	1	0	0	1	0	1	0	0	1	1	0	0	1	0.4
42	TH	1	1	0	0	0	1	0	0	0	0	1	1	0	1	0	0.4
43	TNF	0	1	0	0	0	1	1	0	0	0	1	1	1	0	0	0.4
44	ABCC4	0	0	1	0	0	1	0	1	0	0	1	0	0	0	1	0.333333
45	ACE	0	1	0	0	0	1	0	0	0	0	1	1	0	1	0	0.333333
46	AGT	1	1	0	0	0	1	0	0	0	0	1	1	0	0	0	0.333333
47	AKT3	1	1	0	0	0	0	0	0	0	1	1	0	1	0	0	0.333333
48	APOC1	0	0	1	0	0	1	0	0	0	0	1	1	0	0	1	0.333333
49	APOC3	0	1	0	0	0	1	1	0	0	0	1	1	0	0	0	0.333333
50	ARNTL	1	1	0	0	0	0	1	0	0	0	0	1	0	1	0	0.333333
51	CARS1	0	0	1	0	0	1	0	1	0	0	1	0	0	0	1	0.333333
52	CDH4	0	0	1	0	0	1	0	1	0	0	1	0	0	0	1	0.333333
53	CETP	0	1	0	0	0	0	1	0	0	0	1	1	0	1	0	0.333333
54	CISD2	1	1	0	0	0	0	1	0	0	0	0	1	0	1	0	0.333333
55	CLU	0	1	0	0	1	0	1	0	0	0	0	1	0	0	1	0.333333
56	COQ7	1	1	0	0	0	0	1	0	0	0	0	1	0	1	0	0.333333
57	EGFR	0	1	0	0	0	0	1	0	1	0	1	1	0	0	0	0.333333
58	EIF4E	0	1	0	0	0	0	0	0	0	1	1	1	0	1	0	0.333333
59	ERBB2	0	1	0	0	0	0	1	0	1	0	0	1	1	0	0	0.333333
60	ESR1	0	1	0	0	0	0	1	0	0	0	1	1	1	0	0	0.333333
61	FAS	0	1	0	0	0	0	1	0	0	0	1	1	1	0	0	0.333333
62	GABRB3	0	0	1	0	0	1	0	1	0	0	0	1	0	0	1	0.333333
63	GH1	0	1	0	0	0	0	1	0	0	0	1	1	0	1	0	0.333333
64	GHRHR	1	1	0	0	0	0	1	0	0	0	1	1	0	0	0	0.333333
65	GRIN2B	0	0	1	0	0	1	0	1	0	0	0	1	0	0	1	0.333333
66	H2AX	1	1	0	0	0	0	1	0	0	0	1	1	0	0	0	0.333333
67	HIF1A	0	1	0	0	0	0	1	0	0	0	1	1	0	1	0	0.333333
68	HSPA1B	0	1	0	0	0	1	1	0	0	0	1	1	0	0	0	0.333333
69	IRS1	0	1	0	0	0	1	1	0	0	1	0	1	0	0	0	0.333333
70	LEP	1	1	0	0	0	0	1	0	0	0	0	1	1	0	0	0.333333
71	LRP1B	0	0	0	1	0	0	0	1	0	0	1	1	0	0	1	0.333333
72	MLH1	0	1	0	0	0	0	1	0	1	0	1	1	0	0	0	0.333333
73	NCAM2	0	0	1	0	0	1	0	1	0	0	1	0	0	0	1	0.333333
74	NFKB1	0	1	0	0	0	0	1	0	0	1	1	1	0	0	0	0.333333
75	NRDE2	0	0	1	1	0	1	0	1	0	0	0	0	0	0	1	0.333333
76	PDGFB	0	1	0	0	0	0	1	0	1	0	0	1	1	0	0	0.333333
77	PIK3CA	0	1	0	0	0	0	1	0	0	1	1	1	0	0	0	0.333333
78	PIK3CB	0	1	0	0	0	1	1	0	0	1	0	0	0	1	0	0.333333
79	POLB	1	1	0	0	0	0	1	0	0	0	1	1	0	0	0	0.333333
80	PON1	0	1	0	0	0	1	1	0	0	0	1	1	0	0	0	0.333333
81	POU1F1	1	1	0	0	0	0	1	0	0	0	0	1	0	1	0	0.333333
82	PTPN11	0	0	0	0	0	0	1	1	1	0	0	1	0	0	1	0.333333
83	RELA	1	1	0	0	0	0	1	0	0	1	0	1	0	0	0	0.333333
84	SIRT6	0	1	0	0	0	0	1	0	0	0	1	1	0	1	0	0.333333
85	SOD1	1	1	0	0	0	0	1	0	0	0	0	1	0	1	0	0.333333
86	SREBF1	1	1	0	0	1	0	0	0	0	0	1	1	0	0	0	0.333333
87	SSTR3	0	1	0	0	0	0	1	0	0	0	1	1	0	0	1	0.333333
88	TERC	0	1	0	0	0	0	1	0	1	0	1	0	0	1	0	0.333333
89	TGFB1	0	1	0	0	0	0	1	0	0	0	1	1	0	1	0	0.333333
90	TOMM40	0	1	0	1	0	0	0	0	0	0	1	1	0	0	1	0.333333
91	TSC2	0	1	1	0	0	1	0	0	0	1	1	0	0	0	0	0.333333
92	UCP3	1	1	0	0	0	0	1	0	0	0	1	1	0	0	0	0.333333
93	ZMPSTE24	1	1	0	0	0	0	1	0	0	0	0	1	0	1	0	0.333333
94	ABCC8	0	0	0	0	0	0	0	1	1	0	0	1	0	0	1	0.266667
95	ADCY5	0	0	0	0	0	0	1	0	0	1	0	1	1	0	0	0.266667
96	ADGRD1	0	0	1	0	0	1	0	1	0	0	0	0	0	0	1	0.266667
97	AGER	1	1	0	0	0	0	0	0	0	0	1	1	0	0	0	0.266667
98	AGTR1	0	1	0	0	0	0	1	0	0	0	1	1	0	0	0	0.266667
99	AKR1B15	0	0	1	0	0	1	0	1	0	0	0	0	0	0	1	0.266667
100	APEX1	1	1	0	0	0	0	1	0	0	0	0	1	0	0	0	0.266667
101	APOA1	0	0	0	0	0	1	0	0	1	0	1	1	0	0	0	0.266667
102	APP	1	0	0	0	0	0	1	0	1	0	0	1	0	0	0	0.266667
103	BAX	0	0	0	0	0	0	1	0	1	1	0	1	0	0	0	0.266667
104	BCL2	1	1	0	0	0	0	1	0	0	0	0	1	0	0	0	0.266667
105	BIN2	0	0	1	0	0	1	0	1	0	0	0	0	0	0	1	0.266667
106	BRCA2	1	0	0	0	0	0	1	0	1	0	0	1	0	0	0	0.266667
107	BUB1B	0	1	0	0	0	0	1	0	1	0	0	1	0	0	0	0.266667
108	C1QA	1	0	0	0	1	0	1	0	0	0	0	1	0	0	0	0.266667
109	CACNA1C	0	0	0	0	0	0	0	0	1	0	1	1	1	0	0	0.266667
110	CDK1	1	1	0	0	0	0	1	0	0	0	0	1	0	0	0	0.266667
111	CDK6	1	1	0	0	0	0	0	0	0	0	1	1	0	0	0	0.266667
112	CEBPA	0	0	0	0	1	0	1	0	1	0	0	1	0	0	0	0.266667
113	CERS1	0	1	0	0	0	0	0	0	0	0	1	1	0	1	0	0.266667
114	CHEK2	1	0	0	0	0	0	1	0	1	0	0	1	0	0	0	0.266667
115	COL6A3	0	0	1	0	0	1	0	1	0	0	0	1	0	0	0	0.266667
116	CX3CL1	1	0	0	0	1	0	0	0	0	0	0	1	1	0	0	0.266667
117	CYP1B1	0	0	0	0	1	1	0	0	0	0	1	1	0	0	0	0.266667
118	CYP51A1	0	0	0	1	0	0	0	1	0	0	0	1	0	0	1	0.266667
119	DCC	0	0	0	0	0	0	0	1	0	0	0	1	1	0	1	0.266667
120	ELN	0	1	0	0	0	0	1	0	0	0	0	1	1	0	0	0.266667
121	ERCC4	0	1	0	0	0	0	1	0	1	0	0	0	0	1	0	0.266667
122	F5	0	0	0	0	0	1	0	0	0	0	0	1	1	1	0	0.266667
123	FGFR1	0	1	0	0	0	0	1	0	0	0	1	1	0	0	0	0.266667
124	FOXM1	1	1	0	0	0	0	1	0	0	0	0	1	0	0	0	0.266667
125	GPX1	0	1	0	0	0	0	1	0	0	0	1	1	0	0	0	0.266667
126	GSR	0	1	0	0	0	0	1	0	0	0	1	1	0	0	0	0.266667
127	GSS	1	0	0	0	0	0	1	0	0	0	0	1	1	0	0	0.266667
128	GSTP1	0	0	0	0	0	1	1	0	0	0	0	1	1	0	0	0.266667
129	HDAC1	0	1	0	0	0	0	1	0	0	0	0	1	0	1	0	0.266667
130	HSF1	0	1	0	0	0	0	1	0	0	0	0	1	0	1	0	0.266667
131	HSPA1A	0	1	0	0	0	1	1	0	0	0	1	0	0	0	0	0.266667
132	HSPA1L	0	1	0	0	0	1	0	0	0	0	1	1	0	0	0	0.266667
133	HSPA8	0	1	0	0	1	0	1	0	0	0	0	1	0	0	0	0.266667
134	IFNG	0	1	0	0	0	1	0	0	0	0	1	1	0	0	0	0.266667
135	IGF1	0	1	0	0	0	0	1	0	0	1	0	1	0	0	0	0.266667
136	IL15	1	1	0	0	0	0	0	0	0	0	0	1	0	1	0	0.266667
137	JAK2	0	1	0	0	0	0	1	0	1	0	0	1	0	0	0	0.266667
138	LPA	0	0	0	0	0	0	0	1	1	0	0	1	0	0	1	0.266667
139	MAD1L1	0	0	1	0	0	1	0	1	0	0	0	0	0	0	1	0.266667
140	MAPK1	1	1	0	0	1	0	0	0	0	0	0	1	0	0	0	0.266667
141	MAPK14	1	1	0	0	0	0	1	0	0	0	0	1	0	0	0	0.266667
142	MAPK3	1	1	0	0	0	0	1	0	0	0	0	1	0	0	0	0.266667
143	MAPKAP1	0	0	0	0	0	0	0	1	0	0	1	0	1	0	1	0.266667
144	MFRP	0	0	0	1	0	0	0	1	0	0	0	1	0	0	1	0.266667
145	MIF	1	1	0	0	0	0	1	0	0	0	0	1	0	0	0	0.266667
146	MYC	0	1	0	0	0	0	1	0	0	0	0	1	0	1	0	0.266667
147	NAMPT	1	1	0	0	0	0	0	0	0	0	0	1	0	1	0	0.266667
148	NR3C1	0	1	0	0	0	0	1	0	0	0	1	1	0	0	0	0.266667
149	NRXN1	0	0	1	0	0	1	0	1	0	0	0	0	0	0	1	0.266667
150	OPA1	1	1	0	0	0	0	0	0	0	0	0	1	0	1	0	0.266667
151	PDGFRB	1	0	0	0	0	0	1	0	1	0	0	1	0	0	0	0.266667
152	PIK3R1	0	1	0	0	0	0	1	0	0	1	0	1	0	0	0	0.266667
153	PML	1	1	0	0	0	0	1	0	0	0	0	1	0	0	0	0.266667
154	POLG	1	0	0	0	0	0	1	0	1	0	0	1	0	0	0	0.266667
155	PPM1D	0	1	0	0	0	0	1	0	1	0	0	1	0	0	0	0.266667
156	PRKCA	0	1	0	0	0	0	1	0	0	0	1	1	0	0	0	0.266667
157	PRKCD	1	1	0	0	0	0	1	0	0	0	0	1	0	0	0	0.266667
158	PRKDC	1	1	0	0	0	0	1	0	0	0	0	1	0	0	0	0.266667
159	PROP1	0	1	0	0	0	0	1	0	0	0	0	1	0	1	0	0.266667
160	PSEN1	1	0	0	0	0	0	1	0	1	0	0	1	0	0	0	0.266667
161	RARB	0	0	0	0	0	0	0	1	0	0	1	1	0	0	1	0.266667
162	RB1	0	1	0	0	0	0	1	0	1	0	0	1	0	0	0	0.266667
163	RHEB	0	1	0	0	0	0	0	0	0	1	1	1	0	0	0	0.266667
164	RICTOR	0	1	0	0	0	0	1	0	0	0	1	1	0	0	0	0.266667
165	RPS6KB1	0	1	0	0	0	0	0	0	0	1	1	1	0	0	0	0.266667
166	RPTOR	0	1	0	0	0	0	0	0	0	1	1	0	1	0	0	0.266667
167	RYR3	0	0	0	0	0	0	0	1	0	0	1	1	0	0	1	0.266667
168	SCN2B	0	0	0	0	1	0	0	1	1	0	0	0	0	0	1	0.266667
169	SDAD1	0	0	1	0	0	1	0	1	0	0	0	0	0	0	1	0.266667
170	SH2B3	0	0	0	0	0	0	0	1	1	0	0	1	0	0	1	0.266667
171	SHC1	0	1	0	0	0	1	1	0	0	0	0	1	0	0	0	0.266667
172	SLC38A10	0	0	1	0	0	1	0	1	0	0	0	0	0	0	1	0.266667
173	SLC6A4	0	0	0	0	0	1	0	0	0	0	1	1	1	0	0	0.266667
174	SMAD7	0	0	0	0	1	0	0	1	0	0	0	1	0	0	1	0.266667
175	SOCS2	0	1	0	0	0	0	1	0	0	0	1	1	0	0	0	0.266667
176	STAT3	1	1	0	0	0	0	1	0	0	0	0	1	0	0	0	0.266667
177	STK11	0	1	0	0	0	0	1	0	1	1	0	0	0	0	0	0.266667
178	STUB1	0	1	0	0	0	0	1	0	0	0	0	1	0	1	0	0.266667
179	TBC1D22A	0	0	1	0	0	1	0	1	0	0	0	0	0	0	1	0.266667
180	TLR4	0	1	0	0	0	0	0	0	0	0	1	1	0	1	0	0.266667
181	TP63	1	1	0	0	0	0	1	0	0	0	0	1	0	0	0	0.266667
182	TSC1	0	1	0	0	0	0	0	0	0	1	1	1	0	0	0	0.266667
183	UCP1	0	1	0	0	0	0	1	0	0	0	1	1	0	0	0	0.266667
184	UCP2	0	1	0	0	0	0	1	0	0	0	1	1	0	0	0	0.266667
185	ULK1	0	1	0	0	0	0	0	0	0	1	1	1	0	0	0	0.266667
186	UVSSA	0	0	1	0	0	1	0	1	0	0	0	0	0	0	1	0.266667
187	VEGFA	0	1	0	0	0	0	1	0	0	0	1	1	0	0	0	0.266667
188	VWA5A	0	0	1	0	0	1	0	1	0	0	0	0	0	0	1	0.266667
189	WDR72	0	0	1	0	0	1	0	0	0	0	1	0	0	0	1	0.266667
190	XRCC5	0	1	0	0	0	0	1	0	0	0	1	1	0	0	0	0.266667
191	ZNF516	0	0	1	0	0	1	0	1	0	0	0	0	0	0	1	0.266667
192	ACTA1	0	0	0	0	1	0	0	0	0	0	0	1	1	0	0	0.2
193	ACTA2	0	0	0	0	0	0	0	0	1	0	0	1	1	0	0	0.2
194	ACVR1	0	0	0	0	0	0	0	0	0	0	0	1	1	1	0	0.2
195	ADA	1	0	0	0	0	0	0	0	0	0	1	1	0	0	0	0.2
196	ADARB2	0	0	0	0	0	1	0	0	0	0	1	1	0	0	0	0.2
197	ADIPOQ	0	0	0	0	0	0	0	0	0	1	1	1	0	0	0	0.2
198	ADIPOR2	0	0	0	0	1	0	0	0	0	1	0	1	0	0	0	0.2
199	AKAP10	0	1	0	0	0	0	0	0	0	0	1	0	0	1	0	0.2
200	AKR1C3	0	0	0	0	1	0	0	1	0	0	0	0	1	0	0	0.2
201	AKT1S1	0	1	0	0	0	0	0	0	0	1	1	0	0	0	0	0.2
202	AKT2	0	0	0	0	0	0	0	0	1	1	0	1	0	0	0	0.2
203	ANK2	0	0	0	0	0	0	0	1	1	0	0	0	0	0	1	0.2
204	APOA4	0	0	0	0	0	1	0	0	0	0	1	1	0	0	0	0.2
205	APOB	0	0	0	0	0	0	0	0	1	0	1	1	0	0	0	0.2
206	APOD	1	0	0	0	1	0	0	0	0	0	0	1	0	0	0	0.2
207	AR	0	0	0	0	0	0	1	0	1	0	0	1	0	0	0	0.2
208	ASCL2	0	0	0	0	1	0	0	0	0	0	0	1	1	0	0	0.2
209	ASIC2	0	0	0	0	0	0	0	1	0	0	1	0	0	0	1	0.2
210	ATCAY	0	0	1	0	0	1	0	1	0	0	0	0	0	0	0	0.2
211	ATP7A	0	0	0	0	0	0	0	0	1	0	0	1	0	1	0	0.2
212	ATR	1	0	0	0	0	0	1	0	0	0	0	1	0	0	0	0.2
213	ATRIP	0	0	1	0	0	1	0	0	0	0	1	0	0	0	0	0.2
214	BAK1	1	0	0	0	0	0	1	0	0	0	0	1	0	0	0	0.2
215	BCL11A	0	0	0	0	1	0	0	1	0	0	0	0	0	0	1	0.2
216	BDNF	0	0	0	0	0	0	1	0	1	0	0	1	0	0	0	0.2
217	BMI1	0	1	0	0	0	0	1	0	0	0	0	1	0	0	0	0.2
218	BMPR1A	1	0	0	0	0	0	0	0	1	0	0	1	0	0	0	0.2
219	BRCA1	0	1	0	0	0	0	1	0	0	0	0	1	0	0	0	0.2
220	C3	0	0	0	0	1	1	0	0	0	0	0	1	0	0	0	0.2
221	CADM2	0	0	0	1	0	0	0	1	0	0	0	0	0	0	1	0.2
222	CBS	0	0	0	0	0	1	0	0	1	0	0	1	0	0	0	0.2
223	CCL5	0	0	0	0	0	0	0	0	0	0	1	1	1	0	0	0.2
224	CCN2	1	0	0	0	0	0	1	0	0	0	0	1	0	0	0	0.2
225	CDC42	0	1	0	0	0	0	1	0	0	0	0	1	0	0	0	0.2
226	CDH1	0	0	0	0	0	0	0	0	1	0	0	1	1	0	0	0.2
227	CEBPB	0	1	0	0	0	0	1	0	0	0	0	1	0	0	0	0.2
228	CFTR	0	0	0	0	0	0	0	0	1	0	0	1	0	1	0	0.2
229	CHIT1	0	0	0	0	0	1	0	0	0	0	1	1	0	0	0	0.2
230	CHRNA3	0	0	0	0	0	0	0	1	0	0	0	0	1	0	1	0.2
231	CHRNA4	0	0	0	0	0	0	0	1	0	0	0	1	0	0	1	0.2
232	CHRNA5	0	0	0	0	0	0	0	1	0	0	0	1	0	0	1	0.2
233	CNR1	1	0	0	0	0	0	1	0	0	0	0	1	0	0	0	0.2
234	COL1A1	0	0	0	0	1	0	0	0	1	0	0	1	0	0	0	0.2
235	COL26A1	0	0	0	0	0	0	0	1	0	0	0	1	0	0	1	0.2
236	COL3A1	0	0	0	0	1	0	0	0	0	0	0	1	0	1	0	0.2
237	COL4A2	1	0	0	0	1	0	0	0	0	0	0	1	0	0	0	0.2
238	CREBBP	0	0	0	0	0	0	1	0	1	0	0	1	0	0	0	0.2
239	CSMD1	0	0	0	1	0	0	0	1	0	0	0	0	0	0	1	0.2
240	CTSC	1	0	0	0	1	0	0	0	0	0	0	1	0	0	0	0.2
241	CYP1A1	1	0	0	0	0	1	0	0	0	0	0	1	0	0	0	0.2
242	DCTN1	0	0	0	0	0	0	0	0	1	0	0	0	1	1	0	0.2
243	DDC	1	0	0	0	0	0	0	0	0	0	0	1	0	1	0	0.2
244	DES	0	0	0	0	0	0	0	0	1	0	0	1	1	0	0	0.2
245	DMD	0	0	0	0	1	0	0	0	1	0	0	1	0	0	0	0.2
246	DRD4	0	0	0	0	0	1	0	0	0	0	1	1	0	0	0	0.2
247	E2F1	0	1	0	0	0	0	1	0	0	0	0	1	0	0	0	0.2
248	EBF1	0	0	0	0	1	0	0	0	0	0	0	1	0	0	1	0.2
249	ECHS1	0	0	0	1	0	0	0	1	0	0	0	0	0	0	1	0.2
250	EDNRB	1	0	0	0	0	0	0	0	0	0	0	1	1	0	0	0.2
251	EEF2	1	0	0	0	0	0	1	0	0	0	0	1	0	0	0	0.2
252	EFEMP1	0	0	0	0	1	0	1	0	0	0	0	1	0	0	0	0.2
253	EGR1	0	1	0	0	0	0	1	0	0	0	0	1	0	0	0	0.2
254	EIF4EBP1	0	1	0	0	0	0	0	0	0	1	1	0	0	0	0	0.2
255	ENG	1	0	0	0	0	0	0	0	1	0	0	1	0	0	0	0.2
256	ENO3	1	0	0	0	1	0	0	0	0	0	0	1	0	0	0	0.2
257	ERBB4	0	0	0	0	0	0	0	0	0	0	0	1	1	0	1	0.2
258	ERCC1	1	0	0	0	0	0	1	0	0	0	0	1	0	0	0	0.2
259	ERCC6	0	0	0	0	0	0	1	0	1	0	0	1	0	0	0	0.2
260	F7	0	0	0	0	0	1	0	0	0	0	1	1	0	0	0	0.2
261	FAM13A	0	0	0	1	0	0	0	1	0	0	0	0	0	0	1	0.2
262	FGFR3	0	0	0	0	1	0	0	0	1	0	0	1	0	0	0	0.2
263	FLT1	0	0	0	0	0	0	1	0	0	0	0	1	1	0	0	0.2
264	FOS	1	0	0	0	0	0	1	0	0	0	0	1	0	0	0	0.2
265	FOXA1	0	1	0	0	0	0	0	0	0	0	0	1	0	1	0	0.2
266	FOXG1	1	0	0	0	0	0	0	0	0	0	0	0	1	0	1	0.2
267	FXN	0	0	0	0	0	0	0	0	1	0	0	1	1	0	0	0.2
268	GATA4	0	0	0	0	0	0	0	0	0	0	1	1	1	0	0	0.2
269	GCLC	1	0	0	0	0	0	1	0	0	0	0	1	0	0	0	0.2
270	GHR	0	0	0	0	0	0	1	0	1	0	0	1	0	0	0	0.2
271	GPX4	1	0	0	0	0	0	1	0	0	0	0	1	0	0	0	0.2
272	GRN	0	0	0	0	0	0	1	0	1	0	0	1	0	0	0	0.2
273	GSK3B	0	1	0	0	0	0	1	0	0	0	0	1	0	0	0	0.2
274	GSN	1	0	0	0	0	0	0	0	0	0	0	1	0	1	0	0.2
275	GUCY1A2	0	0	0	0	0	0	0	1	0	0	0	0	1	0	1	0.2
276	HLA-A	0	0	0	0	0	0	0	1	0	0	0	1	0	0	1	0.2
277	HMOX1	0	0	0	0	0	1	0	0	0	0	1	1	0	0	0	0.2
278	HOXB7	0	0	0	0	0	0	1	0	0	0	0	1	1	0	0	0.2
279	HOXC4	0	0	0	0	0	0	1	0	0	0	0	1	1	0	0	0.2
280	HSP90AA1	0	1	0	0	0	0	1	0	0	0	0	1	0	0	0	0.2
281	HSPA9	0	1	0	0	0	0	1	0	0	0	0	1	0	0	0	0.2
282	HSPD1	0	1	0	0	0	0	1	0	0	0	0	1	0	0	0	0.2
283	HTR2A	1	0	0	0	0	0	0	0	0	0	0	1	1	0	0	0.2
284	HYKK	0	0	0	1	0	0	0	1	0	0	0	0	0	0	1	0.2
285	ID2	1	0	0	0	0	0	0	0	0	0	0	1	0	0	1	0.2
286	ID4	0	0	0	0	0	0	0	0	0	0	0	1	1	0	1	0.2
287	IGFBP2	1	0	0	0	0	0	1	0	0	0	0	1	0	0	0	0.2
288	IGFBP3	0	1	0	0	0	0	1	0	0	0	0	1	0	0	0	0.2
289	IKBKB	0	1	0	0	0	0	1	0	0	0	0	1	0	0	0	0.2
290	IL12A	0	0	0	0	0	1	0	0	0	0	1	1	0	0	0	0.2
291	IL2	0	0	0	0	0	1	1	0	0	0	0	1	0	0	0	0.2
292	ITGB3	0	0	0	0	0	1	0	0	0	0	1	1	0	0	0	0.2
293	JAG1	0	0	0	0	0	0	0	0	1	0	0	1	0	0	1	0.2
294	JUN	1	0	0	0	0	0	1	0	0	0	0	1	0	0	0	0.2
295	JUP	0	0	0	0	0	0	0	0	1	0	0	1	1	0	0	0.2
296	KCNA3	0	0	0	0	0	0	1	0	0	0	0	1	1	0	0	0.2
297	KCNA5	0	0	0	0	0	0	0	0	1	0	0	0	1	0	1	0.2
298	KCNAB1	0	0	0	0	0	0	0	1	0	0	0	1	1	0	0	0.2
299	KCNK3	0	0	0	0	0	0	0	1	0	0	0	1	0	0	1	0.2
300	KCNQ1	0	0	0	0	0	0	0	0	1	0	0	1	1	0	0	0.2
301	KRAS	1	0	0	0	0	0	0	0	0	1	0	1	0	0	0	0.2
302	LAMA1	0	0	0	0	0	0	0	0	0	0	0	1	1	1	0	0.2
303	LDLR	0	0	0	0	0	0	0	1	0	0	0	1	0	0	1	0.2
304	LGALS1	0	0	0	0	1	0	0	0	0	0	0	1	1	0	0	0.2
305	LIMCH1	0	0	0	0	0	0	0	1	0	0	0	0	1	0	1	0.2
306	LINC02227	0	0	0	1	0	0	0	1	0	0	1	0	0	0	0	0.2
307	LMNB1	0	1	0	0	0	0	1	0	0	0	0	1	0	0	0	0.2
308	LRRK2	1	0	0	0	0	0	0	0	1	0	0	1	0	0	0	0.2
309	MAP3K5	0	0	0	0	0	0	1	0	0	0	0	1	1	0	0	0.2
310	MAPK8	0	1	0	0	0	0	1	0	0	0	0	1	0	0	0	0.2
311	MAPT	0	0	0	0	0	0	1	0	1	0	0	1	0	0	0	0.2
312	MDM2	0	1	0	0	0	0	1	0	0	0	0	1	0	0	0	0.2
313	MTHFR	0	0	0	0	0	1	0	0	0	0	0	1	1	0	0	0.2
314	MTR	0	0	0	0	1	0	0	0	0	0	1	1	0	0	0	0.2
315	MYT1L	0	0	0	0	0	0	0	1	0	0	1	0	0	0	1	0.2
316	NCOR2	0	0	0	0	0	0	1	0	0	0	0	1	1	0	0	0.2
317	NEFH	0	0	0	0	0	0	0	0	0	0	0	1	1	1	0	0.2
318	NF1	0	0	0	0	0	0	0	0	1	0	0	1	0	1	0	0.2
319	NFE2L2	1	0	0	0	0	0	1	0	0	0	0	1	0	0	0	0.2
320	NFIA	0	0	0	0	0	0	0	1	0	0	0	0	1	0	1	0.2
321	NLGN1	0	0	0	0	0	0	0	1	0	0	0	1	0	0	1	0.2
322	NRG1	0	0	0	0	1	0	1	0	0	0	0	1	0	0	0	0.2
323	NTHL1	0	0	1	0	0	1	0	1	0	0	0	0	0	0	0	0.2
324	OGG1	1	0	0	0	0	0	0	0	1	0	0	1	0	0	0	0.2
325	PARP1	0	1	0	0	0	0	1	0	0	0	0	1	0	0	0	0.2
326	PAWR	1	0	0	0	0	0	0	0	0	0	0	1	1	0	0	0.2
327	PAX5	1	0	0	0	0	0	0	0	0	0	0	1	1	0	0	0.2
328	PCK1	1	0	0	0	0	0	1	0	0	0	0	1	0	0	0	0.2
329	PCNA	0	1	0	0	0	0	1	0	0	0	0	1	0	0	0	0.2
330	PDE10A	0	0	0	0	0	0	0	1	0	0	0	0	1	0	1	0.2
331	PDGFRA	0	0	0	0	0	0	1	0	1	0	0	1	0	0	0	0.2
332	PDPK1	0	1	0	0	0	0	1	0	0	0	0	1	0	0	0	0.2
333	PDX1	1	0	0	0	0	0	0	0	1	0	0	1	0	0	0	0.2
334	PENK	1	0	0	0	0	0	0	0	0	0	0	1	1	0	0	0.2
335	PGPEP1	0	0	0	0	0	0	0	1	0	0	1	0	0	0	1	0.2
336	PHB	0	1	0	0	0	0	0	0	0	0	0	1	0	1	0	0.2
337	PIN1	0	1	0	0	0	0	1	0	0	0	0	1	0	0	0	0.2
338	POU5F1	0	0	0	0	0	0	0	1	0	0	0	1	0	0	1	0.2
339	PRICKLE2	0	0	0	0	0	0	0	1	0	0	0	0	1	0	1	0.2
340	PRKAA2	0	1	0	0	0	0	0	0	0	1	0	1	0	0	0	0.2
341	PRKN	0	0	0	0	0	0	0	1	0	0	1	1	0	0	0	0.2
342	PRNP	1	0	0	0	0	0	0	0	1	0	0	1	0	0	0	0.2
343	PROM1	0	0	0	0	0	0	0	0	0	0	1	1	1	0	0	0.2
344	PRPH	0	0	0	0	0	0	0	0	0	0	0	1	1	1	0	0.2
345	PSD3	0	0	0	0	0	0	0	1	0	0	0	0	1	0	1	0.2
346	PTGS2	1	0	0	0	0	0	1	0	0	0	0	1	0	0	0	0.2
347	RAD52	0	1	0	0	0	0	1	0	0	0	1	0	0	0	0	0.2
348	RAMP1	0	0	0	0	1	0	0	1	0	0	0	0	0	0	1	0.2
349	RET	0	0	0	0	0	0	1	0	1	0	0	1	0	0	0	0.2
350	RGN	1	0	0	0	0	0	1	0	0	0	0	1	0	0	0	0.2
351	RHOA	0	1	0	0	0	0	0	0	0	0	1	1	0	0	0	0.2
352	RIMBP2	0	0	0	1	0	0	0	1	0	0	0	0	0	0	1	0.2
353	RYR1	0	0	0	0	1	0	0	0	0	0	0	1	1	0	0	0.2
354	SCAP	1	0	0	0	0	0	0	0	0	0	0	1	1	0	0	0.2
355	SERPINF1	1	0	0	0	1	0	0	0	0	0	0	1	0	0	0	0.2
356	SLC22A1	0	0	0	0	0	0	0	1	0	0	0	1	0	0	1	0.2
357	SPOCK1	0	0	0	0	0	0	0	1	0	0	0	0	1	0	1	0.2
358	SST	0	0	0	0	0	0	1	0	0	0	0	1	1	0	0	0.2
359	ST3GAL3	0	0	1	0	0	1	0	1	0	0	0	0	0	0	0	0.2
360	TBP	0	0	0	0	0	0	1	0	1	0	0	1	0	0	0	0.2
361	TCF3	0	1	0	0	0	0	1	0	0	0	0	1	0	0	0	0.2
362	TCN2	0	0	0	0	1	0	0	0	0	0	0	1	1	0	0	0.2
363	TERF2	1	1	0	0	0	0	1	0	0	0	0	0	0	0	0	0.2
364	TGFBR2	1	0	0	0	0	0	0	0	1	0	0	1	0	0	0	0.2
365	TIMP1	1	0	0	0	1	0	0	0	0	0	0	1	0	0	0	0.2
366	TNFRSF4	0	0	0	0	0	0	0	0	1	0	0	1	0	1	0	0.2
367	TNNI3K	0	0	0	0	0	0	0	1	1	0	0	0	0	0	1	0.2
368	TOX	0	0	0	0	0	0	0	1	0	0	1	0	0	0	1	0.2
369	TP73	0	1	0	0	0	0	1	0	0	0	0	0	1	0	0	0.2
370	TSPO	1	0	0	0	0	0	0	0	0	0	0	1	1	0	0	0.2
371	TTR	0	0	0	0	0	0	0	0	1	0	1	1	0	0	0	0.2
372	TXN	0	1	0	0	0	0	1	0	0	0	0	1	0	0	0	0.2
373	TXNRD1	0	1	0	0	0	0	0	0	0	0	1	1	0	0	0	0.2
374	VHL	0	0	0	0	0	0	0	0	1	0	0	1	0	1	0	0.2
375	VPS13A	0	0	0	0	0	0	0	1	1	0	0	0	0	0	1	0.2
376	WT1	0	0	0	0	0	0	0	0	1	0	0	1	1	0	0	0.2
377	XDH	0	1	0	0	0	0	0	0	0	0	1	1	0	0	0	0.2
378	XPC	0	0	0	0	1	0	0	0	1	0	0	1	0	0	0	0.2
379	YTHDF2	0	1	0	0	0	0	0	0	0	0	1	0	0	1	0	0.2
380	ZNF277	1	0	0	0	0	0	0	1	0	0	0	0	0	0	1	0.2
381	ABCA1	0	0	0	0	0	0	0	0	1	0	0	1	0	0	0	0.133333
382	ABCB1	0	0	0	0	1	0	0	0	0	0	0	1	0	0	0	0.133333
383	ABHD14A	0	0	0	0	1	0	0	0	0	0	0	0	1	0	0	0.133333
384	ABL1	1	0	0	0	0	0	1	0	0	0	0	0	0	0	0	0.133333
385	ABLIM1	0	0	0	0	1	0	0	0	0	0	0	0	1	0	0	0.133333
386	ACACA	0	0	0	0	1	0	0	0	0	0	0	1	0	0	0	0.133333
387	ACSS2	0	0	0	0	1	0	0	0	0	0	0	0	1	0	0	0.133333
388	ACTC1	0	0	0	0	1	0	0	0	1	0	0	0	0	0	0	0.133333
389	ACTN2	0	0	0	0	0	0	0	0	1	0	0	1	0	0	0	0.133333
390	ACTN3	0	0	0	0	0	0	0	0	0	0	0	1	1	0	0	0.133333
391	ACVRL1	0	0	0	0	0	0	0	0	1	0	0	1	0	0	0	0.133333
392	ADA2	0	0	0	0	0	0	0	0	0	0	1	1	0	0	0	0.133333
393	ADAMTS1	0	0	0	0	0	0	0	0	0	0	0	1	0	0	1	0.133333
394	ADARB1	0	0	0	0	0	1	0	0	0	0	1	0	0	0	0	0.133333
395	ADCY1	0	0	0	0	0	0	0	0	0	1	0	1	0	0	0	0.133333
396	ADCYAP1	0	0	0	0	0	0	0	0	0	0	0	1	0	0	1	0.133333
397	ADIPOR1	0	0	0	0	0	0	0	0	0	1	0	1	0	0	0	0.133333
398	ADM	1	0	0	0	0	0	0	0	0	0	0	1	0	0	0	0.133333
399	ADRA1A	1	0	0	0	0	0	0	0	0	0	0	1	0	0	0	0.133333
400	ADRA2C	0	0	0	0	0	0	0	0	0	0	0	1	1	0	0	0.133333
401	ADRB1	0	0	0	0	0	0	0	0	0	0	0	1	1	0	0	0.133333
402	ADRB2	0	0	0	0	0	0	0	0	0	0	1	1	0	0	0	0.133333
403	AGA	0	0	0	0	0	0	0	0	0	0	0	1	1	0	0	0.133333
404	AGPAT2	0	0	0	0	1	0	1	0	0	0	0	0	0	0	0	0.133333
405	AHNAK	0	0	0	0	1	0	0	0	0	0	0	0	1	0	0	0.133333
406	AIF1	0	0	0	0	0	0	0	0	0	0	1	1	0	0	0	0.133333
407	AIFM1	0	0	0	0	0	0	1	0	0	0	0	1	0	0	0	0.133333
408	AIP	0	0	0	0	0	0	0	0	1	0	0	0	1	0	0	0.133333
409	AK1	0	0	0	0	1	0	0	0	0	0	0	1	0	0	0	0.133333
410	AL117348.2	0	0	0	0	0	0	0	1	0	0	0	0	0	0	1	0.133333
411	ALDH1A2	0	0	0	0	0	0	0	0	0	0	0	1	1	0	0	0.133333
412	ALDH3A1	1	0	0	0	0	0	0	0	0	0	0	1	0	0	0	0.133333
413	ALOX5	0	0	0	0	0	0	0	0	0	0	0	1	1	0	0	0.133333
414	ALPL	0	0	0	0	0	0	0	0	0	0	0	1	0	1	0	0.133333
415	AMH	1	0	0	0	0	0	0	0	0	0	0	1	0	0	0	0.133333
416	ANAPC4	0	0	0	0	1	0	0	0	0	0	0	0	0	0	1	0.133333
417	ANKRD20A9P	0	0	0	1	0	0	0	1	0	0	0	0	0	0	0	0.133333
418	ANKRD28	0	0	0	0	0	0	0	1	0	0	0	0	0	0	1	0.133333
419	ANKRD33B	0	0	0	0	0	0	0	0	0	0	0	0	1	0	1	0.133333
420	APAF1	1	0	0	0	0	0	0	0	0	0	0	1	0	0	0	0.133333
421	APC	0	0	0	0	0	0	0	0	1	0	0	1	0	0	0	0.133333
422	APPL1	0	0	0	0	0	0	0	0	0	1	0	1	0	0	0	0.133333
423	AQP1	0	0	0	0	0	0	0	0	0	0	0	1	1	0	0	0.133333
424	ARG1	1	0	0	0	0	0	0	0	0	0	0	1	0	0	0	0.133333
425	ARHGAP42	0	0	0	0	0	0	0	1	0	0	0	0	0	0	1	0.133333
426	ASS1	1	0	0	0	0	0	0	0	0	0	0	1	0	0	0	0.133333
427	ATF2	0	0	0	0	0	0	1	0	0	1	0	0	0	0	0	0.133333
428	ATG101	0	0	0	0	0	0	0	0	0	1	1	0	0	0	0	0.133333
429	ATG13	0	0	0	0	0	0	0	0	0	1	1	0	0	0	0	0.133333
430	ATG5	0	0	0	0	0	0	0	0	0	1	0	1	0	0	0	0.133333
431	ATG7	1	0	0	0	0	0	0	0	0	0	0	1	0	0	0	0.133333
432	ATP13A2	0	0	0	0	0	0	0	0	1	0	0	0	1	0	0	0.133333
433	ATP1A2	0	0	0	0	0	0	0	0	0	0	0	1	0	1	0	0.133333
434	ATP1B1	0	0	0	0	0	0	0	0	0	0	0	1	0	0	1	0.133333
435	ATP2A1	0	0	0	0	1	0	0	0	0	0	0	1	0	0	0	0.133333
436	ATP2A2	0	0	0	0	1	0	0	0	0	0	0	1	0	0	0	0.133333
437	ATP2B1	1	0	0	0	0	0	0	0	0	0	0	1	0	0	0	0.133333
438	ATP8A2	1	0	0	0	0	0	0	0	0	0	0	0	1	0	0	0.133333
439	ATXN1	0	0	0	0	1	0	0	0	0	0	0	0	1	0	0	0.133333
440	ATXN2	0	0	0	0	0	0	0	1	0	0	0	0	0	0	1	0.133333
441	ATXN7L1	0	0	0	0	0	0	0	1	0	0	0	0	0	0	1	0.133333
442	AUTS2	0	0	0	0	1	0	0	0	0	0	0	0	1	0	0	0.133333
443	B2M	1	0	0	0	0	0	0	0	0	0	0	1	0	0	0	0.133333
444	BAG3	0	0	0	0	1	0	0	0	1	0	0	0	0	0	0	0.133333
445	BCL6	1	0	0	0	1	0	0	0	0	0	0	0	0	0	0	0.133333
446	BECN1	0	0	0	0	0	0	0	0	0	0	0	1	0	1	0	0.133333
447	BEND3	0	0	0	0	0	0	0	1	0	0	0	0	0	0	1	0.133333
448	BGLAP	1	0	0	0	0	0	0	0	0	0	0	1	0	0	0	0.133333
449	BICRA	0	0	0	0	0	0	0	1	0	0	0	0	0	0	1	0.133333
450	BLM	0	0	0	0	0	0	1	0	1	0	0	0	0	0	0	0.133333
451	BRAF	0	1	0	0	0	0	0	0	0	0	0	1	0	0	0	0.133333
452	BTBD11	0	0	0	0	1	0	0	0	0	0	0	0	1	0	0	0.133333
453	BTG3	0	1	0	0	0	0	0	0	0	0	1	0	0	0	0	0.133333
454	BZW2	0	0	0	0	1	0	0	0	0	0	0	0	1	0	0	0.133333
455	C1orf21	0	0	0	0	1	0	0	0	0	0	0	0	1	0	0	0.133333
456	C1QC	0	0	0	0	1	0	0	0	0	0	0	0	1	0	0	0.133333
457	C2	0	0	0	0	0	0	0	0	0	0	1	1	0	0	0	0.133333
458	C4A	0	0	0	0	1	0	0	0	0	0	0	1	0	0	0	0.133333
459	CACNA1A	0	0	0	0	0	0	1	0	0	0	0	1	0	0	0	0.133333
460	CACNA1G	0	0	0	0	0	0	0	0	0	0	0	1	1	0	0	0.133333
461	CADM1	0	0	0	0	0	0	0	0	0	0	1	1	0	0	0	0.133333
462	CALB1	0	0	0	0	1	0	0	0	0	0	0	1	0	0	0	0.133333
463	CALCA	1	0	0	0	0	0	0	0	0	0	0	1	0	0	0	0.133333
464	CALR	1	0	0	0	1	0	0	0	0	0	0	0	0	0	0	0.133333
465	CASP2	1	0	0	0	0	0	0	0	0	0	0	1	0	0	0	0.133333
466	CASP9	1	0	0	0	0	0	0	0	0	0	0	1	0	0	0	0.133333
467	CASQ2	0	0	0	0	1	0	0	0	1	0	0	0	0	0	0	0.133333
468	CAV3	0	0	0	0	0	0	0	0	1	0	0	1	0	0	0	0.133333
469	CBL	0	0	0	0	0	0	0	0	1	0	0	1	0	0	0	0.133333
470	CBX7	0	0	0	0	1	0	0	0	0	0	0	0	1	0	0	0.133333
471	CCDC88C	0	0	0	0	0	0	0	0	0	0	1	0	1	0	0	0.133333
472	CCK	0	0	0	0	0	0	0	0	0	0	0	1	1	0	0	0.133333
473	CCL2	0	0	0	0	0	0	0	0	0	0	0	1	1	0	0	0.133333
474	CCNA2	0	0	0	0	0	0	1	0	0	0	0	1	0	0	0	0.133333
475	CCR5	0	0	0	0	0	1	0	0	0	0	0	1	0	0	0	0.133333
476	CD14	0	0	0	0	1	0	0	0	0	0	0	1	0	0	0	0.133333
477	CD226	0	0	0	0	0	0	0	1	0	0	0	0	0	0	1	0.133333
478	CD247	0	0	0	0	0	0	0	0	0	0	0	1	1	0	0	0.133333
479	CD274	0	0	0	0	0	0	0	0	0	0	0	1	1	0	0	0.133333
480	CD4	0	0	0	0	0	0	0	0	0	0	0	1	1	0	0	0.133333
481	CD44	0	0	0	0	0	0	0	0	0	0	0	1	1	0	0	0.133333
482	CD68	1	0	0	0	0	0	0	0	0	0	0	1	0	0	0	0.133333
483	CD83	0	0	0	0	0	0	0	0	0	0	0	0	1	0	1	0.133333
484	CDH2	0	0	0	0	0	0	0	0	0	0	0	1	1	0	0	0.133333
485	CDK14	0	0	0	0	1	0	0	0	0	0	1	0	0	0	0	0.133333
486	CDK5	0	0	0	0	0	0	0	0	0	0	0	1	0	1	0	0.133333
487	CDKN1B	0	0	0	0	0	0	0	0	1	0	0	1	0	0	0	0.133333
488	CDKN1C	0	0	0	0	1	0	0	0	0	0	0	1	0	0	0	0.133333
489	CDKN2B-AS1	0	0	0	0	0	0	0	1	0	0	1	0	0	0	0	0.133333
490	CDKN2C	0	0	0	0	0	0	0	0	0	0	1	1	0	0	0	0.133333
491	CEMIP	0	0	0	0	0	0	0	1	0	0	0	0	0	0	1	0.133333
492	CFH	0	0	0	0	1	0	0	0	0	0	0	1	0	0	0	0.133333
493	CHI3L2	0	0	0	0	1	0	0	0	0	0	0	0	1	0	0	0.133333
494	CLCN2	0	0	0	0	0	0	0	0	0	0	0	1	1	0	0	0.133333
495	CLOCK	0	0	0	0	0	0	1	0	0	0	0	1	0	0	0	0.133333
496	CLSTN2	0	0	0	0	0	0	0	0	0	0	1	1	0	0	0	0.133333
497	CNP	1	0	0	0	0	0	0	0	0	0	0	1	0	0	0	0.133333
498	COL18A1	0	0	0	0	0	0	0	0	1	0	0	1	0	0	0	0.133333
499	COL1A2	0	0	0	0	0	0	0	0	0	0	0	1	1	0	0	0.133333
500	COL2A1	0	0	0	0	0	0	0	0	1	0	0	1	0	0	0	0.133333
501	COL4A1	0	0	0	0	0	0	0	0	1	0	0	1	0	0	0	0.133333
502	COL4A5	0	0	0	0	1	0	0	0	0	0	0	1	0	0	0	0.133333
503	COLQ	0	0	0	0	1	0	0	0	0	0	0	0	0	0	1	0.133333
504	COMP	1	0	0	0	0	0	0	0	0	0	0	1	0	0	0	0.133333
505	CP	0	0	0	0	0	0	0	0	1	0	0	1	0	0	0	0.133333
506	CPLX2	0	0	0	0	0	0	0	0	0	0	0	1	1	0	0	0.133333
507	CREB5	0	0	0	0	0	0	0	0	0	1	0	0	1	0	0	0.133333
508	CRH	0	0	0	0	0	0	0	0	0	0	0	1	0	1	0	0.133333
509	CRTC1	0	1	0	0	0	0	0	0	0	0	0	0	0	1	0	0.133333
510	CRYAB	1	0	0	0	0	0	0	0	0	0	0	1	0	0	0	0.133333
511	CRYBG1	0	0	0	0	0	0	0	1	0	0	0	0	0	0	1	0.133333
512	CSF1R	0	0	0	0	0	0	0	0	0	0	1	1	0	0	0	0.133333
513	CSNK1D	0	0	0	0	0	0	0	0	0	0	0	1	1	0	0	0.133333
514	CSNK1E	0	0	0	0	0	0	1	0	0	0	0	0	1	0	0	0.133333
515	CSRNP3	0	0	0	0	0	0	0	1	0	0	0	0	0	0	1	0.133333
516	CSRP3	0	0	0	0	0	0	0	0	1	0	0	1	0	0	0	0.133333
517	CTNNA1	1	0	0	0	0	0	0	0	0	0	0	1	0	0	0	0.133333
518	CTNNB1	0	0	0	0	0	0	1	0	0	0	0	1	0	0	0	0.133333
519	CTNND2	0	0	0	0	0	0	0	0	0	0	1	0	1	0	0	0.133333
520	CTSZ	0	0	0	0	0	0	0	0	0	0	0	1	1	0	0	0.133333
521	CUX2	0	0	0	0	0	0	0	1	0	0	0	1	0	0	0	0.133333
522	CXCL8	0	0	0	0	0	1	0	0	0	0	0	1	0	0	0	0.133333
523	CYCS	0	0	0	0	1	0	0	0	0	0	0	0	0	1	0	0.133333
524	CYP19A1	0	0	0	0	0	0	0	0	0	0	1	1	0	0	0	0.133333
525	CYP27A1	0	0	0	0	0	0	0	0	1	0	0	1	0	0	0	0.133333
526	DAG1	1	0	0	0	0	0	0	0	0	0	0	1	0	0	0	0.133333
527	DCLRE1B	0	0	0	0	0	0	0	1	0	0	0	0	0	0	1	0.133333
528	DCN	1	0	0	0	0	0	0	0	0	0	0	1	0	0	0	0.133333
529	DDIT3	0	0	0	0	0	0	1	0	0	0	0	1	0	0	0	0.133333
530	DICER1	0	0	0	0	0	0	0	0	1	0	0	1	0	0	0	0.133333
531	DKK1	1	0	0	0	0	0	0	0	0	0	0	0	1	0	0	0.133333
532	DLD	1	0	0	0	0	0	0	0	0	0	1	0	0	0	0	0.133333
533	DLG1	0	0	0	0	0	0	0	0	0	0	0	1	0	0	1	0.133333
534	DLK1	0	0	0	0	0	0	0	0	0	0	0	1	0	0	1	0.133333
535	DLX5	0	0	0	0	0	0	0	0	0	0	0	1	1	0	0	0.133333
536	DNMT3A	1	0	0	0	0	0	0	0	0	0	0	1	0	0	0	0.133333
537	DPT	0	0	0	0	1	0	0	0	0	0	0	1	0	0	0	0.133333
538	DRD2	0	0	0	0	0	0	0	0	0	0	0	1	1	0	0	0.133333
539	DRD3	0	0	0	0	0	0	0	0	0	0	0	1	0	1	0	0.133333
540	DST	0	0	0	0	0	0	0	0	0	0	0	1	1	0	0	0.133333
541	DUSP6	0	0	0	0	0	1	0	0	0	0	0	1	0	0	0	0.133333
542	DYNC1H1	0	0	0	0	0	0	0	0	0	0	0	1	0	1	0	0.133333
543	EDN1	1	0	0	0	0	0	0	0	0	0	0	1	0	0	0	0.133333
544	EEF1A1	0	1	0	0	0	0	1	0	0	0	0	0	0	0	0	0.133333
545	EEF1A2	0	0	0	0	1	0	0	0	0	0	0	1	0	0	0	0.133333
546	EEF1E1	1	0	0	0	0	0	1	0	0	0	0	0	0	0	0	0.133333
547	EFNA1	0	0	0	0	1	0	0	0	0	0	0	1	0	0	0	0.133333
548	EGF	0	0	0	0	0	0	1	0	0	0	0	1	0	0	0	0.133333
549	EIF4B	0	1	0	0	0	0	0	0	0	0	1	0	0	0	0	0.133333
550	EIF4E3	0	0	0	0	0	0	0	0	0	0	1	1	0	0	0	0.133333
551	ELOVL4	0	0	0	0	1	0	0	0	0	0	0	1	0	0	0	0.133333
552	ELOVL6	0	0	0	0	1	0	0	0	0	0	0	0	0	1	0	0.133333
553	EML1	0	0	0	0	1	0	0	0	0	0	0	0	1	0	0	0.133333
554	ENO2	0	0	0	0	0	0	0	0	0	0	0	1	1	0	0	0.133333
555	EPHA2	0	0	0	0	0	0	0	0	0	0	0	1	1	0	0	0.133333
556	EPHA7	0	0	0	0	0	0	0	0	0	0	0	1	0	0	1	0.133333
557	EPO	1	0	0	0	0	0	0	0	0	0	0	1	0	0	0	0.133333
558	EPOR	0	0	0	0	0	0	1	0	0	0	0	1	0	0	0	0.133333
559	ERCC3	0	0	0	0	0	0	1	0	1	0	0	0	0	0	0	0.133333
560	ERCC8	0	0	0	0	0	0	1	0	0	0	0	1	0	0	0	0.133333
561	ETV6	0	0	0	0	1	0	0	0	1	0	0	0	0	0	0	0.133333
562	EXOC3L2	0	0	0	0	0	0	0	1	0	0	0	0	0	0	1	0.133333
563	EYA1	0	0	0	0	0	0	0	1	0	0	0	0	0	0	1	0.133333
564	EYA4	0	0	0	0	0	0	0	0	1	0	0	0	1	0	0	0.133333
565	F2	0	0	0	0	0	1	0	0	0	0	0	1	0	0	0	0.133333
566	FABP4	0	0	0	0	0	0	0	0	0	0	0	1	0	1	0	0.133333
567	FBN1	0	0	0	0	0	0	0	0	1	0	0	1	0	0	0	0.133333
568	FCGR2A	0	0	0	0	1	0	0	0	0	0	0	0	0	1	0	0.133333
569	FEN1	0	0	0	0	0	0	1	0	0	0	0	1	0	0	0	0.133333
570	FGB	0	0	0	0	0	1	0	0	0	0	0	1	0	0	0	0.133333
571	FGF1	0	0	0	0	0	0	0	0	0	0	0	1	1	0	0	0.133333
572	FGF23	0	0	0	0	0	0	1	0	0	0	0	1	0	0	0	0.133333
573	FGF8	0	0	0	0	0	0	0	0	0	0	0	1	1	0	0	0.133333
574	FGFR2	0	0	0	0	0	0	0	0	1	0	0	1	0	0	0	0.133333
575	FH	0	0	0	0	0	0	0	0	1	0	0	1	0	0	0	0.133333
576	FLNA	0	0	0	0	0	0	0	0	1	0	0	1	0	0	0	0.133333
577	FOXC1	0	0	0	0	0	0	0	0	0	0	0	1	1	0	0	0.133333
578	FOXE3	0	0	0	0	0	0	0	0	0	0	0	1	1	0	0	0.133333
579	FOXP1	0	0	0	0	0	0	0	0	0	0	0	1	1	0	0	0.133333
580	FOXP2	0	0	0	0	0	0	0	0	0	0	0	1	0	1	0	0.133333
581	FPGT-TNNI3K	0	0	0	0	0	0	0	1	0	0	0	0	0	0	1	0.133333
582	FUCA1	0	0	0	0	0	0	0	0	0	0	0	1	0	1	0	0.133333
583	FURIN	0	0	0	0	0	0	0	1	0	0	0	0	0	0	1	0.133333
584	FYN	0	0	0	0	0	0	0	0	0	0	0	1	1	0	0	0.133333
585	FZD2	0	0	0	0	0	0	0	0	0	0	0	1	1	0	0	0.133333
586	GAA	0	0	0	0	0	0	0	0	1	0	0	1	0	0	0	0.133333
587	GAP43	0	0	0	0	0	0	0	0	0	0	0	1	1	0	0	0.133333
588	GATA1	0	0	0	0	0	0	0	0	1	0	0	1	0	0	0	0.133333
589	GATA2	0	0	0	0	0	0	0	0	1	0	0	1	0	0	0	0.133333
590	GATA6	0	0	0	0	0	0	0	0	1	0	0	1	0	0	0	0.133333
591	GBA	0	0	0	0	0	0	0	0	1	0	0	1	0	0	0	0.133333
592	GBP6	0	0	0	0	0	0	0	1	0	0	0	0	0	0	1	0.133333
593	GCK	0	0	0	0	0	0	0	0	1	0	0	0	1	0	0	0.133333
594	GCLM	1	0	0	0	0	0	1	0	0	0	0	0	0	0	0	0.133333
595	GGT1	0	0	0	0	0	0	0	0	0	0	0	1	1	0	0	0.133333
596	GHRH	0	0	0	0	0	0	1	0	0	0	0	1	0	0	0	0.133333
597	GHRL	0	0	0	0	0	0	0	0	0	0	1	1	0	0	0	0.133333
598	GHSR	0	0	0	0	0	0	0	0	0	0	1	1	0	0	0	0.133333
599	GJA1	0	0	0	0	0	0	0	0	1	0	0	1	0	0	0	0.133333
600	GJA5	0	0	0	0	0	0	0	0	1	0	0	1	0	0	0	0.133333
601	GJB2	1	0	0	0	0	0	0	0	0	0	0	1	0	0	0	0.133333
602	GJB6	1	0	0	0	0	0	0	0	0	0	0	1	0	0	0	0.133333
603	GLA	0	0	0	0	0	0	0	0	1	0	0	1	0	0	0	0.133333
604	GLRA1	0	0	0	0	0	0	0	0	0	0	0	1	1	0	0	0.133333
605	GNAS	0	0	0	0	0	0	0	0	1	0	0	1	0	0	0	0.133333
606	GNPTAB	0	0	0	0	0	0	0	0	1	0	0	0	0	1	0	0.133333
607	GNRH1	1	0	0	0	0	0	0	0	0	0	0	1	0	0	0	0.133333
608	GPATCH1	0	0	0	0	0	0	0	1	0	0	0	0	0	0	1	0.133333
609	GPR78	0	0	0	0	0	0	0	0	0	0	0	0	1	0	1	0.133333
610	GPX3	0	0	0	0	0	0	0	0	0	0	0	1	1	0	0	0.133333
611	GRB2	1	0	0	0	0	0	1	0	0	0	0	0	0	0	0	0.133333
612	GRHL2	0	0	0	0	0	0	0	1	0	0	0	0	0	0	1	0.133333
613	GRIA1	0	0	0	0	0	0	0	0	0	0	0	1	0	0	1	0.133333
614	GRIA2	0	0	0	0	0	0	0	0	0	0	0	1	1	0	0	0.133333
615	GRID2	0	0	0	0	0	0	0	0	0	0	0	1	0	0	1	0.133333
616	GRIK2	0	0	0	0	0	0	0	0	0	0	0	1	0	0	1	0.133333
617	GRIN2C	0	0	0	0	0	0	0	0	0	0	0	1	1	0	0	0.133333
618	GRM5	1	0	0	0	0	0	0	0	0	0	0	1	0	0	0	0.133333
619	GSK3A	1	0	0	0	0	0	1	0	0	0	0	0	0	0	0	0.133333
620	GSTA4	0	0	0	0	0	0	1	0	0	0	0	1	0	0	0	0.133333
621	GSTM1	0	0	0	0	0	1	0	0	0	0	0	1	0	0	0	0.133333
622	GSTT1	0	0	0	0	0	1	0	0	0	0	1	0	0	0	0	0.133333
623	GSTZ1	0	0	0	0	0	0	0	0	0	0	1	1	0	0	0	0.133333
624	GTPBP3	0	0	0	0	1	0	0	0	1	0	0	0	0	0	0	0.133333
625	H1-2	0	0	0	0	1	0	0	0	0	0	0	1	0	0	0	0.133333
626	HAMP	1	0	0	0	0	0	0	0	0	0	0	1	0	0	0	0.133333
627	HBA1	0	0	0	0	0	0	0	0	1	0	0	1	0	0	0	0.133333
628	HCN1	0	0	0	0	0	0	0	0	0	0	0	0	1	1	0	0.133333
629	HDAC2	0	0	0	0	0	0	1	0	0	0	0	1	0	0	0	0.133333
630	HELLS	0	1	0	0	0	0	1	0	0	0	0	0	0	0	0	0.133333
631	HIPK2	0	0	0	0	0	0	0	0	0	0	0	1	1	0	0	0.133333
632	HK1	0	0	0	0	0	0	0	0	0	0	0	1	1	0	0	0.133333
633	HLA-B	0	0	0	0	1	0	0	0	0	0	0	1	0	0	0	0.133333
634	HLA-DQA1	0	0	0	0	0	0	0	0	0	0	1	0	0	0	1	0.133333
635	HLA-DQB1	0	0	0	0	0	0	0	0	0	0	1	1	0	0	0	0.133333
636	HLA-DRB1	0	0	0	0	0	0	0	0	0	0	1	1	0	0	0	0.133333
637	HLA-G	1	0	0	0	1	0	0	0	0	0	0	0	0	0	0	0.133333
638	HMGA1	1	0	0	0	0	0	0	0	1	0	0	0	0	0	0	0.133333
639	HMGA2	1	0	0	0	0	0	0	0	0	0	0	1	0	0	0	0.133333
640	HMGB1	0	0	0	0	0	0	1	0	0	0	0	1	0	0	0	0.133333
641	HMGB2	0	0	0	0	1	0	1	0	0	0	0	0	0	0	0	0.133333
642	HMGCR	1	0	0	0	0	0	0	0	0	0	0	1	0	0	0	0.133333
643	HNF1A	0	0	0	0	0	0	0	0	1	0	0	1	0	0	0	0.133333
644	HNF1B	0	0	0	0	0	0	0	0	1	0	0	1	0	0	0	0.133333
645	HNF4A	0	0	0	0	0	0	0	0	1	0	0	1	0	0	0	0.133333
646	HORMAD2	0	0	0	0	0	0	0	1	0	0	0	0	0	0	1	0.133333
647	HOXA9	0	0	0	0	0	0	0	0	0	0	0	1	1	0	0	0.133333
648	HOXB8	0	0	0	0	0	0	0	0	0	0	0	1	1	0	0	0.133333
649	HOXD12	0	0	0	0	0	0	0	0	0	0	0	1	1	0	0	0.133333
650	HP	0	0	0	0	0	0	0	0	0	0	1	1	0	0	0	0.133333
651	HR	0	0	0	0	0	0	0	0	0	0	0	1	1	0	0	0.133333
652	HRH3	0	0	0	0	0	0	0	0	0	0	0	1	1	0	0	0.133333
653	HSP90AB1	0	0	0	0	1	0	0	0	0	0	0	1	0	0	0	0.133333
654	HSPA12A	0	0	0	0	1	0	0	0	0	0	0	1	0	0	0	0.133333
655	HSPA14	0	1	0	0	0	0	0	0	0	0	1	0	0	0	0	0.133333
656	HSPA2	0	0	0	0	0	0	0	0	0	0	0	1	1	0	0	0.133333
657	HSPA5	0	1	0	0	0	0	0	0	0	0	0	1	0	0	0	0.133333
658	HSPB1	0	1	0	0	0	0	0	0	0	0	0	1	0	0	0	0.133333
659	HTRA1	0	0	0	0	1	0	0	0	0	0	0	1	0	0	0	0.133333
660	HTRA2	1	0	0	0	0	0	1	0	0	0	0	0	0	0	0	0.133333
661	HYAL2	1	0	0	0	0	0	0	0	0	0	0	0	0	1	0	0.133333
662	ICAM1	1	0	0	0	0	0	0	0	0	0	0	1	0	0	0	0.133333
663	IDE	1	0	0	0	0	0	0	0	0	0	0	1	0	0	0	0.133333
664	IDH1	0	0	0	0	1	0	0	0	0	0	0	1	0	0	0	0.133333
665	IDS	0	0	0	0	1	0	0	0	1	0	0	0	0	0	0	0.133333
666	IGF2R	0	0	0	0	0	0	0	0	0	0	1	1	0	0	0	0.133333
667	IGFBP1	1	0	0	0	0	0	0	0	0	0	0	1	0	0	0	0.133333
668	IL18	0	0	0	0	0	0	0	0	0	0	1	1	0	0	0	0.133333
669	IL1B	0	0	0	0	0	0	0	0	0	0	0	1	1	0	0	0.133333
670	IL2RG	0	0	0	0	0	0	1	0	0	0	0	1	0	0	0	0.133333
671	IL6R	0	0	0	0	0	0	0	1	0	0	0	0	0	0	1	0.133333
672	IL7	0	0	0	0	0	0	1	0	0	0	0	1	0	0	0	0.133333
673	IL7R	0	0	0	0	0	0	1	0	0	0	0	1	0	0	0	0.133333
674	INA	0	0	0	0	0	0	0	0	0	0	0	1	1	0	0	0.133333
675	ING1	0	1	0	0	0	0	0	0	0	0	0	0	0	1	0	0.133333
676	INPP5D	1	0	0	0	0	0	0	0	0	0	0	1	0	0	0	0.133333
677	IQCE	0	0	0	0	0	0	0	1	0	0	0	0	0	0	1	0.133333
678	IRAK1	1	0	0	0	0	0	0	0	0	0	0	1	0	0	0	0.133333
679	IREB2	0	0	0	0	0	0	0	1	0	0	0	0	0	0	1	0.133333
680	IRF8	0	0	0	0	1	0	0	0	0	0	0	0	1	0	0	0.133333
681	IRX5	0	0	0	0	0	0	0	0	1	0	0	0	1	0	0	0.133333
682	ISL1	0	0	0	0	0	0	0	0	1	0	0	1	0	0	0	0.133333
683	ISL2	0	0	0	0	0	0	0	0	0	0	0	1	1	0	0	0.133333
684	ITGA1	0	0	0	0	0	0	0	0	0	0	1	1	0	0	0	0.133333
685	ITGA6	0	0	0	0	0	0	0	0	0	0	0	1	1	0	0	0.133333
686	ITGAM	0	0	0	0	1	0	0	0	0	0	0	1	0	0	0	0.133333
687	ITGB1	0	0	0	0	1	0	0	0	0	0	0	1	0	0	0	0.133333
688	ITGB2	1	0	0	0	0	0	0	0	0	0	0	1	0	0	0	0.133333
689	JUND	1	0	0	0	0	0	1	0	0	0	0	0	0	0	0	0.133333
690	KAT6B	0	0	0	0	0	0	0	0	1	0	0	1	0	0	0	0.133333
691	KCNC1	0	0	0	0	0	0	0	0	0	0	0	1	1	0	0	0.133333
692	KCNC2	0	0	0	0	0	0	0	0	0	0	0	1	1	0	0	0.133333
693	KCNE2	1	0	0	0	0	0	0	0	1	0	0	0	0	0	0	0.133333
694	KCNJ11	0	0	0	0	0	0	0	0	1	0	0	1	0	0	0	0.133333
695	KIF1B	0	0	0	0	1	0	0	0	1	0	0	0	0	0	0	0.133333
696	KLF6	0	0	0	0	0	0	0	0	0	0	0	0	1	0	1	0.133333
697	KRT14	1	0	0	0	0	0	0	0	0	0	0	1	0	0	0	0.133333
698	KSR2	0	0	0	0	0	0	0	1	0	0	0	0	0	0	1	0.133333
699	KYNU	1	0	0	0	0	0	0	0	0	0	0	0	1	0	0	0.133333
700	LAMA2	0	0	0	0	0	0	0	0	0	0	0	1	0	1	0	0.133333
701	LEPR	0	0	0	0	0	0	1	0	0	0	0	1	0	0	0	0.133333
702	LHCGR	0	0	0	0	0	0	0	0	0	0	0	1	1	0	0	0.133333
703	LHX2	0	0	0	0	0	0	0	0	0	0	0	1	1	0	0	0.133333
704	LIF	0	0	0	0	0	0	0	0	0	0	0	1	0	0	1	0.133333
705	LONP1	1	0	0	0	0	0	0	0	0	0	0	1	0	0	0	0.133333
706	LPIN1	0	0	0	0	0	0	0	0	0	0	0	1	1	0	0	0.133333
707	LPL	0	0	0	0	0	1	0	0	0	0	0	1	0	0	0	0.133333
708	LPP	0	0	0	0	0	0	0	0	1	0	0	0	1	0	0	0.133333
709	LRP2	0	0	0	0	0	0	1	0	0	0	0	1	0	0	0	0.133333
710	LRP5	0	0	0	0	0	0	0	0	0	0	0	1	0	1	0	0.133333
711	LRP6	0	0	0	0	0	0	0	0	1	0	0	1	0	0	0	0.133333
712	LRRC4C	0	0	0	0	0	0	0	1	0	0	0	0	0	0	1	0.133333
713	LRRFIP1	0	0	0	0	0	0	0	1	0	0	0	0	0	0	1	0.133333
714	LTBR	0	0	0	0	0	0	0	0	0	0	0	1	1	0	0	0.133333
715	LYN	0	0	0	0	0	0	0	0	0	0	1	1	0	0	0	0.133333
716	MACROH2A1	0	0	0	0	0	0	0	0	0	0	0	1	1	0	0	0.133333
717	MAFB	0	0	0	0	0	0	0	0	0	0	0	1	1	0	0	0.133333
718	MAP1B	0	0	0	0	0	0	0	0	0	0	0	1	1	0	0	0.133333
719	MAP3K20	0	0	0	0	0	0	0	1	0	0	0	0	0	0	1	0.133333
720	MAP3K7	0	0	0	0	0	0	0	0	0	0	1	1	0	0	0	0.133333
721	MAPK9	0	0	0	0	0	0	1	0	0	0	0	1	0	0	0	0.133333
722	MAPKAPK5	1	0	0	0	0	0	0	0	0	0	0	0	0	0	1	0.133333
723	MARK4	0	0	0	0	0	0	0	1	0	0	0	0	0	0	1	0.133333
724	MATN4	0	0	0	0	0	0	0	1	0	0	0	0	0	0	1	0.133333
725	MBP	0	0	0	0	0	0	0	0	0	0	0	1	1	0	0	0.133333
726	MC2R	0	0	0	0	0	0	0	1	0	0	0	0	0	0	1	0.133333
727	MDH1	0	0	0	0	1	0	0	0	0	0	0	1	0	0	0	0.133333
728	MEN1	0	0	0	0	0	0	0	0	1	0	0	1	0	0	0	0.133333
729	MFAP5	0	0	0	0	0	0	0	0	1	0	0	0	1	0	0	0.133333
730	MGST3	0	0	0	0	0	0	0	1	0	0	0	0	0	0	1	0.133333
731	MINPP1	0	0	0	0	0	0	0	0	1	0	0	0	0	0	1	0.133333
732	MLST8	0	1	0	0	0	0	0	0	0	0	1	0	0	0	0	0.133333
733	MME	1	0	0	0	0	0	0	0	0	0	0	1	0	0	0	0.133333
734	MMP9	0	0	0	0	1	0	0	0	0	0	0	1	0	0	0	0.133333
735	MPO	1	0	0	0	0	0	0	0	0	0	0	1	0	0	0	0.133333
736	MPP6	0	0	0	0	0	0	0	0	0	0	0	0	1	0	1	0.133333
737	MRI1	0	0	0	0	1	0	0	0	0	0	0	1	0	0	0	0.133333
738	MSANTD1	0	0	0	0	0	0	0	1	0	0	0	0	0	0	1	0.133333
739	MSC	0	0	0	0	1	0	0	0	0	0	0	0	1	0	0	0.133333
740	MSH2	1	0	0	0	0	0	0	0	1	0	0	0	0	0	0	0.133333
741	MSH6	1	0	0	0	0	0	0	0	1	0	0	0	0	0	0	0.133333
742	MSR1	0	0	0	0	0	0	0	0	1	0	0	1	0	0	0	0.133333
743	MSRA	0	0	0	0	0	0	1	0	0	0	0	1	0	0	0	0.133333
744	MSRB2	0	0	0	0	0	0	0	0	0	0	0	1	1	0	0	0.133333
745	MSTN	0	0	0	0	0	0	0	0	0	0	1	1	0	0	0	0.133333
746	MSX1	0	0	0	0	0	0	0	0	0	0	0	1	1	0	0	0.133333
747	MT-ATP6	1	0	0	0	0	1	0	0	0	0	0	0	0	0	0	0.133333
748	MT-CO1	1	0	0	0	0	0	1	0	0	0	0	0	0	0	0	0.133333
749	MT-ND2	0	0	0	0	0	1	0	0	0	0	0	1	0	0	0	0.133333
750	MT1A	0	0	0	0	0	0	0	0	0	0	1	1	0	0	0	0.133333
751	MT1E	0	0	0	0	1	0	1	0	0	0	0	0	0	0	0	0.133333
752	MT2A	0	0	0	0	0	0	0	0	0	0	1	1	0	0	0	0.133333
753	MTA1	0	0	0	0	0	0	0	1	0	0	0	0	0	0	1	0.133333
754	MTHFD1	0	0	0	0	0	0	0	1	0	0	0	0	0	0	1	0.133333
755	MTTP	0	0	0	0	0	0	0	0	0	0	1	1	0	0	0	0.133333
756	MUC22	0	0	0	0	0	0	0	1	0	0	0	0	0	0	1	0.133333
757	MXD1	0	1	0	0	0	0	1	0	0	0	0	0	0	0	0	0.133333
758	MYD88	0	0	0	0	1	0	0	0	0	0	0	1	0	0	0	0.133333
759	MYH7	0	0	0	0	0	0	0	0	1	0	0	1	0	0	0	0.133333
760	MYL2	0	0	0	0	0	0	0	0	0	0	0	1	0	0	1	0.133333
761	MYOD1	0	0	0	0	0	0	0	0	0	0	0	1	1	0	0	0.133333
762	NAA25	0	0	0	0	0	0	0	1	0	0	0	0	0	0	1	0.133333
763	NBN	0	0	0	0	0	0	1	0	1	0	0	0	0	0	0	0.133333
764	NCOR1	0	0	0	0	0	0	1	0	0	0	0	1	0	0	0	0.133333
765	NDUFS1	0	0	0	0	0	0	0	0	0	0	1	1	0	0	0	0.133333
766	NDUFS6	1	0	0	0	0	0	0	0	0	0	0	1	0	0	0	0.133333
767	NEFM	0	0	0	0	0	0	0	0	0	0	0	1	1	0	0	0.133333
768	NEK5	0	0	0	0	0	0	0	1	0	0	0	0	0	0	1	0.133333
769	NEUROD1	0	0	0	0	0	0	0	0	0	0	0	1	1	0	0	0.133333
770	NEUROG1	0	0	0	0	0	0	0	0	0	0	0	1	1	0	0	0.133333
771	NEXN	0	0	0	0	1	0	0	0	1	0	0	0	0	0	0	0.133333
772	NFKB2	1	0	0	0	0	0	1	0	0	0	0	0	0	0	0	0.133333
773	NFKBIA	0	0	0	0	0	0	1	0	0	0	0	1	0	0	0	0.133333
774	NGF	0	0	0	0	0	0	1	0	0	0	0	1	0	0	0	0.133333
775	NGFR	0	0	0	0	0	0	1	0	0	0	0	1	0	0	0	0.133333
776	NKX2-5	0	0	0	0	0	0	0	0	1	0	0	1	0	0	0	0.133333
777	NLRP1	0	0	0	0	1	1	0	0	0	0	0	0	0	0	0	0.133333
778	NOD2	0	0	0	0	0	0	0	0	1	0	0	0	1	0	0	0.133333
779	NOG	0	0	0	0	0	0	1	0	0	0	0	1	0	0	0	0.133333
780	NOS1	0	0	0	0	0	0	0	0	0	0	1	1	0	0	0	0.133333
781	NOTCH1	0	0	0	0	0	0	0	0	1	0	0	1	0	0	0	0.133333
782	NOTCH3	0	0	0	0	0	0	0	0	1	0	0	1	0	0	0	0.133333
783	NOX4	1	0	0	0	0	0	0	0	0	0	0	1	0	0	0	0.133333
784	NPPA	0	0	0	0	0	0	0	0	1	0	0	1	0	0	0	0.133333
785	NPY5R	1	0	0	0	0	0	0	0	0	0	0	1	0	0	0	0.133333
786	NQO1	1	0	0	0	0	0	0	0	0	0	0	1	0	0	0	0.133333
787	NR2E1	0	0	0	0	0	0	0	0	0	0	0	1	1	0	0	0.133333
788	NR5A1	1	0	0	0	0	0	0	0	0	0	0	1	0	0	0	0.133333
789	NRAS	0	0	0	0	0	0	0	0	1	1	0	0	0	0	0	0.133333
790	NRP1	0	0	0	0	0	0	0	1	0	0	0	0	0	0	1	0.133333
791	NTN1	0	0	0	0	0	0	0	0	0	0	0	1	1	0	0	0.133333
792	NTRK1	1	0	0	0	0	0	0	0	0	0	0	1	0	0	0	0.133333
793	NUDT1	1	0	0	0	0	0	1	0	0	0	0	0	0	0	0	0.133333
794	P2RX7	0	0	0	0	1	0	0	0	0	0	0	1	0	0	0	0.133333
795	P2RY1	1	0	0	0	0	0	0	0	0	0	0	1	0	0	0	0.133333
796	PAMR1	0	0	0	0	0	0	0	1	0	0	0	0	0	0	1	0.133333
797	PAPPA	0	0	0	0	0	0	1	0	0	0	0	1	0	0	0	0.133333
798	PARVB	0	0	0	0	0	0	0	1	0	0	0	0	0	0	1	0.133333
799	PAX2	1	0	0	0	0	0	0	0	0	0	0	1	0	0	0	0.133333
800	PAX3	0	0	0	0	0	0	0	0	0	0	0	1	1	0	0	0.133333
801	PAX4	0	0	0	0	0	0	0	0	1	0	1	0	0	0	0	0.133333
802	PAX6	0	0	0	0	0	0	0	0	1	0	0	1	0	0	0	0.133333
803	PAX7	0	0	0	0	0	0	0	0	0	0	0	1	1	0	0	0.133333
804	PCMT1	0	0	0	0	0	0	1	0	0	0	0	1	0	0	0	0.133333
805	PDCD1LG2	0	0	0	0	0	0	0	0	0	0	0	0	1	0	1	0.133333
806	PDCD4	1	0	0	0	1	0	0	0	0	0	0	0	0	0	0	0.133333
807	PDE4D	1	0	0	0	1	0	0	0	0	0	0	0	0	0	0	0.133333
808	PELI2	0	0	0	0	0	0	0	1	0	0	0	0	0	0	1	0.133333
809	PEX5	0	1	0	0	0	0	1	0	0	0	0	0	0	0	0	0.133333
810	PFKM	0	0	0	0	0	0	0	1	0	0	0	0	0	0	1	0.133333
811	PGD	0	0	0	0	1	0	0	0	0	0	0	1	0	0	0	0.133333
812	PGGT1B	0	0	0	0	0	0	0	1	0	0	0	0	0	0	1	0.133333
813	PHGDH	0	0	0	0	1	0	0	0	0	0	0	1	0	0	0	0.133333
814	PHOX2A	0	0	0	0	0	0	0	0	0	0	0	1	1	0	0	0.133333
815	PICALM	1	0	0	0	0	0	0	0	0	0	1	0	0	0	0	0.133333
816	PIK3CD	0	0	0	0	0	0	0	0	0	1	0	0	1	0	0	0.133333
817	PIK3CG	0	0	0	0	0	1	0	0	0	0	0	1	0	0	0	0.133333
818	PINK1	0	0	0	0	0	0	0	0	1	0	0	1	0	0	0	0.133333
819	PKD2L1	0	0	0	0	0	0	0	1	0	0	0	0	0	0	1	0.133333
820	PKHD1	0	0	0	0	0	0	0	1	0	0	0	0	0	0	1	0.133333
821	PKIA	0	0	0	0	1	0	0	0	0	0	0	0	1	0	0	0.133333
822	PLAT	0	0	0	0	0	0	0	0	0	0	0	1	1	0	0	0.133333
823	PLAU	0	0	0	0	0	0	1	0	0	0	0	1	0	0	0	0.133333
824	PLK2	1	0	0	0	0	0	0	0	0	0	0	0	1	0	0	0.133333
825	PLN	0	0	0	0	0	0	0	0	1	0	0	1	0	0	0	0.133333
826	PLOD2	0	0	0	0	1	0	0	0	0	0	0	0	1	0	0	0.133333
827	PLP1	0	0	0	0	0	0	0	0	0	0	0	1	0	1	0	0.133333
828	PLXNB2	0	0	0	0	0	0	0	1	0	0	0	0	0	0	1	0.133333
829	PNN	0	0	0	0	1	0	0	0	0	0	0	1	0	0	0	0.133333
830	POMC	0	0	0	0	0	0	0	0	0	0	0	1	1	0	0	0.133333
831	POT1	0	1	0	0	0	0	0	0	0	0	1	0	0	0	0	0.133333
832	POU3F1	0	0	0	0	0	0	0	0	0	0	0	1	1	0	0	0.133333
833	POU4F2	0	0	0	0	0	0	0	0	0	0	0	1	1	0	0	0.133333
834	PPARA	0	0	0	0	0	0	1	0	0	0	0	1	0	0	0	0.133333
835	PPP1R9B	1	0	0	0	0	0	0	0	0	0	0	1	0	0	0	0.133333
836	PPP2R2B	0	0	0	0	1	0	0	0	0	0	1	0	0	0	0	0.133333
837	PPP3CA	1	0	0	0	0	0	0	0	0	0	0	1	0	0	0	0.133333
838	PRDX1	0	0	0	0	0	0	1	0	0	0	0	1	0	0	0	0.133333
839	PRF1	0	0	0	0	0	0	0	0	1	0	0	1	0	0	0	0.133333
840	PRIM2	0	0	0	0	0	0	0	1	0	0	0	0	0	0	1	0.133333
841	PRKAA1	0	0	0	0	0	0	0	0	0	1	0	1	0	0	0	0.133333
842	PRKAB1	0	0	0	0	0	0	0	0	0	1	0	1	0	0	0	0.133333
843	PRKACA	0	0	0	0	0	0	0	0	0	1	0	1	0	0	0	0.133333
844	PRKACB	0	0	0	0	0	0	0	0	0	1	0	1	0	0	0	0.133333
845	PRKAG2	0	0	0	0	0	0	0	0	1	1	0	0	0	0	0	0.133333
846	PRKAR1A	0	0	0	0	0	0	0	0	1	0	0	0	1	0	0	0.133333
847	PROS1	0	0	0	0	0	0	0	0	1	0	0	1	0	0	0	0.133333
848	PROX2	0	0	0	0	0	0	0	1	0	0	0	0	0	0	1	0.133333
849	PRR27	0	0	0	0	0	0	0	1	0	0	0	0	0	0	1	0.133333
850	PSEN2	0	0	0	0	0	0	0	0	1	0	0	1	0	0	0	0.133333
851	PSORS1C1	0	0	0	0	0	0	0	1	0	0	0	0	0	0	1	0.133333
852	PTCH1	0	0	0	0	0	0	0	0	1	0	0	1	0	0	0	0.133333
853	PTF1A	0	0	0	0	0	0	0	0	1	0	0	1	0	0	0	0.133333
854	PTGDS	0	0	0	0	0	0	0	0	0	0	0	1	1	0	0	0.133333
855	PTH1R	1	0	0	0	0	0	0	0	0	0	0	1	0	0	0	0.133333
856	PTHLH	0	0	0	0	0	0	0	0	0	0	0	1	1	0	0	0.133333
857	PTK2	0	0	0	0	0	0	1	0	0	0	0	1	0	0	0	0.133333
858	PTPN1	0	0	0	0	0	0	1	0	0	0	0	1	0	0	0	0.133333
859	PTPRE	0	0	0	0	1	0	0	0	0	0	0	1	0	0	0	0.133333
860	QKI	0	0	0	0	0	0	0	0	0	0	0	1	0	0	1	0.133333
861	RAD54L	1	0	0	0	0	0	0	0	1	0	0	0	0	0	0	0.133333
862	RAG1	0	0	0	0	0	0	0	0	1	0	0	1	0	0	0	0.133333
863	RAG2	0	0	0	0	0	0	0	0	1	0	0	1	0	0	0	0.133333
864	RB1CC1	0	0	0	0	0	0	0	0	0	1	1	0	0	0	0	0.133333
865	RBFOX2	0	0	0	0	0	0	0	1	0	0	0	0	0	0	1	0.133333
866	RBM47	0	0	0	0	0	0	0	1	0	0	0	0	0	0	1	0.133333
867	RBP4	0	0	0	0	1	0	0	0	0	0	0	1	0	0	0	0.133333
868	RECQL4	0	1	0	0	0	0	1	0	0	0	0	0	0	0	0	0.133333
869	REEP5	0	0	0	0	0	0	0	1	0	0	0	0	0	0	1	0.133333
870	RETN	1	0	0	0	0	0	0	0	0	0	0	1	0	0	0	0.133333
871	RETREG1	0	0	0	0	0	0	0	1	0	0	0	0	0	0	1	0.133333
872	RHOD	0	0	0	0	0	0	0	0	0	0	0	1	1	0	0	0.133333
873	ROBO2	0	0	0	0	0	0	0	1	0	0	0	0	0	0	1	0.133333
874	RORA	0	0	0	0	0	0	0	0	0	0	0	1	1	0	0	0.133333
875	RORC	0	0	0	0	1	0	0	0	0	0	0	1	0	0	0	0.133333
876	RPA3	0	0	0	0	0	0	0	1	0	0	0	0	0	0	1	0.133333
877	RPS6	0	1	0	0	0	0	0	0	0	0	1	0	0	0	0	0.133333
878	RRAGA	0	1	0	0	0	0	0	0	0	0	1	0	0	0	0	0.133333
879	RRAGB	0	1	0	0	0	0	0	0	0	0	1	0	0	0	0	0.133333
880	RRAGC	0	1	0	0	0	0	0	0	0	0	1	0	0	0	0	0.133333
881	RRAGD	0	1	0	0	0	0	0	0	0	0	1	0	0	0	0	0.133333
882	RTN4	0	0	0	0	1	0	0	0	0	0	0	1	0	0	0	0.133333
883	RUFY3	0	0	0	0	0	0	0	1	0	0	0	0	0	0	1	0.133333
884	RUNX1	0	0	0	0	0	0	0	0	1	0	0	1	0	0	0	0.133333
885	RUNX3	0	0	0	0	0	0	0	0	0	0	1	0	1	0	0	0.133333
886	RYR2	0	0	0	0	0	0	0	0	1	0	0	1	0	0	0	0.133333
887	S100A8	0	0	0	0	1	0	0	0	0	0	0	1	0	0	0	0.133333
888	S100B	0	0	0	0	0	0	1	0	0	0	0	1	0	0	0	0.133333
889	SATB1	0	0	0	0	0	0	0	0	0	0	0	1	1	0	0	0.133333
890	SCD	0	0	0	0	1	0	0	0	0	0	0	1	0	0	0	0.133333
891	SCN5A	0	0	0	0	0	0	0	0	1	0	0	1	0	0	0	0.133333
892	SDC2	0	0	0	0	0	0	0	0	0	0	0	1	1	0	0	0.133333
893	SDHB	0	0	0	0	0	0	0	0	1	0	0	1	0	0	0	0.133333
894	SDHC	0	0	0	0	0	0	1	0	1	0	0	0	0	0	0	0.133333
895	SEMA6D	0	0	0	0	0	0	0	1	0	0	0	0	0	0	1	0.133333
896	SERPINH1	0	0	0	0	1	0	0	0	0	0	0	1	0	0	0	0.133333
897	SFRP1	0	0	0	0	0	0	0	0	0	0	0	1	1	0	0	0.133333
898	SGCD	0	0	0	0	0	0	0	0	1	0	0	1	0	0	0	0.133333
899	SGSH	0	0	0	0	0	0	0	0	0	0	1	1	0	0	0	0.133333
900	SHANK3	0	0	0	0	0	0	0	0	0	0	0	1	0	0	1	0.133333
901	SHROOM3	0	0	0	0	0	0	0	1	0	0	0	0	0	0	1	0.133333
902	SIN3A	1	0	0	0	0	0	1	0	0	0	0	0	0	0	0	0.133333
903	SIRPA	0	0	0	0	0	0	0	0	0	0	0	1	1	0	0	0.133333
904	SIRT2	0	0	0	0	0	0	0	0	0	0	0	1	0	1	0	0.133333
905	SIRT5	0	0	0	0	1	0	0	0	0	0	0	1	0	0	0	0.133333
906	SIRT7	0	0	0	0	0	0	1	0	0	0	0	1	0	0	0	0.133333
907	SLC12A2	1	0	0	0	0	0	0	0	0	0	0	1	0	0	0	0.133333
908	SLC17A5	0	0	0	0	0	0	0	0	1	0	0	1	0	0	0	0.133333
909	SLC17A7	0	0	0	0	1	0	0	0	0	0	0	1	0	0	0	0.133333
910	SLC18A3	0	0	0	0	0	0	0	0	0	0	0	1	1	0	0	0.133333
911	SLC1A2	1	0	0	0	0	0	0	0	0	0	0	1	0	0	0	0.133333
912	SLC25A27	0	0	0	0	0	0	0	0	0	0	1	1	0	0	0	0.133333
913	SLC2A4	0	0	0	0	0	0	0	0	0	0	0	1	0	1	0	0.133333
914	SLC2A5	0	0	0	0	1	0	0	0	0	0	0	1	0	0	0	0.133333
915	SLC32A1	1	0	0	0	0	0	0	0	0	0	0	1	0	0	0	0.133333
916	SLC39A11	0	0	0	0	0	0	0	1	0	0	0	0	0	0	1	0.133333
917	SLC6A2	0	0	0	0	0	0	0	0	0	0	0	1	1	0	0	0.133333
918	SLC6A3	1	0	0	0	0	0	0	0	0	0	0	1	0	0	0	0.133333
919	SLC9A3R2	0	0	0	0	0	0	0	0	0	0	1	1	0	0	0	0.133333
920	SMAD2	0	0	0	0	0	0	0	0	0	0	0	1	1	0	0	0.133333
921	SMAD3	0	0	0	0	0	0	0	0	1	0	0	1	0	0	0	0.133333
922	SMAD4	0	0	0	0	0	0	0	0	1	0	0	1	0	0	0	0.133333
923	SMARCA2	0	0	0	0	0	0	0	0	0	0	0	1	0	0	1	0.133333
924	SMARCAL1	0	0	0	0	0	0	0	0	1	0	0	0	0	1	0	0.133333
925	SMN2	0	0	0	0	0	0	0	0	0	0	0	1	0	1	0	0.133333
926	SMOX	0	0	0	0	1	0	0	0	0	0	0	0	1	0	0	0.133333
927	SNCA	0	0	0	0	0	0	0	0	1	0	0	1	0	0	0	0.133333
928	SNCB	0	0	0	0	0	0	0	0	1	0	0	1	0	0	0	0.133333
929	SNCG	0	0	0	0	0	0	1	0	0	0	0	1	0	0	0	0.133333
930	SNPH	0	0	0	0	0	0	0	1	0	0	0	0	0	0	1	0.133333
931	SNX29	0	0	0	0	0	0	0	1	0	0	0	0	0	0	1	0.133333
932	SOX11	0	0	0	0	0	0	0	0	0	0	0	1	1	0	0	0.133333
933	SP110	0	0	0	0	0	0	0	1	0	0	0	0	0	0	1	0.133333
934	SPON1	0	0	0	0	1	0	0	0	0	0	0	0	1	0	0	0.133333
935	SPRTN	0	0	0	0	0	0	1	0	1	0	0	0	0	0	0	0.133333
936	SQSTM1	0	0	0	0	0	0	1	0	0	0	0	1	0	0	0	0.133333
937	SRF	1	0	0	0	0	0	0	0	0	0	0	1	0	0	0	0.133333
938	SRR	1	0	0	0	0	0	0	0	0	0	0	1	0	0	0	0.133333
939	STAT5A	0	0	0	0	0	0	1	0	0	0	0	1	0	0	0	0.133333
940	STIM1	0	0	0	0	0	0	0	0	1	0	0	1	0	0	0	0.133333
941	STK10	0	0	0	0	0	0	0	1	0	0	0	0	0	0	1	0.133333
942	STMN1	0	0	0	0	1	0	0	0	0	0	0	1	0	0	0	0.133333
943	STMN2	0	0	0	0	1	0	0	0	0	0	0	1	0	0	0	0.133333
944	STON1-GTF2A1L	0	0	0	0	0	0	0	1	0	0	0	0	0	0	1	0.133333
945	SUN1	0	1	0	0	0	0	1	0	0	0	0	0	0	0	0	0.133333
946	SURF1	0	0	0	0	0	0	0	0	0	0	0	1	0	1	0	0.133333
947	SUSD1	0	0	0	0	0	0	0	1	0	0	0	0	0	0	1	0.133333
948	SYT16	0	0	0	0	0	0	0	1	0	0	0	0	0	0	1	0.133333
949	TACR1	0	0	0	0	0	0	0	0	0	0	0	1	1	0	0	0.133333
950	TAF1	0	0	0	0	0	1	1	0	0	0	0	0	0	0	0	0.133333
951	TAP1	0	0	0	0	1	0	0	0	0	0	0	1	0	0	0	0.133333
952	TBX2	1	0	0	0	0	0	0	0	0	0	0	1	0	0	0	0.133333
953	TBX20	0	0	0	0	0	0	0	0	0	0	0	1	1	0	0	0.133333
954	TBXAS1	0	0	0	0	1	0	0	0	0	0	1	0	0	0	0	0.133333
955	TCERG1L	0	0	0	0	0	0	0	1	0	0	0	0	0	0	1	0.133333
956	TERF1	0	0	0	0	0	0	1	0	0	0	0	1	0	0	0	0.133333
957	TF	0	0	0	0	1	0	0	0	0	0	0	1	0	0	0	0.133333
958	TFRC	0	0	0	0	1	0	0	0	0	0	0	1	0	0	0	0.133333
959	TGFB3	1	0	0	0	0	0	0	0	0	0	0	1	0	0	0	0.133333
960	THBS1	0	0	0	0	1	0	0	0	0	0	0	1	0	0	0	0.133333
961	THRB	0	0	0	0	0	0	0	0	0	0	0	1	1	0	0	0.133333
962	THY1	0	0	0	0	1	0	0	0	0	0	0	1	0	0	0	0.133333
963	TIMP2	1	0	0	0	0	0	0	0	0	0	0	1	0	0	0	0.133333
964	TJP1	0	0	0	0	0	0	0	0	0	0	0	1	1	0	0	0.133333
965	TLK2	0	0	0	1	0	0	0	1	0	0	0	0	0	0	0	0.133333
966	TLR2	0	0	0	0	0	0	0	0	0	0	0	1	1	0	0	0.133333
967	TMTC1	0	0	0	0	0	0	0	1	0	0	0	0	0	0	1	0.133333
968	TNFRSF1A	0	0	0	0	0	0	0	0	1	0	0	1	0	0	0	0.133333
969	TNFRSF1B	1	0	0	0	0	0	0	0	0	0	0	1	0	0	0	0.133333
970	TNFSF13B	0	0	0	0	1	0	0	0	0	0	0	1	0	0	0	0.133333
971	TNNT2	0	0	0	0	0	0	0	0	1	0	0	1	0	0	0	0.133333
972	TOP1	0	1	0	0	0	0	1	0	0	0	0	0	0	0	0	0.133333
973	TOP2A	0	0	0	0	0	0	1	0	0	0	0	1	0	0	0	0.133333
974	TOP3A	0	0	0	0	0	0	0	1	0	0	0	0	0	0	1	0.133333
975	TRAP1	0	1	0	0	0	0	1	0	0	0	0	0	0	0	0	0.133333
976	TREX1	1	0	0	0	0	0	0	0	1	0	0	0	0	0	0	0.133333
977	TRPM3	0	0	0	0	0	0	0	1	0	0	0	0	0	0	1	0.133333
978	TRPV1	0	0	0	0	0	0	1	0	0	0	0	1	0	0	0	0.133333
979	TSFM	0	0	0	0	0	0	0	0	1	0	1	0	0	0	0	0.133333
980	TSPAN8	0	0	0	0	0	0	0	1	0	0	0	0	0	0	1	0.133333
981	TSPYL5	0	0	0	0	1	0	0	0	0	0	0	0	1	0	0	0.133333
982	TTC27	0	1	0	0	0	0	0	0	0	0	1	0	0	0	0	0.133333
983	TTC6	0	0	0	1	0	0	0	0	0	0	1	0	0	0	0	0.133333
984	TUSC3	0	1	0	0	0	0	0	0	0	0	1	0	0	0	0	0.133333
985	TWIST1	1	0	0	0	0	0	0	0	0	0	0	0	1	0	0	0.133333
986	TWSG1	0	0	0	0	0	0	0	1	0	0	0	0	0	0	1	0.133333
987	TXNIP	0	0	0	0	1	0	0	0	0	0	0	1	0	0	0	0.133333
988	TYR	0	0	0	0	0	0	0	0	1	0	0	1	0	0	0	0.133333
989	UBB	0	0	0	0	0	0	1	0	0	0	0	1	0	0	0	0.133333
990	UCHL1	0	0	0	0	0	0	1	0	0	0	0	1	0	0	0	0.133333
991	UMAD1	0	0	0	0	0	0	0	1	0	0	0	0	0	0	1	0.133333
992	VCP	0	1	0	0	0	0	1	0	0	0	0	0	0	0	0	0.133333
993	VEGFB	0	0	0	0	1	0	0	0	0	0	0	1	0	0	0	0.133333
994	VIM	0	0	0	0	1	0	0	0	0	0	0	1	0	0	0	0.133333
995	VWF	0	0	0	0	0	0	0	0	0	0	0	1	1	0	0	0.133333
996	WNT1	1	0	0	0	0	0	0	0	0	0	0	1	0	0	0	0.133333
997	WWOX	0	0	0	0	0	0	0	0	0	0	1	1	0	0	0	0.133333
998	XPA	0	0	0	0	0	0	1	0	0	0	0	1	0	0	0	0.133333
999	XRCC6	0	0	0	0	0	0	1	0	0	0	0	1	0	0	0	0.133333
1000	YLPM1	0	0	0	0	0	0	0	1	0	0	0	0	0	0	1	0.133333
1001	YY1	0	1	0	0	0	0	0	0	0	0	1	0	0	0	0	0.133333
1002	ZBTB16	0	0	0	0	0	0	0	0	0	0	0	1	1	0	0	0.133333
1003	ZCCHC4	0	0	0	0	0	0	0	1	0	0	0	0	0	0	1	0.133333
1004	ZFP69B	0	0	0	0	0	0	0	1	0	0	0	0	0	0	1	0.133333
1005	ZFYVE28	0	0	0	0	0	0	0	1	0	0	0	0	0	0	1	0.133333
1006	ZNF704	0	0	0	1	0	0	0	0	0	0	0	0	0	0	1	0.133333
1007	ZW10	0	0	0	0	0	0	0	1	0	0	0	0	0	0	1	0.133333
1008	A1BG	0	0	0	0	0	0	0	0	0	0	0	0	1	0	0	0.0666667
1009	A2M	0	0	0	0	0	0	1	0	0	0	0	0	0	0	0	0.0666667
1010	AARS2	0	0	0	0	0	0	0	0	1	0	0	0	0	0	0	0.0666667
1011	ABAT	1	0	0	0	0	0	0	0	0	0	0	0	0	0	0	0.0666667
1012	ABCA2	0	0	0	0	0	0	0	0	0	0	0	0	1	0	0	0.0666667
1013	ABCA3	0	0	0	0	0	0	0	0	0	0	0	0	1	0	0	0.0666667
1014	ABCA4	0	0	0	0	0	0	0	0	0	0	0	1	0	0	0	0.0666667
1015	ABCB11	0	0	0	0	0	0	0	0	1	0	0	0	0	0	0	0.0666667
1016	ABCC2	0	0	0	0	0	0	0	0	0	0	0	1	0	0	0	0.0666667
1017	ABCC6	0	0	0	0	0	0	0	0	1	0	0	0	0	0	0	0.0666667
1018	ABCC7	0	0	0	0	0	0	0	0	0	0	0	0	0	1	0	0.0666667
1019	ABCC9	0	0	0	0	0	0	0	0	1	0	0	0	0	0	0	0.0666667
1020	ABCD1	0	0	0	0	0	0	0	0	0	0	0	1	0	0	0	0.0666667
1021	ABCG1	0	0	0	0	0	0	0	0	0	0	0	1	0	0	0	0.0666667
1022	ABCG2	0	0	0	0	0	0	0	0	0	0	0	1	0	0	0	0.0666667
1023	ABHD14B	0	0	0	0	0	0	0	0	0	0	0	0	1	0	0	0.0666667
1024	ABHD5	0	0	0	0	1	0	0	0	0	0	0	0	0	0	0	0.0666667
1025	ABLIM2	0	0	0	0	1	0	0	0	0	0	0	0	0	0	0	0.0666667
1026	ABTB1	0	0	0	0	0	0	0	0	0	0	0	0	1	0	0	0.0666667
1027	AC000120.2	0	0	0	0	0	0	0	1	0	0	0	0	0	0	0	0.0666667
1028	AC000120.3	0	0	0	0	0	0	0	1	0	0	0	0	0	0	0	0.0666667
1029	AC002070.1	0	0	0	0	0	0	0	1	0	0	0	0	0	0	0	0.0666667
1030	AC003092.1	0	0	0	0	0	0	0	1	0	0	0	0	0	0	0	0.0666667
1031	AC005906.2	0	0	0	0	0	0	0	1	0	0	0	0	0	0	0	0.0666667
1032	AC007161.3	0	0	0	0	0	0	0	1	0	0	0	0	0	0	0	0.0666667
1033	AC008026.1	0	0	0	0	0	0	0	1	0	0	0	0	0	0	0	0.0666667
1034	AC008133.1	0	0	0	0	0	0	0	1	0	0	0	0	0	0	0	0.0666667
1035	AC008537.1	0	0	0	0	0	0	0	1	0	0	0	0	0	0	0	0.0666667
1036	AC008537.2	0	0	0	0	0	0	0	1	0	0	0	0	0	0	0	0.0666667
1037	AC009652.2	0	0	0	0	0	0	0	1	0	0	0	0	0	0	0	0.0666667
1038	AC010519.1	0	0	0	0	0	0	0	1	0	0	0	0	0	0	0	0.0666667
1039	AC011481.1	0	0	0	0	0	0	0	1	0	0	0	0	0	0	0	0.0666667
1040	AC013652.1	0	0	0	0	0	0	0	1	0	0	0	0	0	0	0	0.0666667
1041	AC016582.1	0	0	0	0	0	0	0	1	0	0	0	0	0	0	0	0.0666667
1042	AC022140.1	0	0	0	0	0	0	0	1	0	0	0	0	0	0	0	0.0666667
1043	AC023905.1	0	0	0	0	0	0	0	1	0	0	0	0	0	0	0	0.0666667
1044	AC026167.1	0	0	0	0	0	0	0	1	0	0	0	0	0	0	0	0.0666667
1045	AC069288.1	0	0	0	0	0	0	0	1	0	0	0	0	0	0	0	0.0666667
1046	AC098829.1	0	0	0	0	0	0	0	1	0	0	0	0	0	0	0	0.0666667
1047	AC100849.1	0	0	0	0	0	0	0	1	0	0	0	0	0	0	0	0.0666667
1048	AC111006.1	0	0	0	0	0	0	0	1	0	0	0	0	0	0	0	0.0666667
1049	AC134772.1	0	0	0	0	0	0	0	1	0	0	0	0	0	0	0	0.0666667
1050	ACAA2	0	0	0	0	0	0	0	0	0	0	0	0	0	0	1	0.0666667
1051	ACAD9	0	0	0	0	0	0	0	0	1	0	0	0	0	0	0	0.0666667
1052	ACADM	0	0	0	0	1	0	0	0	0	0	0	0	0	0	0	0.0666667
1053	ACADVL	0	0	0	0	1	0	0	0	0	0	0	0	0	0	0	0.0666667
1054	ACAN	0	0	0	0	0	0	0	0	0	0	0	1	0	0	0	0.0666667
1055	ACAP2	0	0	0	0	0	0	0	0	0	0	0	0	1	0	0	0.0666667
1056	ACAT1	0	0	0	0	0	0	0	0	0	0	0	1	0	0	0	0.0666667
1057	ACBD4	0	0	0	0	0	0	0	0	0	0	0	0	1	0	0	0.0666667
1058	ACCS	0	0	0	0	0	0	0	0	0	0	0	0	1	0	0	0.0666667
1059	ACE1	0	0	0	0	0	0	0	0	0	0	0	0	0	1	0	0.0666667
1060	ACE2	0	0	0	0	0	0	0	0	0	0	0	1	0	0	0	0.0666667
1061	ACHE	0	0	0	0	0	0	0	0	0	0	0	1	0	0	0	0.0666667
1062	ACOT11	0	0	0	0	0	0	0	0	0	0	0	0	1	0	0	0.0666667
1063	ACOX1	0	0	0	0	0	0	0	0	0	0	0	1	0	0	0	0.0666667
1064	ACOX2	0	0	0	0	0	0	0	0	0	0	0	0	1	0	0	0.0666667
1065	ACSL1	0	0	0	0	0	0	0	0	0	0	0	0	1	0	0	0.0666667
1066	ACSS3	0	0	0	0	0	0	0	0	0	0	0	0	1	0	0	0.0666667
1067	ACT35	0	0	0	0	0	0	0	0	0	0	0	0	0	1	0	0.0666667
1068	ACTB	0	0	0	0	0	0	0	0	0	0	0	1	0	0	0	0.0666667
1069	ACTL6B	0	0	0	0	0	0	0	0	0	0	0	0	1	0	0	0.0666667
1070	ACTN1	0	0	0	0	0	0	0	0	0	0	0	1	0	0	0	0.0666667
1071	ACVR1B	0	0	0	0	1	0	0	0	0	0	0	0	0	0	0	0.0666667
1072	ACVR2A	0	0	0	0	1	0	0	0	0	0	0	0	0	0	0	0.0666667
1073	ACVRLK2	0	0	0	0	0	0	0	0	0	0	0	0	0	1	0	0.0666667
1074	ACY1	0	0	0	0	0	0	0	0	0	0	0	0	1	0	0	0.0666667
1075	AD2	0	0	0	0	0	0	0	0	0	0	0	0	0	1	0	0.0666667
1076	ADAM12	0	0	0	0	0	0	0	0	0	0	0	0	1	0	0	0.0666667
1077	ADAMTS14	0	0	0	0	0	0	0	0	0	0	0	0	1	0	0	0.0666667
1078	ADAMTS5	0	0	0	0	0	0	0	0	0	0	0	1	0	0	0	0.0666667
1079	ADAMTSL1	0	0	0	0	0	0	0	0	0	0	1	0	0	0	0	0.0666667
1080	ADAMTSL5	0	0	0	0	0	0	0	0	0	0	0	0	1	0	0	0.0666667
1081	ADAP2	0	0	0	0	1	0	0	0	0	0	0	0	0	0	0	0.0666667
1082	ADAR	0	0	0	0	0	0	0	0	0	0	0	1	0	0	0	0.0666667
1083	ADCY2	0	0	0	0	0	0	0	0	0	1	0	0	0	0	0	0.0666667
1084	ADCY3	0	0	0	0	0	0	0	0	0	1	0	0	0	0	0	0.0666667
1085	ADCY4	0	0	0	0	0	0	0	0	0	1	0	0	0	0	0	0.0666667
1086	ADCY6	0	0	0	0	0	0	0	0	0	1	0	0	0	0	0	0.0666667
1087	ADCY7	0	0	0	0	0	0	0	0	0	1	0	0	0	0	0	0.0666667
1088	ADCY8	0	0	0	0	0	0	0	0	0	1	0	0	0	0	0	0.0666667
1089	ADCY9	0	0	0	0	0	0	0	0	0	1	0	0	0	0	0	0.0666667
1090	ADCYAP1R1	0	0	0	0	0	0	0	0	0	0	0	1	0	0	0	0.0666667
1091	ADD1	0	0	0	0	0	0	0	0	0	0	0	1	0	0	0	0.0666667
1092	ADGRE5	0	0	0	0	0	0	0	0	0	0	0	0	0	0	1	0.0666667
1093	ADH1A	0	0	0	0	0	0	0	0	0	0	0	1	0	0	0	0.0666667
1094	ADIRF	0	0	0	0	0	0	0	0	0	0	0	0	1	0	0	0.0666667
1095	ADNP	0	0	0	0	0	0	0	0	0	0	0	1	0	0	0	0.0666667
1096	ADORA2A	0	0	0	0	0	0	0	0	0	0	0	1	0	0	0	0.0666667
1097	ADRA1D	0	0	0	0	0	0	0	0	0	0	0	1	0	0	0	0.0666667
1098	ADRA2A	0	0	0	0	0	0	0	0	0	0	0	1	0	0	0	0.0666667
1099	ADRA2B	0	0	0	0	0	0	0	0	0	0	0	1	0	0	0	0.0666667
1100	ADRB3	0	0	0	0	0	0	0	0	0	0	0	1	0	0	0	0.0666667
1101	ADSL	0	0	0	0	1	0	0	0	0	0	0	0	0	0	0	0.0666667
1102	AF241725.1	0	0	0	0	0	0	0	1	0	0	0	0	0	0	0	0.0666667
1103	AFAP1	0	0	0	0	0	0	0	0	0	0	0	0	1	0	0	0.0666667
1104	AFF1	0	0	0	0	0	0	0	0	0	0	0	0	1	0	0	0.0666667
1105	AFG1L	0	0	0	0	0	0	0	0	0	0	1	0	0	0	0	0.0666667
1106	AFG3L1P	0	0	0	0	0	0	0	0	0	0	0	1	0	0	0	0.0666667
1107	AFX1	0	0	0	0	0	0	0	0	0	0	0	0	0	1	0	0.0666667
1108	AGAP1	0	0	0	0	0	0	0	0	0	0	0	0	1	0	0	0.0666667
1109	AGBL5	0	0	0	0	0	0	0	0	0	0	0	0	1	0	0	0.0666667
1110	AGO2	0	0	0	0	0	0	0	0	0	0	0	0	1	0	0	0.0666667
1111	AGPAT3	0	0	0	0	1	0	0	0	0	0	0	0	0	0	0	0.0666667
1112	AGR2	0	1	0	0	0	0	0	0	0	0	0	0	0	0	0	0.0666667
1113	AGRN	0	0	0	0	0	0	0	0	0	0	0	1	0	0	0	0.0666667
1114	AGRP	0	0	0	0	0	0	0	0	0	0	0	1	0	0	0	0.0666667
1115	AGTPBP1	0	0	0	0	0	0	0	0	0	0	0	1	0	0	0	0.0666667
1116	AGTR2	0	0	0	0	0	0	0	0	0	0	0	1	0	0	0	0.0666667
1117	AHC2	0	0	0	0	0	0	0	0	0	0	0	0	0	1	0	0.0666667
1118	AHR	0	0	0	0	0	0	0	0	0	0	0	1	0	0	0	0.0666667
1119	AHSG	0	0	0	0	0	0	0	0	0	0	0	1	0	0	0	0.0666667
1120	AICDA	0	0	0	0	0	0	0	0	0	0	0	1	0	0	0	0.0666667
1121	AIRAP	0	0	0	0	0	0	0	0	0	0	0	0	0	1	0	0.0666667
1122	AIRAPL	0	0	0	0	0	0	0	0	0	0	0	0	0	1	0	0.0666667
1123	AIRE	0	0	0	0	0	0	0	0	0	0	0	1	0	0	0	0.0666667
1124	AJAP1	0	0	0	0	0	0	0	0	0	0	0	0	1	0	0	0.0666667
1125	AK2	0	0	0	0	0	0	0	0	0	0	0	1	0	0	0	0.0666667
1126	AKAP12	0	0	0	0	0	0	0	0	0	0	0	0	1	0	0	0.0666667
1127	AKAP5	0	0	0	0	0	0	0	0	0	0	0	1	0	0	0	0.0666667
1128	AKAP7	0	0	0	0	1	0	0	0	0	0	0	0	0	0	0	0.0666667
1129	AKR1A1	0	0	0	0	0	0	0	0	0	0	0	1	0	0	0	0.0666667
1130	AL050403.2	0	0	0	0	0	0	0	1	0	0	0	0	0	0	0	0.0666667
1131	AL135926.1	0	0	0	0	0	0	0	1	0	0	0	0	0	0	0	0.0666667
1132	AL139393.1	0	0	0	0	0	0	0	1	0	0	0	0	0	0	0	0.0666667
1133	AL353803.2	0	0	0	0	0	0	0	1	0	0	0	0	0	0	0	0.0666667
1134	AL355974.2	0	0	0	0	0	0	0	1	0	0	0	0	0	0	0	0.0666667
1135	AL391336.1	0	0	0	0	0	0	0	1	0	0	0	0	0	0	0	0.0666667
1136	AL391361.1	0	0	0	0	0	0	0	1	0	0	0	0	0	0	0	0.0666667
1137	AL391361.2	0	0	0	0	0	0	0	1	0	0	0	0	0	0	0	0.0666667
1138	AL445238.1	0	0	0	0	0	0	0	0	0	0	0	0	0	0	1	0.0666667
1139	AL451062.3	0	0	0	0	0	0	0	1	0	0	0	0	0	0	0	0.0666667
1140	AL590814.1	0	0	0	0	0	0	0	1	0	0	0	0	0	0	0	0.0666667
1141	ALAD	0	0	0	0	0	0	0	0	0	0	0	1	0	0	0	0.0666667
1142	ALAS1	0	0	0	0	1	0	0	0	0	0	0	0	0	0	0	0.0666667
1143	ALB	0	0	0	0	0	0	0	0	0	0	0	1	0	0	0	0.0666667
1144	ALCAM	0	0	0	0	0	0	0	0	0	0	0	1	0	0	0	0.0666667
1145	ALDH1A1	0	0	0	0	0	0	0	0	0	0	0	1	0	0	0	0.0666667
1146	ALDH2	0	0	0	0	0	0	0	0	0	0	0	1	0	0	0	0.0666667
1147	ALDH3A2	0	0	0	0	0	0	0	0	0	0	0	1	0	0	0	0.0666667
1148	ALDH3B1	0	0	0	0	0	0	0	0	0	0	0	0	1	0	0	0.0666667
1149	ALDH6A1	0	0	0	0	1	0	0	0	0	0	0	0	0	0	0	0.0666667
1150	ALDOA	0	0	0	0	0	0	0	0	0	0	0	0	1	0	0	0.0666667
1151	ALDOC	0	0	0	0	0	0	0	0	0	0	0	1	0	0	0	0.0666667
1152	ALG13	0	0	0	0	1	0	0	0	0	0	0	0	0	0	0	0.0666667
1153	ALK2	0	0	0	0	0	0	0	0	0	0	0	0	0	1	0	0.0666667
1154	ALLC	0	0	0	0	0	0	0	0	0	0	0	1	0	0	0	0.0666667
1155	ALMS1	0	0	0	0	0	0	0	0	1	0	0	0	0	0	0	0.0666667
1156	ALOX12	1	0	0	0	0	0	0	0	0	0	0	0	0	0	0	0.0666667
1157	ALOX5AP	0	0	0	0	1	0	0	0	0	0	0	0	0	0	0	0.0666667
1158	ALPK2	0	0	0	0	1	0	0	0	0	0	0	0	0	0	0	0.0666667
1159	ALS1	0	0	0	0	0	0	0	0	0	0	0	0	0	1	0	0.0666667
1160	ALX4	0	0	0	0	0	0	0	0	0	0	0	0	1	0	0	0.0666667
1161	AMER3	0	0	0	0	0	0	0	0	0	0	0	0	1	0	0	0.0666667
1162	AMFR	1	0	0	0	0	0	0	0	0	0	0	0	0	0	0	0.0666667
1163	AMHR2	0	0	0	0	0	0	0	0	0	0	0	1	0	0	0	0.0666667
1164	AMN	0	0	0	0	0	0	0	0	0	0	0	1	0	0	0	0.0666667
1165	ANAPC5	0	0	0	0	0	0	0	0	0	0	0	1	0	0	0	0.0666667
1166	ANG	0	0	0	0	1	0	0	0	0	0	0	0	0	0	0	0.0666667
1167	ANGEL1	0	0	0	0	0	0	0	0	0	0	1	0	0	0	0	0.0666667
1168	ANGEL2	0	0	0	0	1	0	0	0	0	0	0	0	0	0	0	0.0666667
1169	ANGPT1	0	0	0	0	0	0	0	0	0	0	0	1	0	0	0	0.0666667
1170	ANGPT2	0	0	0	0	0	0	0	0	0	0	0	1	0	0	0	0.0666667
1171	ANK1	0	0	0	0	0	0	0	0	0	0	0	1	0	0	0	0.0666667
1172	ANKRD13A	0	0	0	0	1	0	0	0	0	0	0	0	0	0	0	0.0666667
1173	ANKRD13B	0	0	0	0	0	0	0	0	0	0	0	0	1	0	0	0.0666667
1174	ANKRD27	0	0	0	0	0	0	0	0	0	0	0	0	0	0	1	0.0666667
1175	ANKRD34C	0	0	0	0	0	0	0	0	0	0	0	0	1	0	0	0.0666667
1176	ANKS1A	0	0	0	0	1	0	0	0	0	0	0	0	0	0	0	0.0666667
1177	ANP32B	0	0	0	0	1	0	0	0	0	0	0	0	0	0	0	0.0666667
1178	ANPEP	0	0	0	0	0	0	0	0	0	0	0	0	1	0	0	0.0666667
1179	ANXA1	0	0	0	0	1	0	0	0	0	0	0	0	0	0	0	0.0666667
1180	ANXA2	0	0	0	0	1	0	0	0	0	0	0	0	0	0	0	0.0666667
1181	ANXA3	0	0	0	0	0	0	0	0	0	0	0	1	0	0	0	0.0666667
1182	ANXA4	0	0	0	0	1	0	0	0	0	0	0	0	0	0	0	0.0666667
1183	ANXA5	0	0	0	0	1	0	0	0	0	0	0	0	0	0	0	0.0666667
1184	AP000894.3	0	0	0	0	0	0	0	1	0	0	0	0	0	0	0	0.0666667
1185	AP5Z1	0	0	0	0	0	0	0	1	0	0	0	0	0	0	0	0.0666667
1186	APBA2	0	0	0	0	0	0	0	0	0	0	0	1	0	0	0	0.0666667
1187	APBB1	0	0	0	0	0	0	0	0	0	0	0	1	0	0	0	0.0666667
1188	APBB1IP	0	0	0	0	1	0	0	0	0	0	0	0	0	0	0	0.0666667
1189	APBB2	0	0	0	0	0	0	0	0	0	0	1	0	0	0	0	0.0666667
1190	APCDD1	0	0	0	0	0	0	0	0	0	0	0	1	0	0	0	0.0666667
1191	APH1B	0	0	0	0	1	0	0	0	0	0	0	0	0	0	0	0.0666667
1192	API5	0	0	0	0	0	0	0	0	0	0	0	0	0	0	1	0.0666667
1193	APMAP	0	0	0	0	1	0	0	0	0	0	0	0	0	0	0	0.0666667
1194	APOA2	0	0	0	0	0	0	0	0	0	0	0	1	0	0	0	0.0666667
1195	APOA5	0	0	0	0	0	0	0	0	0	0	0	1	0	0	0	0.0666667
1196	APOL1	0	0	0	0	0	0	0	0	0	0	0	0	1	0	0	0.0666667
1197	APRT	0	0	0	0	1	0	0	0	0	0	0	0	0	0	0	0.0666667
1198	APTX	0	0	0	0	0	0	1	0	0	0	0	0	0	0	0	0.0666667
1199	AQP2	0	0	0	0	0	0	0	0	0	0	0	1	0	0	0	0.0666667
1200	AQP3	0	0	0	0	0	0	0	0	0	0	0	1	0	0	0	0.0666667
1201	AQP4	0	0	0	0	0	0	0	0	0	0	0	1	0	0	0	0.0666667
1202	AQP5	0	0	0	0	0	0	0	0	0	0	0	1	0	0	0	0.0666667
1203	AQP8	0	0	0	0	0	0	0	0	0	0	0	1	0	0	0	0.0666667
1204	ARAP3	0	0	0	0	0	0	0	0	0	0	0	0	1	0	0	0.0666667
1205	ARC	0	0	0	0	0	0	0	0	0	0	0	1	0	0	0	0.0666667
1206	ARCI9	0	0	0	0	0	0	0	0	0	0	0	0	0	1	0	0.0666667
1207	ARF5	0	0	0	0	0	0	0	0	0	0	0	0	0	0	1	0.0666667
1208	ARG2	1	0	0	0	0	0	0	0	0	0	0	0	0	0	0	0.0666667
1209	ARHGAP1	0	0	0	0	0	0	1	0	0	0	0	0	0	0	0	0.0666667
1210	ARHGAP15	0	0	0	0	1	0	0	0	0	0	0	0	0	0	0	0.0666667
1211	ARHGAP22	0	0	0	0	0	0	0	0	0	0	0	0	1	0	0	0.0666667
1212	ARHGAP24	0	0	0	0	0	0	0	0	0	0	0	0	1	0	0	0.0666667
1213	ARHGAP26	0	0	0	0	0	0	0	0	0	0	0	0	1	0	0	0.0666667
1214	ARHGDIG	0	0	0	0	0	0	0	0	0	0	0	0	1	0	0	0.0666667
1215	ARHGEF2	0	0	0	0	0	0	0	0	0	0	0	0	1	0	0	0.0666667
1216	ARHGEF25	0	0	0	0	0	0	0	0	0	0	0	0	1	0	0	0.0666667
1217	ARHGEF3	0	0	0	0	0	0	0	0	0	0	0	0	1	0	0	0.0666667
1218	ARHGEF33	0	0	0	0	0	0	0	0	0	0	0	0	1	0	0	0.0666667
1219	ARHGEF7	0	0	0	0	0	0	0	0	0	0	0	0	1	0	0	0.0666667
1220	ARMS2	0	0	0	0	0	0	0	0	0	0	0	1	0	0	0	0.0666667
1221	ARNT	0	0	0	0	0	0	0	0	0	0	0	1	0	0	0	0.0666667
1222	ARRB1	0	0	0	0	0	0	0	0	0	0	0	1	0	0	0	0.0666667
1223	ARSG	0	0	0	0	0	0	0	0	0	0	0	0	1	0	0	0.0666667
1224	AS3MT	0	0	0	0	0	0	0	0	0	0	0	1	0	0	0	0.0666667
1225	ASAP2	0	0	0	0	0	0	0	0	0	0	0	0	1	0	0	0.0666667
1226	ASCC2	0	0	0	0	0	0	0	1	0	0	0	0	0	0	0	0.0666667
1227	ASCL1	0	0	0	0	0	0	0	0	0	0	0	1	0	0	0	0.0666667
1228	ASF1A	0	0	0	0	0	0	0	0	0	0	0	1	0	0	0	0.0666667
1229	ASL	0	0	0	0	0	0	0	0	0	0	0	1	0	0	0	0.0666667
1230	ASNS	0	0	0	0	0	0	0	0	0	0	0	1	0	0	0	0.0666667
1231	ASPA	0	0	0	0	0	0	0	0	0	0	0	0	1	0	0	0.0666667
1232	ASPH	0	0	0	0	0	0	0	0	0	0	0	1	0	0	0	0.0666667
1233	ATF4	0	0	0	0	0	0	0	0	0	1	0	0	0	0	0	0.0666667
1234	ATF6B	0	0	0	0	0	0	0	0	0	1	0	0	0	0	0	0.0666667
1235	ATL3	0	0	0	0	1	0	0	0	0	0	0	0	0	0	0	0.0666667
1236	ATOH1	0	0	0	0	0	0	0	0	0	0	0	1	0	0	0	0.0666667
1237	ATP11A	0	0	0	0	0	0	0	0	0	0	0	0	1	0	0	0.0666667
1238	ATP12A	0	0	0	0	0	0	0	0	0	0	0	1	0	0	0	0.0666667
1239	ATP13A1	0	0	0	0	0	0	0	0	0	0	0	0	0	0	1	0.0666667
1240	ATP1A1	0	0	0	0	0	0	0	0	0	0	0	1	0	0	0	0.0666667
1241	ATP1A3	0	0	0	0	0	0	0	0	0	0	0	0	0	1	0	0.0666667
1242	ATP1B2	0	0	0	0	0	0	0	0	0	0	0	1	0	0	0	0.0666667
1243	ATP5D	0	0	0	0	1	0	0	0	0	0	0	0	0	0	0	0.0666667
1244	ATP5G1	0	0	0	0	1	0	0	0	0	0	0	0	0	0	0	0.0666667
1245	ATP5G3	0	0	0	0	1	0	0	0	0	0	0	0	0	0	0	0.0666667
1246	ATP5O	0	0	0	0	0	0	1	0	0	0	0	0	0	0	0	0.0666667
1247	ATP5PB	0	0	0	0	0	0	0	0	0	0	0	1	0	0	0	0.0666667
1248	ATP5PO	0	0	0	0	0	0	1	0	0	0	0	0	0	0	0	0.0666667
1249	ATP6V0D1	0	0	0	0	1	0	0	0	0	0	0	0	0	0	0	0.0666667
1250	ATP7B	0	0	0	0	0	0	0	0	0	0	0	1	0	0	0	0.0666667
1251	ATP8	0	0	0	0	0	0	0	0	0	0	1	0	0	0	0	0.0666667
1252	ATP8B4	0	0	0	0	0	0	0	0	0	0	0	0	1	0	0	0.0666667
1253	ATXN7L3B	0	0	0	0	0	0	0	0	0	0	1	0	0	0	0	0.0666667
1254	AURKB	1	0	0	0	0	0	0	0	0	0	0	0	0	0	0	0.0666667
1255	AUTS19	0	0	0	0	0	0	0	0	0	0	0	0	0	1	0	0.0666667
1256	AVP	0	0	0	0	0	0	0	0	0	0	0	1	0	0	0	0.0666667
1257	AXIN1	0	0	0	0	0	0	0	0	1	0	0	0	0	0	0	0.0666667
1258	AXIN2	0	0	0	0	0	0	0	0	1	0	0	0	0	0	0	0.0666667
1259	B3GALT6	0	0	0	0	0	0	0	0	0	0	0	0	1	0	0	0.0666667
1260	B4GALNT1	0	0	0	0	0	0	0	0	0	0	0	1	0	0	0	0.0666667
1261	B4GALT1	0	0	0	0	0	0	0	0	0	0	0	1	0	0	0	0.0666667
1262	B9D1	0	0	0	0	0	0	0	0	0	0	0	0	0	1	0	0.0666667
1263	B9D2	0	0	0	0	0	0	0	0	0	0	0	0	0	1	0	0.0666667
1264	BABAM2	0	0	0	0	0	0	0	0	0	0	1	0	0	0	0	0.0666667
1265	BACE1	0	0	0	0	0	0	0	0	0	0	0	1	0	0	0	0.0666667
1266	BACH2	0	0	0	0	0	0	0	0	0	0	0	0	1	0	0	0.0666667
1267	BAP1	0	0	0	0	0	0	0	0	1	0	0	0	0	0	0	0.0666667
1268	BARHL2	0	0	0	0	0	0	0	0	0	0	0	0	1	0	0	0.0666667
1269	BASP1	0	0	0	0	0	0	0	0	0	0	0	0	1	0	0	0.0666667
1270	BAZ2B	0	0	0	0	0	0	0	0	0	0	0	0	1	0	0	0.0666667
1271	BBS13	0	0	0	0	0	0	0	0	0	0	0	0	0	1	0	0.0666667
1272	BCC7	0	0	0	0	0	0	0	0	0	0	0	0	0	1	0	0.0666667
1273	BCHE	0	0	0	0	0	0	0	0	0	0	0	1	0	0	0	0.0666667
1274	BCKDHB	0	0	0	0	1	0	0	0	0	0	0	0	0	0	0	0.0666667
1275	BCL2A1	1	0	0	0	0	0	0	0	0	0	0	0	0	0	0	0.0666667
1276	BCL2L1	0	0	0	0	0	0	0	0	0	0	0	1	0	0	0	0.0666667
1277	BCL2L11	0	0	0	0	0	0	0	0	0	0	0	1	0	0	0	0.0666667
1278	BCL2L12	1	0	0	0	0	0	0	0	0	0	0	0	0	0	0	0.0666667
1279	BCL2L2	0	0	0	0	0	0	0	0	0	0	0	1	0	0	0	0.0666667
1280	BCMO1	0	0	0	0	0	0	0	0	0	0	0	0	1	0	0	0.0666667
1281	BCNG1	0	0	0	0	0	0	0	0	0	0	0	0	0	1	0	0.0666667
1282	BCR	0	0	0	0	0	0	0	0	0	0	0	0	1	0	0	0.0666667
1283	BCS1L	0	0	0	0	1	0	0	0	0	0	0	0	0	0	0	0.0666667
1284	BDKRB2	0	0	0	0	0	0	0	0	0	0	0	1	0	0	0	0.0666667
1285	BEND4	0	0	0	0	0	0	0	0	0	0	0	0	0	0	1	0.0666667
1286	BERHS	0	0	0	0	0	0	0	0	0	0	0	0	0	1	0	0.0666667
1287	BFSP2	0	0	0	0	0	0	0	0	0	0	0	1	0	0	0	0.0666667
1288	BGN	0	0	0	0	0	0	0	0	0	0	0	1	0	0	0	0.0666667
1289	BHLHA15	0	0	0	0	0	0	0	0	0	0	0	1	0	0	0	0.0666667
1290	BHLHE40	0	0	0	0	1	0	0	0	0	0	0	0	0	0	0	0.0666667
1291	BHLHE41	0	0	0	0	0	0	0	0	0	0	1	0	0	0	0	0.0666667
1292	BHMT	0	0	0	0	0	0	0	0	0	0	0	0	1	0	0	0.0666667
1293	BIN1	0	0	0	0	1	0	0	0	0	0	0	0	0	0	0	0.0666667
1294	BIRC8	0	0	0	0	0	0	0	0	0	0	0	1	0	0	0	0.0666667
1295	BLOC1S2	0	0	0	0	0	0	0	0	0	0	0	0	1	0	0	0.0666667
1296	BMAL1	0	0	0	0	0	0	0	0	0	0	0	0	0	1	0	0.0666667
1297	BMFS5	0	0	0	0	0	0	0	0	0	0	0	0	0	1	0	0.0666667
1298	BMND1	0	0	0	0	0	0	0	0	0	0	0	0	0	1	0	0.0666667
1299	BMP2	0	0	0	0	0	0	0	0	0	0	0	1	0	0	0	0.0666667
1300	BMP3	0	0	0	0	0	0	0	0	0	0	0	1	0	0	0	0.0666667
1301	BMP4	0	0	0	0	0	0	0	0	0	0	0	1	0	0	0	0.0666667
1302	BMP6	0	0	0	0	0	0	0	0	0	0	0	1	0	0	0	0.0666667
1303	BMP7	0	0	0	0	0	0	0	0	0	0	0	1	0	0	0	0.0666667
1304	BMP8A	0	0	0	0	0	0	0	0	0	0	0	0	1	0	0	0.0666667
1305	BMX	0	0	0	0	1	0	0	0	0	0	0	0	0	0	0	0.0666667
1306	BNC1	0	0	0	0	0	0	0	0	0	0	0	0	1	0	0	0.0666667
1307	BOK	0	0	0	0	1	0	0	0	0	0	0	0	0	0	0	0.0666667
1308	BRIP1	0	0	0	0	0	0	0	0	1	0	0	0	0	0	0	0.0666667
1309	BRP44L	0	0	0	0	1	0	0	0	0	0	0	0	0	0	0	0.0666667
1310	BSCL2	0	0	0	0	0	0	1	0	0	0	0	0	0	0	0	0.0666667
1311	BSN	0	0	0	0	0	0	0	0	0	0	0	1	0	0	0	0.0666667
1312	BST2	0	0	0	0	0	0	0	0	0	0	0	0	1	0	0	0.0666667
1313	BTBD19	0	0	0	0	0	0	0	0	0	0	1	0	0	0	0	0.0666667
1314	BTBD2	0	0	0	0	0	0	0	0	0	0	0	0	1	0	0	0.0666667
1315	BTBD3	0	0	0	0	0	0	0	0	0	0	0	0	1	0	0	0.0666667
1316	BTBD9	0	0	0	0	0	0	0	0	0	0	1	0	0	0	0	0.0666667
1317	BTC	0	0	0	0	0	0	0	0	0	0	0	1	0	0	0	0.0666667
1318	BTG2	0	0	0	0	0	0	0	0	0	0	0	1	0	0	0	0.0666667
1319	BTG4	0	0	0	0	0	0	0	0	0	0	0	0	1	0	0	0.0666667
1320	BTK	0	0	0	0	0	0	0	0	0	0	0	1	0	0	0	0.0666667
1321	BTN1A1	0	0	0	0	0	0	0	0	0	0	0	1	0	0	0	0.0666667
1322	BTNL2	0	0	0	0	0	0	0	0	0	0	1	0	0	0	0	0.0666667
1323	BUB3	0	0	0	0	0	0	1	0	0	0	0	0	0	0	0	0.0666667
1324	C10orf35	0	0	0	0	0	0	0	0	0	0	0	0	1	0	0	0.0666667
1325	C10orf82	0	0	0	0	0	0	0	0	0	0	0	0	1	0	0	0.0666667
1326	C10orf99	0	0	0	0	0	0	0	0	0	0	0	0	1	0	0	0.0666667
1327	C11orf68	0	0	0	0	0	0	0	0	0	0	0	0	1	0	0	0.0666667
1328	C11orf70	0	0	0	0	0	0	0	0	0	0	0	0	1	0	0	0.0666667
1329	C12orf65	0	0	0	0	1	0	0	0	0	0	0	0	0	0	0	0.0666667
1330	C13orf35	0	0	0	0	0	0	0	0	0	0	0	0	1	0	0	0.0666667
1331	C14orf2	0	0	0	0	1	0	0	0	0	0	0	0	0	0	0	0.0666667
1332	C15orf53	0	0	0	0	0	0	0	1	0	0	0	0	0	0	0	0.0666667
1333	C1orf106	0	0	0	0	0	0	0	0	0	0	0	0	1	0	0	0.0666667
1334	C1orf162	0	0	0	0	1	0	0	0	0	0	0	0	0	0	0	0.0666667
1335	C1orf229	0	0	0	0	0	0	0	0	0	0	0	0	1	0	0	0.0666667
1336	C1QB	0	0	0	0	1	0	0	0	0	0	0	0	0	0	0	0.0666667
1337	C1QTNF1	0	0	0	0	1	0	0	0	0	0	0	0	0	0	0	0.0666667
1338	C1QTNF6	0	0	0	0	1	0	0	0	0	0	0	0	0	0	0	0.0666667
1339	C1QTNF7	0	0	0	0	0	0	0	0	0	0	0	0	0	0	1	0.0666667
1340	C1R	0	0	0	0	1	0	0	0	0	0	0	0	0	0	0	0.0666667
1341	C1RL	0	0	0	0	0	0	0	0	0	0	0	0	1	0	0	0.0666667
1342	C1S	0	0	0	0	1	0	0	0	0	0	0	0	0	0	0	0.0666667
1343	C20orf194	0	0	0	0	0	0	0	0	0	0	1	0	0	0	0	0.0666667
1344	C20orf78	0	0	0	0	0	0	0	0	0	0	1	0	0	0	0	0.0666667
1345	C22orf26	0	0	0	0	0	0	0	0	0	0	0	0	1	0	0	0.0666667
1346	C3AR1	0	0	0	0	1	0	0	0	0	0	0	0	0	0	0	0.0666667
1347	C3orf18	0	0	0	0	0	0	0	0	0	0	0	0	1	0	0	0.0666667
1348	C4B	0	0	0	0	0	1	0	0	0	0	0	0	0	0	0	0.0666667
1349	C5	0	0	0	0	0	0	0	0	0	0	0	1	0	0	0	0.0666667
1350	C5orf56	0	0	0	1	0	0	0	0	0	0	0	0	0	0	0	0.0666667
1351	C6orf106	0	0	0	0	1	0	0	0	0	0	0	0	0	0	0	0.0666667
1352	C6orf136	0	0	0	0	1	0	0	0	0	0	0	0	0	0	0	0.0666667
1353	C6orf175	0	0	0	0	0	0	0	0	0	0	0	0	0	1	0	0.0666667
1354	C8orf34	0	0	0	0	0	0	0	0	0	0	0	0	1	0	0	0.0666667
1355	C9orf139	0	0	0	0	0	0	0	0	0	0	0	0	1	0	0	0.0666667
1356	C9orf3	0	0	0	0	0	0	0	0	0	0	1	0	0	0	0	0.0666667
1357	C9orf64	0	0	0	0	0	0	0	0	0	0	0	0	1	0	0	0.0666667
1358	C9orf72	0	0	0	0	0	0	0	0	1	0	0	0	0	0	0	0.0666667
1359	CA10	0	0	0	0	0	0	0	0	0	0	0	1	0	0	0	0.0666667
1360	CA2	0	0	0	0	0	0	0	0	0	0	0	1	0	0	0	0.0666667
1361	CA4	0	0	0	0	1	0	0	0	0	0	0	0	0	0	0	0.0666667
1362	CA8	0	0	0	0	0	0	0	0	0	0	0	0	0	0	1	0.0666667
1363	CACNA1D	0	0	0	0	0	0	0	0	0	0	0	1	0	0	0	0.0666667
1364	CACNA1E	0	0	0	0	0	0	0	0	0	0	0	1	0	0	0	0.0666667
1365	CACNA1H	0	0	0	0	0	0	0	0	0	0	0	1	0	0	0	0.0666667
1366	CACNA1S	0	0	0	0	0	0	0	0	0	0	0	1	0	0	0	0.0666667
1367	CACNA2D2	0	0	0	0	0	0	0	0	0	0	0	1	0	0	0	0.0666667
1368	CACNA2D3	0	0	0	0	0	0	0	0	0	0	0	0	1	0	0	0.0666667
1369	CACNB2	0	0	0	0	0	0	0	0	1	0	0	0	0	0	0	0.0666667
1370	CACNB3	0	0	0	0	0	0	0	0	0	0	0	1	0	0	0	0.0666667
1371	CACNB4	0	0	0	0	0	0	0	0	0	0	0	1	0	0	0	0.0666667
1372	CACYBP	1	0	0	0	0	0	0	0	0	0	0	0	0	0	0	0.0666667
1373	CAD	0	0	0	0	0	1	0	0	0	0	0	0	0	0	0	0.0666667
1374	CADPS	0	0	0	0	0	0	0	0	0	0	0	0	1	0	0	0.0666667
1375	CAGH44	0	0	0	0	0	0	0	0	0	0	0	0	0	1	0	0.0666667
1376	CALB2	0	0	0	0	0	0	0	0	0	0	0	1	0	0	0	0.0666667
1377	CALCOCO1	0	0	0	0	0	0	0	0	0	0	0	0	1	0	0	0.0666667
1378	CALM1	0	0	0	0	0	0	0	0	1	0	0	0	0	0	0	0.0666667
1379	CALM2	0	0	0	0	0	0	0	0	1	0	0	0	0	0	0	0.0666667
1380	CALM3	0	0	0	0	0	0	0	0	1	0	0	0	0	0	0	0.0666667
1381	CALML4	0	0	0	0	1	0	0	0	0	0	0	0	0	0	0	0.0666667
1382	CAMK2A	0	0	0	0	0	0	0	0	0	0	0	1	0	0	0	0.0666667
1383	CAMK2G	0	0	0	0	0	0	0	0	0	0	0	1	0	0	0	0.0666667
1384	CAMKK2	0	0	0	0	0	0	0	0	0	1	0	0	0	0	0	0.0666667
1385	CAMKMT	0	0	0	0	0	0	0	0	0	0	0	1	0	0	0	0.0666667
1386	CAMTA1	0	0	0	0	0	0	0	0	0	0	1	0	0	0	0	0.0666667
1387	CANX	1	0	0	0	0	0	0	0	0	0	0	0	0	0	0	0.0666667
1388	CAPN1	0	0	0	0	0	0	0	0	0	0	0	1	0	0	0	0.0666667
1389	CAPN10	0	0	0	0	0	0	0	0	0	0	0	1	0	0	0	0.0666667
1390	CAPN2	0	0	0	0	0	0	0	0	0	0	0	0	1	0	0	0.0666667
1391	CAPN3	0	0	0	0	0	0	0	0	0	0	0	1	0	0	0	0.0666667
1392	CAPNS1	0	0	0	0	1	0	0	0	0	0	0	0	0	0	0	0.0666667
1393	CAPOS	0	0	0	0	0	0	0	0	0	0	0	0	0	1	0	0.0666667
1394	CAPRIN2	0	0	0	0	0	0	0	0	0	0	0	0	1	0	0	0.0666667
1395	CARM1	1	0	0	0	0	0	0	0	0	0	0	0	0	0	0	0.0666667
1396	CARTPT	0	0	0	0	0	0	0	0	0	0	0	1	0	0	0	0.0666667
1397	CASP12	0	0	0	0	0	0	0	0	0	0	0	1	0	0	0	0.0666667
1398	CASP14	0	0	0	0	0	0	0	0	0	0	0	1	0	0	0	0.0666667
1399	CASP3	0	0	0	0	0	0	0	0	0	0	0	1	0	0	0	0.0666667
1400	CASP5	0	0	0	0	0	0	0	0	0	0	1	0	0	0	0	0.0666667
1401	CASP6	0	0	0	0	0	0	0	0	0	0	0	1	0	0	0	0.0666667
1402	CASP8	0	0	0	0	0	0	0	0	0	0	0	1	0	0	0	0.0666667
1403	CASQ1	0	0	0	0	0	0	0	0	0	0	0	1	0	0	0	0.0666667
1404	CAV1	0	0	0	0	0	0	0	0	0	0	0	1	0	0	0	0.0666667
1405	CBLB	0	0	0	0	0	0	0	0	0	0	0	0	0	0	1	0.0666667
1406	CBLN1	0	0	0	0	0	0	0	0	0	0	0	1	0	0	0	0.0666667
1407	CBLN2	0	0	0	0	0	0	0	0	0	0	0	1	0	0	0	0.0666667
1408	CBLN3	0	0	0	0	0	0	0	0	0	0	0	1	0	0	0	0.0666667
1409	CBX2	0	0	0	0	0	0	0	0	0	0	0	0	1	0	0	0.0666667
1410	CCAR2	0	0	0	0	0	0	0	0	0	0	0	1	0	0	0	0.0666667
1411	CCDC102B	0	0	0	0	0	0	0	0	0	0	0	0	1	0	0	0.0666667
1412	CCDC105	0	0	0	0	0	0	0	0	0	0	0	0	1	0	0	0.0666667
1413	CCDC106	0	0	0	0	0	0	0	0	0	0	0	0	1	0	0	0.0666667
1414	CCDC3	0	0	0	0	1	0	0	0	0	0	0	0	0	0	0	0.0666667
1415	CCDC37	0	0	0	0	0	0	0	0	0	0	0	0	1	0	0	0.0666667
1416	CCDC62	0	0	0	0	0	0	0	0	0	0	0	0	1	0	0	0.0666667
1417	CCDC85A	0	0	0	0	0	0	0	0	0	0	1	0	0	0	0	0.0666667
1418	CCKAR	0	0	0	0	0	0	0	0	0	0	0	1	0	0	0	0.0666667
1419	CCL11	1	0	0	0	0	0	0	0	0	0	0	0	0	0	0	0.0666667
1420	CCL3	0	0	0	0	0	0	0	0	0	0	0	1	0	0	0	0.0666667
1421	CCL4	0	0	0	0	0	0	0	0	0	0	0	1	0	0	0	0.0666667
1422	CCM2	0	0	0	0	0	0	0	0	1	0	0	0	0	0	0	0.0666667
1423	CCNA1	0	0	0	0	0	0	0	0	0	0	0	1	0	0	0	0.0666667
1424	CCNB1	0	0	0	0	0	0	0	0	0	0	0	1	0	0	0	0.0666667
1425	CCND1	0	0	0	0	0	0	0	0	0	0	0	1	0	0	0	0.0666667
1426	CCND2	0	0	0	0	0	0	0	0	0	0	0	1	0	0	0	0.0666667
1427	CCND3	0	0	0	0	0	0	0	0	0	0	0	1	0	0	0	0.0666667
1428	CCR2	0	0	0	0	0	0	0	0	0	0	0	1	0	0	0	0.0666667
1429	CCR3	0	0	0	0	0	0	0	0	0	0	0	1	0	0	0	0.0666667
1430	CCR7	0	0	0	0	0	0	0	0	0	0	0	1	0	0	0	0.0666667
1431	CCS	0	0	0	0	0	0	0	0	0	0	0	1	0	0	0	0.0666667
1432	CCSER2	0	0	0	0	0	0	0	0	0	0	0	0	0	0	1	0.0666667
1433	CD163	0	0	0	0	1	0	0	0	0	0	0	0	0	0	0	0.0666667
1434	CD164L2	0	0	0	0	0	0	0	0	0	0	0	0	1	0	0	0.0666667
1435	CD19	0	0	0	0	0	0	0	0	0	0	0	1	0	0	0	0.0666667
1436	CD24	0	0	0	0	0	0	0	0	0	0	0	1	0	0	0	0.0666667
1437	CD248	0	0	0	0	1	0	0	0	0	0	0	0	0	0	0	0.0666667
1438	CD27	0	0	0	0	0	0	0	0	0	0	0	1	0	0	0	0.0666667
1439	CD28	0	0	0	0	0	0	0	0	0	0	0	1	0	0	0	0.0666667
1440	CD32	0	0	0	0	0	0	0	0	0	0	0	0	0	1	0	0.0666667
1441	CD34	0	0	0	0	0	0	0	0	0	0	0	1	0	0	0	0.0666667
1442	CD36	0	0	0	0	0	0	0	0	0	0	0	1	0	0	0	0.0666667
1443	CD37	0	0	0	0	0	0	0	0	0	0	0	0	1	0	0	0.0666667
1444	CD38	0	0	0	0	0	0	0	0	0	0	0	1	0	0	0	0.0666667
1445	CD3E	0	0	0	0	0	0	0	0	0	0	0	1	0	0	0	0.0666667
1446	CD40	0	0	0	0	0	0	0	0	0	0	0	1	0	0	0	0.0666667
1447	CD40LG	0	0	0	0	0	0	0	0	0	0	0	1	0	0	0	0.0666667
1448	CD47	0	0	0	0	0	0	0	0	0	0	0	1	0	0	0	0.0666667
1449	CD5	0	0	0	0	0	0	0	0	0	0	0	1	0	0	0	0.0666667
1450	CD69	0	0	0	0	0	0	0	0	0	0	0	1	0	0	0	0.0666667
1451	CD79A	0	0	0	0	0	0	0	0	0	0	0	0	1	0	0	0.0666667
1452	CD79B	0	0	0	0	1	0	0	0	0	0	0	0	0	0	0	0.0666667
1453	CD80	0	0	0	0	0	0	0	0	0	0	0	1	0	0	0	0.0666667
1454	CD86	0	0	0	0	0	0	0	0	0	0	0	1	0	0	0	0.0666667
1455	CD8A	0	0	0	0	0	0	0	0	0	0	0	1	0	0	0	0.0666667
1456	CD96	0	0	0	0	0	0	0	0	0	0	0	0	1	0	0	0.0666667
1457	CDC16	0	0	0	0	1	0	0	0	0	0	0	0	0	0	0	0.0666667
1458	CDC25C	0	0	0	0	0	0	0	0	0	0	0	1	0	0	0	0.0666667
1459	CDC42EP4	0	0	0	0	1	0	0	0	0	0	0	0	0	0	0	0.0666667
1460	CDC73	0	0	0	0	0	0	0	0	1	0	0	0	0	0	0	0.0666667
1461	CDH13	0	0	0	0	0	0	0	0	0	0	0	0	1	0	0	0.0666667
1462	CDH15	0	0	0	0	0	0	0	0	0	0	0	1	0	0	0	0.0666667
1463	CDH17	0	0	0	0	0	0	0	0	0	0	0	1	0	0	0	0.0666667
1464	CDH22	0	0	0	0	0	0	0	0	0	0	0	0	1	0	0	0.0666667
1465	CDH23	0	0	0	0	0	0	0	0	0	0	0	1	0	0	0	0.0666667
1466	CDH3	0	0	0	0	0	0	0	0	0	0	0	1	0	0	0	0.0666667
1467	CDH5	0	0	0	0	0	0	0	0	0	0	0	1	0	0	0	0.0666667
1468	CDK11B	0	0	0	0	0	0	0	0	0	0	0	1	0	0	0	0.0666667
1469	CDK2	0	0	0	0	0	0	0	0	0	0	0	1	0	0	0	0.0666667
1470	CDK20	0	0	0	0	0	0	0	0	0	0	0	0	1	0	0	0.0666667
1471	CDK2AP1	0	0	0	0	0	0	0	0	0	0	0	0	1	0	0	0.0666667
1472	CDK4	0	0	0	0	0	0	0	0	0	0	0	1	0	0	0	0.0666667
1473	CDK5R1	0	0	0	0	0	0	0	0	0	0	0	1	0	0	0	0.0666667
1474	CDK5RAP3	0	0	0	0	1	0	0	0	0	0	0	0	0	0	0	0.0666667
1475	CDK7	0	0	0	0	0	0	1	0	0	0	0	0	0	0	0	0.0666667
1476	CDKN1	0	0	0	0	0	0	0	0	0	0	0	0	0	1	0	0.0666667
1477	CDKN2D	0	0	0	0	0	0	0	0	0	0	0	1	0	0	0	0.0666667
1478	CDNF	0	0	0	0	0	0	0	0	0	0	0	0	0	0	1	0.0666667
1479	CDX1	0	0	0	0	0	0	0	0	0	0	0	1	0	0	0	0.0666667
1480	CDX2	0	0	0	0	0	0	0	0	0	0	0	1	0	0	0	0.0666667
1481	CEBPD	0	0	0	0	0	0	0	0	0	0	0	1	0	0	0	0.0666667
1482	CEBPG	0	0	0	0	0	0	0	0	0	0	0	1	0	0	0	0.0666667
1483	CECR1	0	0	0	0	0	0	0	0	1	0	0	0	0	0	0	0.0666667
1484	CECR6	0	0	0	0	0	0	0	0	0	0	0	0	1	0	0	0.0666667
1485	CED	0	0	0	0	0	0	0	0	0	0	0	0	0	1	0	0.0666667
1486	CELF1	0	0	0	0	0	0	0	0	0	0	0	1	0	0	0	0.0666667
1487	CELF6	0	0	0	0	0	0	0	0	0	0	0	0	1	0	0	0.0666667
1488	CELSR1	0	0	0	0	0	0	0	0	0	0	0	0	1	0	0	0.0666667
1489	CELSR2	0	0	0	0	0	0	0	0	0	0	0	0	0	0	1	0.0666667
1490	CENPW	0	0	0	0	0	0	0	0	0	0	0	0	0	0	1	0.0666667
1491	CEP128	0	0	0	0	0	0	0	0	0	0	1	0	0	0	0	0.0666667
1492	CEP135	0	0	0	0	1	0	0	0	0	0	0	0	0	0	0	0.0666667
1493	CEP19	0	0	0	0	0	0	0	0	1	0	0	0	0	0	0	0.0666667
1494	CEP41	0	0	0	0	0	0	0	0	0	0	0	0	1	0	0	0.0666667
1495	CEP89	0	0	0	0	0	0	0	0	0	0	0	0	0	0	1	0.0666667
1496	CERS2	0	0	0	0	0	0	0	0	0	0	0	0	0	1	0	0.0666667
1497	CERS3	0	0	0	0	0	0	0	0	0	0	0	0	0	1	0	0.0666667
1498	CERS4	0	0	0	0	0	0	0	0	0	0	0	0	0	1	0	0.0666667
1499	CERS5	0	0	0	0	0	0	0	0	0	0	0	0	0	1	0	0.0666667
1500	CF	0	0	0	0	0	0	0	0	0	0	0	0	0	1	0	0.0666667
1501	CFB	0	0	0	0	0	0	0	0	0	0	0	1	0	0	0	0.0666667
1502	CFHR1	0	0	0	0	1	0	0	0	0	0	0	0	0	0	0	0.0666667
1503	CFLAR	0	0	0	0	1	0	0	0	0	0	0	0	0	0	0	0.0666667
1504	CGA	0	0	0	0	0	0	0	0	0	0	0	1	0	0	0	0.0666667
1505	CGAS	1	0	0	0	0	0	0	0	0	0	0	0	0	0	0	0.0666667
1506	CGNL1	0	0	0	0	0	0	0	0	0	0	1	0	0	0	0	0.0666667
1507	CH25H	0	0	0	0	0	0	0	0	0	0	0	0	0	0	1	0.0666667
1508	CHAT	0	0	0	0	0	0	0	0	0	0	0	1	0	0	0	0.0666667
1509	CHCHD10	0	0	0	0	1	0	0	0	0	0	0	0	0	0	0	0.0666667
1510	CHCHD4	0	0	0	0	0	0	0	0	0	0	0	0	1	0	0	0.0666667
1511	CHEK1	1	0	0	0	0	0	0	0	0	0	0	0	0	0	0	0.0666667
1512	CHFR	0	0	0	0	0	0	0	0	0	0	0	0	1	0	0	0.0666667
1513	CHGA	0	0	0	0	0	0	0	0	0	0	0	0	1	0	0	0.0666667
1514	CHIC2	0	0	0	0	0	0	0	0	0	0	0	1	0	0	0	0.0666667
1515	CHIP	0	0	0	0	0	0	0	0	0	0	0	0	0	1	0	0.0666667
1516	CHML	0	0	0	0	0	0	0	0	0	0	0	0	1	0	0	0.0666667
1517	CHMP4C	0	0	0	0	0	0	0	0	0	0	0	0	1	0	0	0.0666667
1518	CHN1	0	0	0	0	1	0	0	0	0	0	0	0	0	0	0	0.0666667
1519	CHORDC1	0	0	0	0	0	0	0	0	0	0	0	0	1	0	0	0.0666667
1520	CHRM1	0	0	0	0	0	0	0	0	0	0	0	1	0	0	0	0.0666667
1521	CHRM2	0	0	0	0	0	0	0	0	0	0	0	1	0	0	0	0.0666667
1522	CHRM3	0	0	0	0	0	0	0	0	0	0	0	1	0	0	0	0.0666667
1523	CHRNA1	0	0	0	0	0	0	0	0	0	0	0	1	0	0	0	0.0666667
1524	CHRNA7	0	0	0	0	0	0	0	0	0	0	0	1	0	0	0	0.0666667
1525	CHRNB2	0	0	0	0	0	0	0	0	0	0	0	1	0	0	0	0.0666667
1526	CHRNE	0	0	0	0	0	0	0	0	0	0	0	0	1	0	0	0.0666667
1527	CHRNG	0	0	0	0	0	0	0	0	0	0	0	1	0	0	0	0.0666667
1528	CHST11	0	0	0	0	0	0	0	0	0	0	1	0	0	0	0	0.0666667
1529	CHST13	0	0	0	0	0	0	0	0	0	0	0	0	1	0	0	0.0666667
1530	CHSY1	0	0	0	0	0	0	0	0	0	0	0	0	1	0	0	0.0666667
1531	CIB1	0	0	0	0	0	0	0	0	0	0	0	1	0	0	0	0.0666667
1532	CIB2	0	0	0	0	0	0	0	0	0	0	0	0	1	0	0	0.0666667
1533	CIDEA	0	0	0	0	1	0	0	0	0	0	0	0	0	0	0	0.0666667
1534	CIITA	0	0	0	0	0	0	0	0	0	0	0	0	1	0	0	0.0666667
1535	CILP2	0	0	0	0	0	0	0	0	0	0	0	0	1	0	0	0.0666667
1536	CIP1	0	0	0	0	0	0	0	0	0	0	0	0	0	1	0	0.0666667
1537	CISH	0	0	0	0	0	0	0	0	0	0	0	0	1	0	0	0.0666667
1538	CKB	0	0	0	0	1	0	0	0	0	0	0	0	0	0	0	0.0666667
1539	CKM	0	0	0	0	0	0	0	0	0	0	0	1	0	0	0	0.0666667
1540	CKMT2	0	0	0	0	1	0	0	0	0	0	0	0	0	0	0	0.0666667
1541	CLCN1	0	0	0	0	0	0	0	0	0	0	0	1	0	0	0	0.0666667
1542	CLCN6	0	0	0	0	0	0	0	0	0	0	0	0	1	0	0	0.0666667
1543	CLDN1	1	0	0	0	0	0	0	0	0	0	0	0	0	0	0	0.0666667
1544	CLDN5	0	0	0	0	0	0	0	0	0	0	0	1	0	0	0	0.0666667
1545	CLDN6	0	0	0	0	0	0	0	0	0	0	0	1	0	0	0	0.0666667
1546	CLEC3B	0	0	0	0	0	0	0	0	0	0	0	0	1	0	0	0.0666667
1547	CLIC5	0	0	0	0	0	0	0	0	0	0	0	0	1	0	0	0.0666667
1548	CLIC6	0	0	0	0	0	0	0	0	0	0	0	0	1	0	0	0.0666667
1549	CLIP2	0	0	0	0	0	0	0	0	0	0	0	0	1	0	0	0.0666667
1550	CLK1	0	0	0	0	0	0	0	0	0	0	0	0	0	1	0	0.0666667
1551	CLMP	0	0	0	0	1	0	0	0	0	0	0	0	0	0	0	0.0666667
1552	CLN3	0	0	0	0	0	0	0	0	0	0	0	1	0	0	0	0.0666667
1553	CLN8	0	0	0	0	0	0	0	0	0	0	0	1	0	0	0	0.0666667
1554	CLSTN3	0	0	0	0	1	0	0	0	0	0	0	0	0	0	0	0.0666667
1555	CLTB	0	0	0	0	0	0	0	0	0	0	0	0	1	0	0	0.0666667
1556	CLVS1	0	0	0	0	0	0	0	0	0	0	0	0	1	0	0	0.0666667
1557	CLYBL	0	0	0	0	0	0	0	0	0	0	1	0	0	0	0	0.0666667
1558	CMAHP	0	0	0	0	0	0	0	0	0	0	1	0	0	0	0	0.0666667
1559	CMD1A	0	0	0	0	0	0	0	0	0	0	0	0	0	1	0	0.0666667
1560	CMM2	0	0	0	0	0	0	0	0	0	0	0	0	0	1	0	0.0666667
1561	CMS16	0	0	0	0	0	0	0	0	0	0	0	0	0	1	0	0.0666667
1562	CMSS1	0	0	0	0	1	0	0	0	0	0	0	0	0	0	0	0.0666667
1563	CMT20	0	0	0	0	0	0	0	0	0	0	0	0	0	1	0	0.0666667
1564	CMT2CC	0	0	0	0	0	0	0	0	0	0	0	0	0	1	0	0.0666667
1565	CMT4K	0	0	0	0	0	0	0	0	0	0	0	0	0	1	0	0.0666667
1566	CMTM3	0	0	0	0	1	0	0	0	0	0	0	0	0	0	0	0.0666667
1567	CMTM4	0	0	0	0	0	0	0	0	0	0	0	0	1	0	0	0.0666667
1568	CMTM5	0	0	0	0	0	0	0	0	0	0	0	0	1	0	0	0.0666667
1569	CNR2	0	0	0	0	0	0	0	0	0	0	0	1	0	0	0	0.0666667
1570	CNTFR	0	0	0	0	0	0	0	0	0	0	0	1	0	0	0	0.0666667
1571	CNTN2	0	0	0	0	0	0	0	0	0	0	0	1	0	0	0	0.0666667
1572	CNTNAP1	0	0	0	0	0	0	0	0	0	0	0	1	0	0	0	0.0666667
1573	CNTNAP2	0	0	0	0	0	0	0	0	0	0	0	0	1	0	0	0.0666667
1574	COBLL1	0	0	0	0	1	0	0	0	0	0	0	0	0	0	0	0.0666667
1575	COCH	0	0	0	0	0	0	0	0	0	0	0	1	0	0	0	0.0666667
1576	COL10A1	0	0	0	0	0	0	0	0	0	0	0	1	0	0	0	0.0666667
1577	COL15A1	0	0	0	0	0	0	0	0	0	0	0	1	0	0	0	0.0666667
1578	COL23A1	0	0	0	0	0	0	0	0	0	0	0	0	1	0	0	0.0666667
1579	COL4A3	0	0	0	0	0	0	0	0	0	0	0	1	0	0	0	0.0666667
1580	COL4A4	0	0	0	0	0	0	0	0	0	0	0	1	0	0	0	0.0666667
1581	COL4A6	0	0	0	0	0	0	0	0	0	0	0	1	0	0	0	0.0666667
1582	COL5A2	0	0	0	0	1	0	0	0	0	0	0	0	0	0	0	0.0666667
1583	COL8A2	0	0	0	0	0	0	0	0	0	0	0	0	1	0	0	0.0666667
1584	COL9A1	0	0	0	0	0	0	0	0	0	0	0	1	0	0	0	0.0666667
1585	COL9A2	0	0	0	0	0	0	0	0	0	0	0	0	1	0	0	0.0666667
1586	COLEC12	0	0	0	0	0	0	0	0	0	0	0	0	1	0	0	0.0666667
1587	COMMD3	0	1	0	0	0	0	0	0	0	0	0	0	0	0	0	0.0666667
1588	COMT	0	0	0	0	0	0	0	0	0	0	0	1	0	0	0	0.0666667
1589	COQ10D8	0	0	0	0	0	0	0	0	0	0	0	0	0	1	0	0.0666667
1590	CORO6	0	0	0	0	1	0	0	0	0	0	0	0	0	0	0	0.0666667
1591	CORO7	0	0	0	0	0	0	0	0	0	0	0	0	1	0	0	0.0666667
1592	COX19	0	0	0	0	0	0	0	0	0	0	0	0	1	0	0	0.0666667
1593	CPB2	0	0	0	0	0	0	0	0	0	0	1	0	0	0	0	0.0666667
1594	CPE	0	0	0	0	0	0	0	0	0	0	0	1	0	0	0	0.0666667
1595	CPEB1	0	0	0	0	0	0	0	0	0	0	0	0	1	0	0	0.0666667
1596	CPEB3	0	0	0	0	1	0	0	0	0	0	0	0	0	0	0	0.0666667
1597	CPHD1	0	0	0	0	0	0	0	0	0	0	0	0	0	1	0	0.0666667
1598	CPHD2	0	0	0	0	0	0	0	0	0	0	0	0	0	1	0	0.0666667
1599	CPM	0	0	0	0	0	0	0	0	0	0	0	0	1	0	0	0.0666667
1600	CPXCR1	0	0	0	0	0	0	0	0	0	0	0	0	1	0	0	0.0666667
1601	CR2	0	0	0	0	0	0	0	0	0	0	0	1	0	0	0	0.0666667
1602	CRAMP1L	0	0	0	0	0	0	0	0	0	0	0	0	1	0	0	0.0666667
1603	CREB3	0	0	0	0	0	0	0	0	0	1	0	0	0	0	0	0.0666667
1604	CREB3L1	0	0	0	0	0	0	0	0	0	1	0	0	0	0	0	0.0666667
1605	CREB3L2	0	0	0	0	0	0	0	0	0	1	0	0	0	0	0	0.0666667
1606	CREB3L3	0	0	0	0	0	0	0	0	0	1	0	0	0	0	0	0.0666667
1607	CREB3L4	0	0	0	0	0	0	0	0	0	1	0	0	0	0	0	0.0666667
1608	CREM	0	0	0	0	0	0	0	0	0	0	0	1	0	0	0	0.0666667
1609	CRHR2	0	0	0	0	0	0	0	0	0	0	0	1	0	0	0	0.0666667
1610	CRIM1	0	0	0	0	1	0	0	0	0	0	0	0	0	0	0	0.0666667
1611	CRMP1	0	0	0	0	0	0	0	0	0	0	0	0	1	0	0	0.0666667
1612	CRP	0	0	0	0	0	0	0	0	0	0	0	1	0	0	0	0.0666667
1613	CRX	0	0	0	0	0	0	0	0	0	0	0	1	0	0	0	0.0666667
1614	CRY1	0	0	0	0	0	0	0	0	0	0	0	1	0	0	0	0.0666667
1615	CRY2	0	0	0	0	0	0	0	0	0	0	0	1	0	0	0	0.0666667
1616	CRYAA	0	0	0	0	0	0	0	0	0	0	0	1	0	0	0	0.0666667
1617	CRYBB1	0	0	0	0	0	0	0	0	0	0	0	1	0	0	0	0.0666667
1618	CRYBB2	0	0	0	0	0	0	0	0	0	0	0	1	0	0	0	0.0666667
1619	CRYGA	0	0	0	0	0	0	0	0	0	0	0	1	0	0	0	0.0666667
1620	CRYGC	0	0	0	0	0	0	0	0	0	0	0	1	0	0	0	0.0666667
1621	CRYGD	0	0	0	0	0	0	0	0	0	0	0	1	0	0	0	0.0666667
1622	CRYGS	0	0	0	0	0	0	0	0	0	0	0	1	0	0	0	0.0666667
1623	CS	0	0	0	0	0	0	0	0	0	0	0	1	0	0	0	0.0666667
1624	CSF1	0	0	0	0	0	0	0	0	0	0	0	1	0	0	0	0.0666667
1625	CSF2	0	0	0	0	0	0	0	0	0	0	0	1	0	0	0	0.0666667
1626	CSF3R	0	0	0	0	0	0	0	0	0	0	0	0	1	0	0	0.0666667
1627	CSH1	0	1	0	0	0	0	0	0	0	0	0	0	0	0	0	0.0666667
1628	CSIF	0	0	0	0	0	0	0	0	0	0	0	0	0	1	0	0.0666667
1629	CSK	0	0	0	0	0	0	0	0	0	0	0	1	0	0	0	0.0666667
1630	CSMD2	0	0	0	0	0	0	0	0	0	0	0	0	1	0	0	0.0666667
1631	CSMD3	0	0	0	0	0	0	0	0	0	0	1	0	0	0	0	0.0666667
1632	CSPG4	0	0	0	0	0	0	0	0	0	0	0	1	0	0	0	0.0666667
1633	CSRP2	0	0	0	0	0	0	0	0	0	0	0	1	0	0	0	0.0666667
1634	CST3	0	0	0	0	0	0	0	0	0	0	0	1	0	0	0	0.0666667
1635	CST8	0	0	0	0	0	0	0	0	0	0	0	1	0	0	0	0.0666667
1636	CSTF3	0	0	0	0	1	0	0	0	0	0	0	0	0	0	0	0.0666667
1637	CTC1	1	0	0	0	0	0	0	0	0	0	0	0	0	0	0	0.0666667
1638	CTF1	0	0	0	0	0	0	1	0	0	0	0	0	0	0	0	0.0666667
1639	CTLA4	0	0	0	0	0	0	0	0	0	0	0	1	0	0	0	0.0666667
1640	CTNNA2	0	0	0	0	0	0	0	0	0	0	1	0	0	0	0	0.0666667
1641	CTNNA3	0	0	0	0	0	0	0	0	0	0	1	0	0	0	0	0.0666667
1642	CTSB	0	0	0	0	0	0	0	0	0	0	0	1	0	0	0	0.0666667
1643	CTSD	0	0	0	0	0	0	0	0	0	0	0	1	0	0	0	0.0666667
1644	CTSE	0	0	0	0	0	0	0	0	0	0	0	1	0	0	0	0.0666667
1645	CTSG	0	0	0	0	1	0	0	0	0	0	0	0	0	0	0	0.0666667
1646	CTSH	0	0	0	0	0	0	0	0	0	0	0	1	0	0	0	0.0666667
1647	CTSK	0	0	0	0	0	0	0	0	0	0	0	1	0	0	0	0.0666667
1648	CTSL	0	0	0	0	0	0	0	0	0	0	0	1	0	0	0	0.0666667
1649	CTSS	0	0	0	0	0	0	0	0	0	0	0	1	0	0	0	0.0666667
1650	CTSV	1	0	0	0	0	0	0	0	0	0	0	0	0	0	0	0.0666667
1651	CUL5	0	0	0	0	0	0	0	0	0	0	0	0	1	0	0	0.0666667
1652	CUX1	0	0	0	0	0	0	0	0	0	0	0	0	1	0	0	0.0666667
1653	CWS6	0	0	0	0	0	0	0	0	0	0	0	0	0	1	0	0.0666667
1654	CX3CR1	0	0	0	0	0	0	0	0	0	0	0	1	0	0	0	0.0666667
1655	CXCL10	0	0	0	0	0	0	0	0	0	0	0	1	0	0	0	0.0666667
1656	CXCL12	0	0	0	0	0	0	0	0	0	0	0	1	0	0	0	0.0666667
1657	CXCL16	0	0	0	0	1	0	0	0	0	0	0	0	0	0	0	0.0666667
1658	CXCL5	0	0	0	0	0	0	0	0	0	0	0	0	1	0	0	0.0666667
1659	CXCR4	0	0	0	0	0	0	0	0	0	0	0	1	0	0	0	0.0666667
1660	CXCR5	0	0	0	0	0	0	0	0	0	0	0	1	0	0	0	0.0666667
1661	CXorf57	0	0	0	0	1	0	0	0	0	0	0	0	0	0	0	0.0666667
1662	CXXC5	0	0	0	0	0	0	0	0	0	0	0	0	1	0	0	0.0666667
1663	CYB561A3	0	0	0	0	1	0	0	0	0	0	0	0	0	0	0	0.0666667
1664	CYB5A	0	0	0	0	1	0	0	0	0	0	0	0	0	0	0	0.0666667
1665	CYB5R2	0	0	0	0	0	0	0	0	0	0	0	0	1	0	0	0.0666667
1666	CYBA	0	0	0	0	0	0	0	0	0	0	0	1	0	0	0	0.0666667
1667	CYBB	0	0	0	0	0	0	0	0	0	0	0	1	0	0	0	0.0666667
1668	CYC	0	0	0	0	0	0	0	0	0	0	0	0	0	1	0	0.0666667
1669	CYC1	0	0	0	0	1	0	0	0	0	0	0	0	0	0	0	0.0666667
1670	CYFIP1	0	0	0	0	0	0	0	0	0	0	0	0	1	0	0	0.0666667
1671	CYP11A1	0	0	0	0	0	0	0	0	0	0	0	1	0	0	0	0.0666667
1672	CYP11B2	0	0	0	0	0	0	0	0	0	0	0	1	0	0	0	0.0666667
1673	CYP17A1	0	0	0	0	0	0	0	0	0	0	0	1	0	0	0	0.0666667
1674	CYP1A2	0	0	0	0	0	0	0	0	0	0	0	1	0	0	0	0.0666667
1675	CYP26A1	0	0	0	0	0	0	0	0	0	0	0	1	0	0	0	0.0666667
1676	CYP26B1	0	0	0	0	0	0	0	0	0	0	0	1	0	0	0	0.0666667
1677	CYP27B1	0	0	0	0	0	0	0	0	0	0	0	1	0	0	0	0.0666667
1678	CYP2A6	0	0	0	0	0	0	0	0	0	0	0	0	0	0	1	0.0666667
1679	CYP2C19	0	0	0	0	0	0	0	0	0	0	0	1	0	0	0	0.0666667
1680	CYP2C9	0	0	0	0	0	0	0	0	0	0	0	1	0	0	0	0.0666667
1681	CYP2D6	0	0	0	0	0	0	0	0	0	0	0	1	0	0	0	0.0666667
1682	CYP2E1	0	0	0	0	0	0	0	0	0	0	0	1	0	0	0	0.0666667
1683	CYP2J2	0	0	0	0	1	0	0	0	0	0	0	0	0	0	0	0.0666667
1684	CYP2S1	0	0	0	0	0	0	0	0	0	0	0	1	0	0	0	0.0666667
1685	CYP3A4	0	0	0	0	0	0	0	0	0	0	0	1	0	0	0	0.0666667
1686	CYP3A5	0	0	0	0	0	0	0	0	0	0	0	1	0	0	0	0.0666667
1687	CYP46A1	0	0	0	0	0	0	0	0	0	0	0	1	0	0	0	0.0666667
1688	CYP4B1	0	0	0	0	0	0	0	0	0	0	0	1	0	0	0	0.0666667
1689	CYP4F22	0	0	0	0	1	0	0	0	0	0	0	0	0	0	0	0.0666667
1690	CYP4X1	0	0	0	0	1	0	0	0	0	0	0	0	0	0	0	0.0666667
1691	CYP7A1	0	0	0	0	0	0	0	0	0	0	0	1	0	0	0	0.0666667
1692	CYYR1	0	0	0	0	0	0	0	0	0	0	0	0	1	0	0	0.0666667
1693	DAAM2	0	0	0	0	1	0	0	0	0	0	0	0	0	0	0	0.0666667
1694	DAB1	0	0	0	0	0	0	0	0	0	0	0	1	0	0	0	0.0666667
1695	DAB2	0	0	0	0	0	0	0	0	0	0	0	0	1	0	0	0.0666667
1696	DACH1	0	0	0	0	0	0	0	0	0	0	0	0	0	0	1	0.0666667
1697	DAZL	0	0	0	0	0	0	0	0	0	0	0	1	0	0	0	0.0666667
1698	DBH	0	0	0	0	0	0	0	0	0	0	0	1	0	0	0	0.0666667
1699	DBN1	0	0	0	0	0	0	1	0	0	0	0	0	0	0	0	0.0666667
1700	DBT	0	0	0	0	0	0	0	0	0	0	1	0	0	0	0	0.0666667
1701	DCAF11	0	0	0	0	0	0	0	0	0	0	0	0	0	1	0	0.0666667
1702	DCBLD2	0	0	0	0	1	0	0	0	0	0	0	0	0	0	0	0.0666667
1703	DCLK1	0	0	0	0	0	0	0	0	0	0	0	1	0	0	0	0.0666667
1704	DCLRE1C	0	0	0	0	0	0	0	0	1	0	0	0	0	0	0	0.0666667
1705	DCP1	0	0	0	0	0	0	0	0	0	0	0	0	0	1	0	0.0666667
1706	DCPS	0	0	0	0	0	0	0	0	0	0	1	0	0	0	0	0.0666667
1707	DCT	0	0	0	0	0	0	0	0	0	0	0	1	0	0	0	0.0666667
1708	DCX	0	0	0	0	0	0	0	0	0	0	0	1	0	0	0	0.0666667
1709	DCXR	0	0	0	0	1	0	0	0	0	0	0	0	0	0	0	0.0666667
1710	DDN	0	0	0	0	1	0	0	0	0	0	0	0	0	0	0	0.0666667
1711	DDX19B	0	0	0	0	0	0	0	0	0	0	0	0	1	0	0	0.0666667
1712	DDX31	0	0	0	0	0	0	0	0	0	0	0	0	1	0	0	0.0666667
1713	DDX4	0	0	0	0	0	0	0	0	0	0	0	1	0	0	0	0.0666667
1714	DDX5	0	0	0	0	0	0	0	0	0	0	0	1	0	0	0	0.0666667
1715	DDX55	0	0	0	0	1	0	0	0	0	0	0	0	0	0	0	0.0666667
1716	DDX59	0	0	0	0	1	0	0	0	0	0	0	0	0	0	0	0.0666667
1717	DEFA1	0	0	0	0	0	0	0	0	0	0	0	1	0	0	0	0.0666667
1718	DEPTOR	0	0	0	0	0	0	0	0	0	0	1	0	0	0	0	0.0666667
1719	DFNB31	0	0	0	0	0	0	0	0	0	0	0	0	1	0	0	0.0666667
1720	DGAT1	0	0	0	0	0	0	1	0	0	0	0	0	0	0	0	0.0666667
1721	DGAT2	0	0	0	0	1	0	0	0	0	0	0	0	0	0	0	0.0666667
1722	DGKI	0	0	0	0	0	0	0	0	0	0	0	0	1	0	0	0.0666667
1723	DHH	0	0	0	0	0	0	0	0	0	0	0	1	0	0	0	0.0666667
1724	DHRS3	0	0	0	0	0	0	0	0	0	0	0	0	1	0	0	0.0666667
1725	DHRS4L2	0	0	0	0	0	0	0	0	0	0	0	0	1	0	0	0.0666667
1726	DHRS9	0	0	0	0	1	0	0	0	0	0	0	0	0	0	0	0.0666667
1727	DHX15	0	0	0	0	1	0	0	0	0	0	0	0	0	0	0	0.0666667
1728	DHX37	0	0	0	0	0	0	0	0	0	0	0	0	1	0	0	0.0666667
1729	DIO2	0	0	0	0	0	0	0	0	0	0	0	1	0	0	0	0.0666667
1730	DIO3	0	0	0	0	0	0	0	0	0	0	0	0	1	0	0	0.0666667
1731	DIP2C	0	0	0	0	0	0	0	0	0	0	0	0	1	0	0	0.0666667
1732	DIRAS2	0	0	0	0	0	0	0	0	0	0	0	0	0	0	1	0.0666667
1733	DIRAS3	0	0	0	0	0	0	0	0	0	0	0	0	1	0	0	0.0666667
1734	DIRC2	0	0	0	0	0	0	0	0	1	0	0	0	0	0	0	0.0666667
1735	DISC1	0	0	0	0	0	0	0	0	0	0	0	1	0	0	0	0.0666667
1736	DKCA1	0	0	0	0	0	0	0	0	0	0	0	0	0	1	0	0.0666667
1737	DKKL1	0	0	0	0	0	0	0	0	0	0	0	0	1	0	0	0.0666667
1738	DLC1	0	0	0	0	0	0	0	0	1	0	0	0	0	0	0	0.0666667
1739	DLG4	0	0	0	0	0	0	0	0	0	0	0	1	0	0	0	0.0666667
1740	DLGAP5	0	0	0	0	0	0	0	0	0	0	1	0	0	0	0	0.0666667
1741	DLL1	0	0	0	0	0	0	0	0	0	0	0	1	0	0	0	0.0666667
1742	DLL3	0	0	0	0	0	0	1	0	0	0	0	0	0	0	0	0.0666667
1743	DLX1	0	0	0	0	0	0	0	0	0	0	0	1	0	0	0	0.0666667
1744	DLX2	0	0	0	0	0	0	0	0	0	0	0	1	0	0	0	0.0666667
1745	DMPK	0	0	0	0	0	0	0	0	0	0	0	1	0	0	0	0.0666667
1746	DMRT1	0	0	0	0	0	0	0	0	0	0	0	1	0	0	0	0.0666667
1747	DMTN	0	0	0	0	0	0	0	0	0	0	0	0	1	0	0	0.0666667
1748	DNAAF1	0	0	0	0	0	0	0	0	1	0	0	0	0	0	0	0.0666667
1749	DNAJA3	1	0	0	0	0	0	0	0	0	0	0	0	0	0	0	0.0666667
1750	DNAJB1	0	0	0	0	0	0	0	0	0	0	0	1	0	0	0	0.0666667
1751	DNAJB2	0	0	0	0	0	0	0	0	0	0	0	1	0	0	0	0.0666667
1752	DNAJB3	0	0	0	0	0	0	0	0	0	0	0	1	0	0	0	0.0666667
1753	DNAJB6	0	0	0	0	0	0	0	0	0	0	0	0	1	0	0	0.0666667
1754	DNAJC19	0	0	0	0	0	0	0	0	1	0	0	0	0	0	0	0.0666667
1755	DNAJC2	0	1	0	0	0	0	0	0	0	0	0	0	0	0	0	0.0666667
1756	DNAJC5	0	0	0	0	0	0	0	0	0	0	0	1	0	0	0	0.0666667
1757	DNAJC7	0	0	0	0	0	0	0	0	0	0	0	0	1	0	0	0.0666667
1758	DNAJC9	0	0	0	0	0	0	0	0	0	0	0	0	1	0	0	0.0666667
1759	DNASE2	0	0	0	0	0	0	0	0	0	0	0	0	1	0	0	0.0666667
1760	DNCL	0	0	0	0	0	0	0	0	0	0	0	0	0	1	0	0.0666667
1761	DNECL	0	0	0	0	0	0	0	0	0	0	0	0	0	1	0	0.0666667
1762	DNER	0	0	0	0	0	0	0	0	0	0	0	0	1	0	0	0.0666667
1763	DNM3	0	0	0	0	0	0	0	0	0	0	0	0	1	0	0	0.0666667
1764	DNMBP	1	0	0	0	0	0	0	0	0	0	0	0	0	0	0	0.0666667
1765	DNMT1	0	0	0	0	0	0	0	0	0	0	0	1	0	0	0	0.0666667
1766	DNTT	0	0	0	0	0	0	0	0	0	0	0	0	1	0	0	0.0666667
1767	DOCK1	0	0	0	0	0	0	0	0	0	0	0	0	1	0	0	0.0666667
1768	DOCK11	0	0	0	0	1	0	0	0	0	0	0	0	0	0	0	0.0666667
1769	DOCK2	0	0	0	0	0	0	0	0	0	0	1	0	0	0	0	0.0666667
1770	DOCK7	0	0	0	0	0	0	0	0	0	0	0	1	0	0	0	0.0666667
1771	DOCK8	0	0	0	0	0	0	0	0	0	0	1	0	0	0	0	0.0666667
1772	DOCK9	0	0	0	0	0	0	0	0	0	0	0	0	1	0	0	0.0666667
1773	DOK7	0	0	0	0	0	0	0	0	0	0	0	0	1	0	0	0.0666667
1774	DOLK	0	0	0	0	0	0	0	0	1	0	0	0	0	0	0	0.0666667
1775	DPD1	0	0	0	0	0	0	0	0	0	0	0	0	0	1	0	0.0666667
1776	DPH5	0	0	0	0	1	0	0	0	0	0	0	0	0	0	0	0.0666667
1777	DPP4	0	0	0	0	0	0	0	0	0	0	0	1	0	0	0	0.0666667
1778	DPP8	0	0	0	0	0	0	0	0	0	0	0	0	1	0	0	0.0666667
1779	DPYSL2	0	0	0	0	0	0	0	0	0	0	0	1	0	0	0	0.0666667
1780	DPYSL3	0	0	0	0	0	0	0	0	0	0	0	0	1	0	0	0.0666667
1781	DR5	0	0	0	0	0	0	0	0	0	0	0	0	0	1	0	0.0666667
1782	DRD1	0	0	0	0	0	0	0	0	0	0	0	1	0	0	0	0.0666667
1783	DRG1	0	0	0	0	0	0	0	0	0	0	0	1	0	0	0	0.0666667
1784	DSC3	0	0	0	0	0	0	0	0	0	0	0	0	1	0	0	0.0666667
1785	DSG1-AS1	0	0	0	0	0	0	0	0	0	0	1	0	0	0	0	0.0666667
1786	DSP	0	0	0	0	0	0	0	0	1	0	0	0	0	0	0	0.0666667
1787	DSPP	0	0	0	0	0	0	0	0	0	0	0	1	0	0	0	0.0666667
1788	DTNA	0	0	0	0	0	0	0	0	1	0	0	0	0	0	0	0.0666667
1789	DUSP13	0	0	0	0	1	0	0	0	0	0	0	0	0	0	0	0.0666667
1790	DUSP3	0	0	0	0	1	0	0	0	0	0	0	0	0	0	0	0.0666667
1791	DUSP5	0	0	0	0	1	0	0	0	0	0	0	0	0	0	0	0.0666667
1792	DXS128	0	0	0	0	0	0	0	0	0	0	0	0	0	1	0	0.0666667
1793	DXS522E	0	0	0	0	0	0	0	0	0	0	0	0	0	1	0	0.0666667
1794	DYRK1A	0	0	0	0	0	0	0	0	0	0	0	1	0	0	0	0.0666667
1795	DYRK1B	0	0	0	0	0	0	0	0	1	0	0	0	0	0	0	0.0666667
1796	DYSF	0	0	0	0	1	0	0	0	0	0	0	0	0	0	0	0.0666667
1797	DYT12	0	0	0	0	0	0	0	0	0	0	0	0	0	1	0	0.0666667
1798	DZIP3	0	0	0	0	0	0	0	0	0	0	1	0	0	0	0	0.0666667
1799	E2F2	0	0	0	0	1	0	0	0	0	0	0	0	0	0	0	0.0666667
1800	E2F3	0	0	0	0	0	0	0	0	0	0	0	1	0	0	0	0.0666667
1801	E2F4	0	0	0	0	0	0	0	0	0	0	0	1	0	0	0	0.0666667
1802	E2F8	0	0	0	0	0	0	0	0	0	0	0	0	0	0	1	0.0666667
1803	EBF3	0	0	0	0	0	0	0	0	0	0	1	0	0	0	0	0.0666667
1804	EBP	0	0	0	0	1	0	0	0	0	0	0	0	0	0	0	0.0666667
1805	ECE1	0	0	0	0	0	0	0	0	0	0	0	0	0	0	1	0.0666667
1806	ECEL1	0	0	0	0	0	0	0	0	0	0	0	0	1	0	0	0.0666667
1807	ECI	0	0	0	0	0	0	0	0	0	0	0	0	0	1	0	0.0666667
1808	ECM2	0	0	0	0	1	0	0	0	0	0	0	0	0	0	0	0.0666667
1809	ECRG4	1	0	0	0	0	0	0	0	0	0	0	0	0	0	0	0.0666667
1810	EDAR	0	0	0	0	0	0	0	0	0	0	0	1	0	0	0	0.0666667
1811	EDARADD	0	0	0	0	0	0	0	0	0	0	0	0	1	0	0	0.0666667
1812	EDN3	0	0	0	0	0	0	0	0	0	0	0	1	0	0	0	0.0666667
1813	EDNRA	0	0	0	0	0	0	0	0	0	0	0	1	0	0	0	0.0666667
1814	EDSVASC	0	0	0	0	0	0	0	0	0	0	0	0	0	1	0	0.0666667
1815	EED	0	0	0	0	0	0	0	0	0	0	0	1	0	0	0	0.0666667
1816	EEF1AKMT3	0	0	0	0	0	0	0	0	0	0	1	0	0	0	0	0.0666667
1817	EFABP	0	0	0	0	0	0	0	0	0	0	0	0	0	1	0	0.0666667
1818	EFCAB1	0	0	0	0	0	0	0	0	0	0	0	0	1	0	0	0.0666667
1819	EFEMP2	0	0	0	0	1	0	0	0	0	0	0	0	0	0	0	0.0666667
1820	EFHD1	0	0	0	0	1	0	0	0	0	0	0	0	0	0	0	0.0666667
1821	EFNA2	0	0	0	0	0	0	0	0	0	0	0	1	0	0	0	0.0666667
1822	EFNA3	0	0	0	0	0	0	0	0	0	0	0	1	0	0	0	0.0666667
1823	EFNA5	0	0	0	0	0	0	0	0	0	0	0	1	0	0	0	0.0666667
1824	EFNB2	0	0	0	0	0	0	0	0	0	0	0	1	0	0	0	0.0666667
1825	EFNB3	0	0	0	0	0	0	0	0	0	0	0	1	0	0	0	0.0666667
1826	EGLN1	0	0	0	0	0	0	0	0	0	0	0	1	0	0	0	0.0666667
1827	EGLN2	0	0	0	0	0	0	0	0	0	0	0	1	0	0	0	0.0666667
1828	EGLN3	0	0	0	0	0	0	0	0	0	0	0	1	0	0	0	0.0666667
1829	EGR2	0	0	0	0	0	0	0	0	0	0	0	1	0	0	0	0.0666667
1830	EHD4	0	0	0	0	1	0	0	0	0	0	0	0	0	0	0	0.0666667
1831	EHHADH	0	0	0	0	0	0	0	0	0	0	0	1	0	0	0	0.0666667
1832	EHMT1	0	0	0	0	0	0	0	0	0	1	0	0	0	0	0	0.0666667
1833	EHMT2	0	0	0	0	0	0	0	0	0	1	0	0	0	0	0	0.0666667
1834	EI24	0	0	0	0	1	0	0	0	0	0	0	0	0	0	0	0.0666667
1835	EIEE24	0	0	0	0	0	0	0	0	0	0	0	0	0	1	0	0.0666667
1836	EIF1	0	0	0	0	0	0	0	0	0	0	0	0	1	0	0	0.0666667
1837	EIF2AK3	0	0	0	0	0	0	0	0	1	0	0	0	0	0	0	0.0666667
1838	EIF2AK4	0	0	0	0	0	0	0	0	1	0	0	0	0	0	0	0.0666667
1839	EIF2B5	1	0	0	0	0	0	0	0	0	0	0	0	0	0	0	0.0666667
1840	EIF2S1	1	0	0	0	0	0	0	0	0	0	0	0	0	0	0	0.0666667
1841	EIF3H	0	0	0	0	1	0	0	0	0	0	0	0	0	0	0	0.0666667
1842	EIF3M	0	0	0	0	0	0	0	0	0	0	0	0	1	0	0	0.0666667
1843	EIF4A2	0	0	0	0	1	0	0	0	0	0	0	0	0	0	0	0.0666667
1844	EIF4E1B	0	0	0	0	0	0	0	0	0	1	0	0	0	0	0	0.0666667
1845	EIF4E2	0	0	0	0	0	0	0	0	0	1	0	0	0	0	0	0.0666667
1846	EIF4EL1	0	0	0	0	0	0	0	0	0	0	0	0	0	1	0	0.0666667
1847	EIF5A2	0	0	0	0	0	0	1	0	0	0	0	0	0	0	0	0.0666667
1848	ELAC2	0	0	0	0	0	0	0	0	1	0	0	0	0	0	0	0.0666667
1849	ELANE	0	0	0	0	0	0	0	0	1	0	0	0	0	0	0	0.0666667
1850	ELAVL3	0	0	0	0	0	0	0	0	0	0	0	1	0	0	0	0.0666667
1851	ELAVL4	0	0	0	0	0	0	0	0	0	0	0	1	0	0	0	0.0666667
1852	ELL	0	0	0	0	0	0	0	0	0	0	0	1	0	0	0	0.0666667
1853	ELOF1	0	0	0	0	0	0	0	0	0	0	0	0	1	0	0	0.0666667
1854	ELOVL2	0	0	0	0	0	0	0	0	0	0	0	0	1	0	0	0.0666667
1855	ELOVL2-AS1	0	0	0	0	0	0	0	0	0	0	0	0	1	0	0	0.0666667
1856	ELOVL5	0	0	0	0	1	0	0	0	0	0	0	0	0	0	0	0.0666667
1857	EMCN	0	0	0	0	0	0	0	0	0	0	0	1	0	0	0	0.0666667
1858	EMD	0	0	0	0	0	0	1	0	0	0	0	0	0	0	0	0.0666667
1859	EMD2	0	0	0	0	0	0	0	0	0	0	0	0	0	1	0	0.0666667
1860	EMILIN3	0	0	0	0	0	0	0	0	0	0	0	0	1	0	0	0.0666667
1861	EML4	0	0	0	0	1	0	0	0	0	0	0	0	0	0	0	0.0666667
1862	EMP1	0	0	0	0	1	0	0	0	0	0	0	0	0	0	0	0.0666667
1863	EMP2	0	0	0	0	0	0	0	0	0	0	0	0	1	0	0	0.0666667
1864	EMP3	0	0	0	0	1	0	0	0	0	0	0	0	0	0	0	0.0666667
1865	EMX1	0	0	0	0	0	0	0	0	0	0	0	1	0	0	0	0.0666667
1866	EN1	0	0	0	0	0	0	0	0	0	0	0	1	0	0	0	0.0666667
1867	EN2	0	0	0	0	0	0	0	0	0	0	0	1	0	0	0	0.0666667
1868	ENDOG	1	0	0	0	0	0	0	0	0	0	0	0	0	0	0	0.0666667
1869	ENO1	0	0	0	0	0	0	0	0	0	0	0	1	0	0	0	0.0666667
1870	ENOSF1	0	0	0	0	1	0	0	0	0	0	0	0	0	0	0	0.0666667
1871	ENOX1	0	0	0	0	0	0	0	0	0	0	1	0	0	0	0	0.0666667
1872	ENOX2	0	0	0	0	0	0	0	0	0	0	0	1	0	0	0	0.0666667
1873	ENPP1	0	0	0	0	0	0	0	0	0	0	0	1	0	0	0	0.0666667
1874	ENSA	0	0	0	0	0	0	0	0	0	0	0	1	0	0	0	0.0666667
1875	EOMES	0	0	0	0	0	0	0	0	0	0	0	0	1	0	0	0.0666667
1876	EP300	0	0	0	0	0	0	1	0	0	0	0	0	0	0	0	0.0666667
1877	EPAS1	0	0	0	0	0	0	0	0	0	0	0	1	0	0	0	0.0666667
1878	EPB41L4B	0	0	0	0	0	0	0	0	0	0	1	0	0	0	0	0.0666667
1879	EPCAM	0	0	0	0	0	0	0	0	1	0	0	0	0	0	0	0.0666667
1880	EPHA3	0	0	0	0	0	0	0	0	0	0	0	1	0	0	0	0.0666667
1881	EPHA4	0	0	0	0	0	0	0	0	0	0	0	1	0	0	0	0.0666667
1882	EPHA5	0	0	0	0	0	0	0	0	0	0	0	1	0	0	0	0.0666667
1883	EPHA8	0	0	0	0	0	0	0	0	0	0	0	0	1	0	0	0.0666667
1884	EPHB1	0	0	0	0	0	0	0	0	0	0	0	1	0	0	0	0.0666667
1885	EPHB2	0	0	0	0	0	0	0	0	0	0	0	1	0	0	0	0.0666667
1886	EPHB3	0	0	0	0	0	0	0	0	0	0	0	1	0	0	0	0.0666667
1887	EPHB4	0	0	0	0	0	0	0	0	0	0	0	1	0	0	0	0.0666667
1888	EPHB6	0	0	0	0	0	0	0	0	0	0	0	1	0	0	0	0.0666667
1889	EPHX2	0	0	0	0	0	0	0	0	0	0	0	0	1	0	0	0.0666667
1890	EPHX3	0	0	0	0	0	0	0	0	0	0	0	0	1	0	0	0.0666667
1891	EPM8	0	0	0	0	0	0	0	0	0	0	0	0	0	1	0	0.0666667
1892	EPS8	0	0	0	0	0	0	1	0	0	0	0	0	0	0	0	0.0666667
1893	EQTN	0	0	0	0	0	0	0	0	0	0	1	0	0	0	0	0.0666667
1894	ERBB3	0	0	0	0	0	0	0	0	0	0	0	1	0	0	0	0.0666667
1895	ERCC5	0	0	0	0	0	0	1	0	0	0	0	0	0	0	0	0.0666667
1896	ERG	0	0	0	0	0	0	0	0	0	0	0	0	1	0	0	0.0666667
1897	ERGIC1	0	0	0	0	0	0	0	0	0	0	1	0	0	0	0	0.0666667
1898	ERGIC3	0	0	0	0	1	0	0	0	0	0	0	0	0	0	0	0.0666667
1899	ERIS	0	0	0	0	0	0	0	0	0	0	0	0	0	1	0	0.0666667
1900	ERO1A	1	0	0	0	0	0	0	0	0	0	0	0	0	0	0	0.0666667
1901	ERRFI1	0	0	0	0	0	0	0	0	0	0	0	0	1	0	0	0.0666667
1902	ESCO2	0	0	0	0	0	0	0	0	1	0	0	0	0	0	0	0.0666667
1903	ESR2	0	0	0	0	0	0	0	0	0	0	0	1	0	0	0	0.0666667
1904	ESRP2	0	0	0	0	0	0	0	0	0	0	0	0	1	0	0	0.0666667
1905	ESRRA	0	0	0	0	0	0	0	0	0	0	0	1	0	0	0	0.0666667
1906	ESRRG	0	0	0	0	0	0	0	0	0	0	1	0	0	0	0	0.0666667
1907	ESS2	0	0	0	0	0	0	0	0	0	0	0	1	0	0	0	0.0666667
1908	ETM1	0	0	0	0	0	0	0	0	0	0	0	0	0	1	0	0.0666667
1909	ETV1	0	0	0	0	0	0	0	0	0	0	0	1	0	0	0	0.0666667
1910	EVA1C	0	0	0	0	0	0	0	0	0	0	0	0	1	0	0	0.0666667
1911	EVR4	0	0	0	0	0	0	0	0	0	0	0	0	0	1	0	0.0666667
1912	EVX1	0	0	0	0	0	0	0	0	0	0	0	0	1	0	0	0.0666667
1913	EWSR1	0	0	0	0	1	0	0	0	0	0	0	0	0	0	0	0.0666667
1914	EXO1	0	0	0	0	0	0	0	0	0	0	1	0	0	0	0	0.0666667
1915	EXOSC10	0	0	0	0	1	0	0	0	0	0	0	0	0	0	0	0.0666667
1916	EXT1	0	0	0	0	0	0	0	0	1	0	0	0	0	0	0	0.0666667
1917	EXT2	0	0	0	0	0	0	0	0	1	0	0	0	0	0	0	0.0666667
1918	EXTL3	0	0	0	0	0	0	0	0	0	0	0	1	0	0	0	0.0666667
1919	EZH2	0	0	0	0	0	0	0	0	0	0	0	1	0	0	0	0.0666667
1920	F2R	0	0	0	0	0	0	0	0	0	0	0	0	1	0	0	0.0666667
1921	F3	0	0	0	0	0	0	0	0	0	0	0	1	0	0	0	0.0666667
1922	F8B	0	0	0	0	0	0	0	0	0	0	0	0	0	1	0	0.0666667
1923	F9	0	0	0	0	0	0	0	0	0	0	0	1	0	0	0	0.0666667
1924	FABP1	0	0	0	0	0	0	0	0	0	0	0	1	0	0	0	0.0666667
1925	FABP2	0	0	0	0	0	0	0	0	0	0	0	1	0	0	0	0.0666667
1926	FABP5	0	0	0	0	0	0	0	0	0	0	0	0	0	1	0	0.0666667
1927	FACE	0	0	0	0	0	0	0	0	0	0	0	0	0	1	0	0.0666667
1928	FACE1	0	0	0	0	0	0	0	0	0	0	0	0	0	1	0	0.0666667
1929	FADS1	0	0	0	0	1	0	0	0	0	0	0	0	0	0	0	0.0666667
1930	FAM124B	0	0	0	0	0	0	0	0	0	0	0	0	1	0	0	0.0666667
1931	FAM129B	0	0	0	0	1	0	0	0	0	0	0	0	0	0	0	0.0666667
1932	FAM131A	0	0	0	0	1	0	0	0	0	0	0	0	0	0	0	0.0666667
1933	FAM13B	0	0	0	0	0	0	0	0	0	0	0	0	0	0	1	0.0666667
1934	FAM163A	0	0	0	0	0	0	0	0	0	0	0	0	1	0	0	0.0666667
1935	FAM189A1	0	0	0	1	0	0	0	0	0	0	0	0	0	0	0	0.0666667
1936	FAM196A	0	0	0	0	0	0	0	0	0	0	0	0	1	0	0	0.0666667
1937	FAM19A1	0	0	0	0	0	0	0	1	0	0	0	0	0	0	0	0.0666667
1938	FAM19A4	0	0	0	0	0	0	0	0	0	0	0	0	1	0	0	0.0666667
1939	FAM19A5	0	0	0	0	0	0	0	0	0	0	1	0	0	0	0	0.0666667
1940	FAM213A	0	0	0	0	1	0	0	0	0	0	0	0	0	0	0	0.0666667
1941	FAM3B	0	0	0	0	0	0	0	0	0	0	0	0	1	0	0	0.0666667
1942	FAM3C	0	0	0	0	0	0	0	0	0	0	0	0	1	0	0	0.0666667
1943	FAM43B	0	0	0	0	0	0	0	0	0	0	0	0	1	0	0	0.0666667
1944	FAM46B	0	0	0	0	0	0	0	0	0	0	0	0	1	0	0	0.0666667
1945	FAM46C	0	0	0	0	1	0	0	0	0	0	0	0	0	0	0	0.0666667
1946	FAM49A	0	0	0	0	0	0	0	0	0	0	0	0	1	0	0	0.0666667
1947	FAM50B	0	0	0	0	0	0	0	0	0	0	0	0	1	0	0	0.0666667
1948	FAM84A	0	0	0	0	0	0	0	0	0	0	0	0	1	0	0	0.0666667
1949	FANCA	0	0	0	0	0	0	0	0	1	0	0	0	0	0	0	0.0666667
1950	FANCC	0	0	0	0	0	0	0	0	1	0	0	0	0	0	0	0.0666667
1951	FANCD2	0	0	0	0	0	0	0	0	1	0	0	0	0	0	0	0.0666667
1952	FANCE	0	0	0	0	0	0	0	0	1	0	0	0	0	0	0	0.0666667
1953	FANCQ	0	0	0	0	0	0	0	0	0	0	0	0	0	1	0	0.0666667
1954	FAR2	0	0	0	0	1	0	0	0	0	0	0	0	0	0	0	0.0666667
1955	FARP1	0	0	0	0	0	0	0	0	0	0	0	0	1	0	0	0.0666667
1956	FASLG	0	0	0	0	0	0	0	0	0	0	0	1	0	0	0	0.0666667
1957	FASTK	0	0	0	0	1	0	0	0	0	0	0	0	0	0	0	0.0666667
1958	FASTKD2	0	0	0	0	0	0	0	1	0	0	0	0	0	0	0	0.0666667
1959	FAT1	0	0	0	0	0	0	0	0	0	0	0	0	1	0	0	0.0666667
1960	FAT4	0	0	0	0	0	0	0	0	0	0	0	1	0	0	0	0.0666667
1961	FBLN2	0	0	0	0	0	0	0	0	0	0	0	0	1	0	0	0.0666667
1962	FBLN5	0	0	0	0	0	0	0	0	0	0	0	1	0	0	0	0.0666667
1963	FBN2	0	0	0	0	0	0	0	0	0	0	0	0	1	0	0	0.0666667
1964	FBP2	0	0	0	0	1	0	0	0	0	0	0	0	0	0	0	0.0666667
1965	FBXO39	0	0	0	0	0	0	0	0	0	0	0	0	1	0	0	0.0666667
1966	FBXO4	1	0	0	0	0	0	0	0	0	0	0	0	0	0	0	0.0666667
1967	FBXO40	0	0	0	1	0	0	0	0	0	0	0	0	0	0	0	0.0666667
1968	FBXO5	1	0	0	0	0	0	0	0	0	0	0	0	0	0	0	0.0666667
1969	FBXW7	0	0	0	0	1	0	0	0	0	0	0	0	0	0	0	0.0666667
1970	FCER1G	0	0	0	0	0	0	0	0	0	0	0	1	0	0	0	0.0666667
1971	FCGBP	0	0	0	0	1	0	0	0	0	0	0	0	0	0	0	0.0666667
1972	FCGR2B	0	0	0	0	1	0	0	0	0	0	0	0	0	0	0	0.0666667
1973	FET1	0	0	0	0	0	0	0	0	0	0	0	0	0	1	0	0.0666667
1974	FEV	0	0	0	0	0	0	0	0	0	0	0	0	1	0	0	0.0666667
1975	FEZ1	0	0	0	0	1	0	0	0	0	0	0	0	0	0	0	0.0666667
1976	FEZF2	0	0	0	0	0	0	0	0	0	0	0	0	1	0	0	0.0666667
1977	FGA	0	0	0	0	0	0	0	0	0	0	0	1	0	0	0	0.0666667
1978	FGF10	0	0	0	0	0	0	0	0	0	0	0	1	0	0	0	0.0666667
1979	FGF18	0	0	0	0	0	0	0	0	0	0	0	0	1	0	0	0.0666667
1980	FGF2	0	0	0	0	0	0	0	0	0	0	0	1	0	0	0	0.0666667
1981	FGF21	0	0	0	0	0	0	1	0	0	0	0	0	0	0	0	0.0666667
1982	FGF4	0	0	0	0	0	0	0	0	0	0	0	1	0	0	0	0.0666667
1983	FGF7	0	0	0	0	0	0	0	0	0	0	0	1	0	0	0	0.0666667
1984	FGF9	0	0	0	0	0	0	0	0	0	0	0	1	0	0	0	0.0666667
1985	FGFBP1	0	0	0	0	0	0	0	0	0	0	0	0	1	0	0	0.0666667
1986	FGL2	0	0	0	0	1	0	0	0	0	0	0	0	0	0	0	0.0666667
1987	FHIT	0	0	0	0	0	0	0	0	0	0	1	0	0	0	0	0.0666667
1988	FHL2	0	0	0	0	0	0	0	0	0	0	0	0	1	0	0	0.0666667
1989	FHM2	0	0	0	0	0	0	0	0	0	0	0	0	0	1	0	0.0666667
1990	FIBP	0	0	0	0	0	0	0	0	0	0	0	0	1	0	0	0.0666667
1991	FIGN	0	0	0	0	0	0	0	0	0	0	0	0	1	0	0	0.0666667
1992	FJX1	0	0	0	0	0	0	0	0	0	0	0	1	0	0	0	0.0666667
1993	FKBP5	0	0	0	0	0	0	0	0	0	0	0	1	0	0	0	0.0666667
1994	FKHR	0	0	0	0	0	0	0	0	0	0	0	0	0	1	0	0.0666667
1995	FKHRL1	0	0	0	0	0	0	0	0	0	0	0	0	0	1	0	0.0666667
1996	FLCN	0	0	0	0	0	0	0	0	1	0	0	0	0	0	0	0.0666667
1997	FLJ14027	0	0	0	0	0	0	0	0	0	0	0	0	0	1	0	0.0666667
1998	FLNB	0	0	0	0	1	0	0	0	0	0	0	0	0	0	0	0.0666667
[truncated: 2,062 more rows]

## Sheet: TableS2
Table S2:	Human aging and longevity related genes orthologs- available species and COS matrix
Sno	OrthoDB_Gene_ID	Homo_sapiens	Dipodomys_ordii	Mus_musculus	Rattus_norvegicus	Cavia_porcellus	Pteropus_vampyrus	Monodelphis_domestica	Pelodiscus_sinensis	Carlito_syrichta	Anolis_carolinensis	Vicugna_pacos	Microcebus_murinus	Otolemur_garnettii	Takifugu_rubripes	Sorex_araneus	Ictidomys_tridecemlineatus	Poecilia_formosa	Myotis_lucifugus	Taeniopygia_guttata	Ficedula_albicollis	Chlorocebus_sabaeus	Nomascus_leucogenys	Drosophila_melanogaster	Ciona_intestinalis	Latimeria_chalumnae	Lepisosteus_oculatus	Danio_rerio	Astyanax_mexicanus	Xiphophorus_maculatus	Oryzias_latipes	Oreochromis_niloticus	Xenopus_tropicalis	Anas_platyrhynchos	Gallus_gallus	Meleagris_gallopavo	Ornithorhynchus_anatinus	Sarcophilus_harrisii	Dasypus_novemcinctus	Erinaceus_europaeus	Echinops_telfairi	Callithrix_jacchus	Macaca_mulatta	Papio_anubis	Gorilla_gorilla_gorilla	Pan_troglodytes	Pongo_abelii	Canis_lupus_familiaris	Ailuropoda_melanoleuca
1	DES	1	1	1	1	1	0	1	0	0	1	0	0	1	1	0	1	1	1	1	1	0	1	0	0	1	1	0	1	0	0	1	0	0	1	0	0	1	0	0	0	1	1	0	1	1	0	1	0
2	IRS1	1	1	1	1	1	0	1	1	0	1	0	0	1	0	0	1	0	1	0	0	0	0	0	0	1	0	1	0	0	0	0	0	0	0	0	0	0	0	0	1	0	1	0	0	1	0	0	0
3	EML1	1	1	1	0	0	0	0	1	0	0	0	0	0	0	0	0	0	0	0	0	0	1	0	0	1	1	1	0	0	1	0	0	0	0	0	1	0	0	0	0	0	1	1	1	1	0	1	0
4	KCNC2	1	1	1	1	0	0	1	1	0	0	0	0	1	0	0	1	0	0	0	0	1	1	0	0	0	1	1	0	0	0	0	0	0	0	0	0	0	1	0	0	1	1	1	1	1	0	1	0
5	DCN	1	1	1	1	0	0	1	1	1	1	0	0	1	1	1	1	0	1	0	1	1	1	0	0	0	0	1	1	0	0	0	1	1	1	1	1	1	1	0	0	1	1	1	1	1	1	1	0
6	NPY5R	1	1	1	1	1	1	0	1	0	0	0	0	0	0	1	0	0	0	0	0	0	0	0	0	1	1	0	0	0	0	0	1	1	0	0	0	0	0	0	0	1	1	0	1	1	1	0	0
7	MSR1	1	1	1	1	1	0	1	0	1	0	1	1	0	0	0	1	0	0	0	0	0	1	1	0	0	0	0	0	0	0	0	0	0	0	0	0	0	1	0	0	1	1	1	1	1	0	1	0
8	MSTN	1	1	1	1	0	1	1	1	1	1	0	0	1	0	0	1	0	1	1	1	1	1	0	0	1	1	0	1	0	1	0	0	1	0	1	0	1	0	1	1	0	1	1	1	1	1	1	1
9	NGFR	1	1	1	1	0	0	1	0	0	1	0	0	0	0	0	1	1	0	0	0	1	0	0	0	1	1	0	1	1	0	0	1	0	0	0	0	1	1	0	0	1	1	1	1	1	0	0	0
10	COL1A1	1	1	1	1	0	0	1	0	0	1	0	0	1	0	0	0	0	1	0	0	1	0	0	0	1	1	0	0	0	0	0	1	0	0	0	0	0	0	0	0	0	0	0	1	1	0	1	1
11	MTR	1	1	1	1	1	0	1	1	0	1	0	0	0	0	0	1	1	1	0	0	0	1	0	0	0	0	0	0	1	0	0	1	0	1	0	0	0	1	0	0	1	1	1	1	1	1	0	0
12	GUCY1A2	1	1	1	1	0	0	0	1	0	1	0	0	0	1	0	1	1	0	0	0	0	0	0	0	0	1	0	0	1	0	1	0	0	1	0	0	0	0	0	0	0	0	1	0	1	1	1	1
13	APOA1	1	1	1	1	1	0	1	1	0	0	0	1	1	0	0	1	0	0	0	0	1	1	0	0	1	0	0	0	0	0	0	1	0	1	1	0	0	1	0	0	0	0	1	1	1	0	1	1
14	RORA	1	1	1	1	1	0	1	0	0	1	0	0	0	1	0	1	0	0	0	1	0	1	0	0	1	1	0	1	0	0	1	0	0	1	0	0	0	0	0	0	0	1	1	0	0	0	1	0
15	FOXP1	1	1	1	1	1	0	1	1	0	0	0	0	0	0	0	0	1	0	0	0	0	1	0	0	1	1	0	0	0	0	0	0	1	1	0	1	0	0	0	0	1	1	1	1	1	0	0	1
16	THRB	1	1	1	1	1	0	1	1	0	1	0	0	0	0	0	1	0	0	0	1	0	1	0	0	0	1	1	0	0	1	0	0	0	1	1	0	0	0	0	0	1	1	1	1	1	0	1	1
17	MATN4	1	1	1	1	1	0	0	1	0	1	0	1	0	0	0	0	0	0	1	0	0	0	0	0	0	1	1	0	0	0	0	0	0	0	0	0	0	0	0	0	1	0	0	1	0	1	1	0
18	GHRH	1	1	1	1	1	0	1	0	0	1	0	0	0	0	0	0	0	0	0	1	0	1	0	0	0	0	1	0	0	0	0	0	1	1	0	0	0	0	0	1	0	1	1	1	1	0	0	1
19	SIRPA	1	1	1	1	0	0	0	0	0	0	0	0	0	0	0	0	0	0	0	0	0	0	0	0	0	0	0	0	0	0	0	0	1	0	0	0	0	1	0	0	0	0	1	1	0	0	0	0
20	SMOX	1	1	1	1	1	0	0	1	1	1	0	1	1	1	0	1	1	1	0	1	0	1	1	0	0	1	1	1	1	1	1	1	1	1	1	0	0	0	0	0	1	0	1	1	1	0	1	0
21	SLC9A3R2	1	1	1	1	1	0	0	1	0	0	0	0	1	0	0	0	1	0	0	0	0	0	0	0	0	1	0	0	1	0	0	0	0	1	0	0	0	0	0	0	0	1	1	1	1	0	1	0
22	NTHL1	1	1	1	1	0	0	1	1	0	0	0	0	1	0	0	1	0	0	0	0	0	1	0	0	1	0	1	0	0	0	0	1	1	1	1	0	1	0	0	0	1	1	1	1	0	1	1	0
23	HP	1	1	1	1	1	0	0	0	1	0	0	0	0	0	0	1	0	1	0	0	1	0	0	0	0	0	0	0	0	0	0	0	0	0	0	0	1	0	0	0	1	1	0	0	0	0	0	0
24	CD68	1	1	1	1	1	0	0	0	1	0	0	1	0	0	0	0	0	1	0	0	0	1	0	0	1	0	0	0	0	0	0	0	0	0	0	0	1	1	0	0	0	1	1	1	1	1	0	0
25	NTN1	1	1	1	1	0	0	0	0	0	0	0	0	0	0	1	1	0	1	0	0	1	0	0	0	1	1	0	1	1	0	0	1	0	1	0	0	0	1	0	0	0	0	0	0	1	0	1	0
26	HSPA14	1	1	1	1	1	0	1	0	1	1	0	0	0	1	0	1	1	0	1	1	1	0	0	0	1	1	1	1	0	1	1	1	1	0	0	0	1	1	0	0	0	1	1	1	1	1	1	0
27	VIM	1	1	1	1	1	0	0	1	1	1	0	1	1	0	0	1	0	1	1	0	1	0	0	0	1	1	1	1	0	0	1	1	0	0	0	0	0	0	0	0	1	1	1	1	1	0	1	0
28	SHC1	1	1	1	1	1	0	1	0	0	0	0	0	1	0	0	1	0	1	0	0	0	0	0	0	1	1	1	0	1	0	0	0	0	0	0	0	1	0	0	0	1	1	1	1	1	0	1	0
29	ATP1B1	1	1	1	1	0	0	1	1	0	1	0	1	1	0	0	1	1	1	0	0	1	1	0	0	1	1	0	1	1	1	1	1	0	1	0	0	1	1	0	0	1	1	1	1	1	1	1	1
30	SREBF1	1	1	1	1	1	0	0	0	0	0	0	1	0	0	0	1	1	0	0	0	0	1	0	0	0	0	0	0	1	1	0	0	0	1	0	1	0	0	0	0	1	1	1	1	0	0	1	0
31	NFKB2	1	1	1	1	0	0	0	0	0	1	0	1	0	0	0	1	1	1	0	1	0	1	0	0	1	0	1	1	0	0	0	0	0	1	0	0	0	0	0	0	0	1	1	1	1	0	1	0
32	PKD2L1	1	1	1	1	0	0	0	0	0	0	0	0	1	0	0	0	0	0	0	0	0	1	0	0	0	1	0	1	1	0	0	0	1	1	0	0	0	0	0	0	0	1	1	1	1	0	1	1
33	EFEMP1	1	1	1	1	0	0	1	1	0	1	0	0	0	0	0	1	1	1	1	1	1	1	0	0	0	1	1	0	1	0	1	1	1	0	0	0	1	1	0	0	0	0	1	1	0	1	1	1
34	LEP	1	1	1	1	0	1	1	0	0	0	0	0	1	1	0	1	0	1	0	0	1	1	0	0	1	0	0	0	0	0	0	0	0	0	0	1	1	1	1	0	1	1	1	1	0	1	1	0
35	RHOD	1	1	1	1	0	0	0	0	0	0	0	0	0	0	0	1	0	0	0	1	0	0	0	0	1	0	0	0	0	0	0	0	0	0	0	0	0	0	0	0	1	0	1	1	1	1	1	0
36	MEN1	1	1	1	1	1	0	0	0	0	1	0	0	0	0	0	1	1	1	0	0	0	1	0	0	0	1	1	1	1	0	0	1	0	0	0	0	0	0	0	0	0	0	1	1	1	1	1	0
37	PRKAA2	1	1	1	1	1	0	0	1	0	1	0	0	0	1	0	1	1	0	1	0	1	1	0	0	0	1	0	1	1	1	1	1	1	1	1	0	0	1	0	1	1	1	1	1	1	0	1	0
38	EEF2	1	1	1	1	0	0	0	0	0	1	0	0	0	0	0	1	0	1	0	0	1	0	0	0	1	1	0	0	0	0	1	0	0	0	1	0	1	0	0	0	1	1	1	1	1	1	1	0
39	PTPN11	1	1	1	1	1	0	1	0	0	0	0	0	0	1	0	0	0	1	0	0	0	0	0	0	1	0	0	0	0	0	1	0	0	1	0	0	0	1	0	0	1	1	0	1	0	0	1	0
40	NFKB1	1	1	1	1	0	0	1	1	0	0	0	0	1	0	0	1	1	1	0	1	1	1	0	0	0	1	1	0	1	0	0	0	1	1	1	0	1	0	0	0	1	1	1	1	1	1	1	0
41	POU1F1	1	1	1	1	1	0	0	1	1	0	0	0	0	1	1	1	1	0	0	0	0	1	0	0	1	1	1	1	1	0	1	0	0	1	0	0	0	0	0	0	1	1	1	1	1	1	1	0
42	CLU	0	1	1	1	1	0	0	0	0	1	0	1	1	0	0	1	1	0	0	0	0	0	1	0	1	1	1	1	0	0	1	0	0	0	0	0	1	0	0	0	0	1	1	1	1	0	1	0
43	PTPN1	1	1	1	1	0	0	1	1	0	0	0	1	0	1	1	0	0	1	0	0	1	0	0	0	1	1	1	0	0	0	0	1	0	1	0	0	0	0	0	0	1	1	1	1	1	1	1	0
44	CTSZ	1	1	1	1	1	0	1	1	0	0	0	1	1	1	0	1	0	1	0	0	0	1	0	0	1	1	0	1	1	1	1	0	1	1	0	0	1	0	0	0	0	0	1	1	1	0	1	0
45	QKI	1	1	0	0	0	0	1	1	0	1	0	0	1	0	0	0	0	0	0	0	0	0	0	0	1	1	0	0	0	0	0	1	0	1	0	0	0	0	0	0	0	1	1	1	1	0	1	0
46	LGALS1	1	1	1	1	0	0	1	1	0	0	0	0	0	0	0	1	0	1	0	1	1	0	0	0	0	0	0	0	0	0	0	0	1	1	1	0	0	1	0	0	1	1	1	1	1	0	1	0
47	CBX7	1	1	1	1	0	0	0	1	0	1	0	0	0	0	0	1	0	0	0	0	0	0	0	0	1	0	0	1	1	0	1	1	0	0	0	0	0	0	0	0	0	1	1	1	1	0	1	0
48	HMOX1	1	1	1	1	1	1	1	1	0	1	0	0	0	1	0	1	0	0	0	1	1	0	0	0	1	0	0	0	1	1	1	0	1	1	1	0	0	1	0	1	1	1	1	1	1	0	1	1
49	KRAS	1	1	1	1	0	0	0	1	0	1	0	0	0	1	0	1	1	1	1	1	0	0	0	0	1	1	0	0	1	1	1	1	1	0	1	0	0	0	0	0	0	1	1	1	1	0	1	1
50	MYC	1	1	1	1	0	0	1	0	0	1	0	1	0	1	0	1	0	0	0	0	1	1	1	1	1	1	0	1	1	0	1	1	0	0	0	0	0	0	0	0	1	1	1	1	1	0	1	0
51	CD274	1	1	1	1	1	0	1	0	0	0	0	0	1	0	0	1	0	0	0	0	0	1	0	0	0	0	0	0	0	0	0	0	0	0	0	0	0	0	0	0	1	1	1	1	1	1	1	0
52	ARG1	1	1	1	1	1	1	1	1	1	0	0	0	0	0	1	0	0	0	0	0	1	1	0	0	0	1	1	1	0	0	0	0	0	0	0	0	0	1	0	0	0	1	1	1	1	1	1	0
53	KL	1	1	1	1	0	0	0	0	1	1	0	1	0	1	0	1	1	1	0	0	1	0	0	0	1	1	1	1	1	0	1	0	0	1	0	0	1	0	0	0	0	1	1	1	1	0	1	1
54	AKT1S1	1	1	1	1	1	0	0	0	0	1	0	0	0	0	1	1	1	1	0	0	0	1	0	0	1	0	1	0	0	0	1	1	0	0	0	0	0	0	0	0	1	0	0	1	1	0	1	0
55	CX3CL1	1	1	1	1	0	0	1	0	0	0	0	0	1	0	0	1	0	0	0	0	1	1	0	0	0	0	0	0	0	0	0	0	0	1	1	0	0	0	0	0	0	0	1	1	1	1	0	0
56	GPX1	1	1	1	1	0	0	0	0	0	0	0	0	0	0	1	0	0	0	1	0	0	0	0	0	0	0	0	0	0	0	0	0	0	0	0	0	0	0	0	0	0	1	0	0	0	0	1	0
57	IL15	1	1	1	1	1	0	1	1	0	1	0	1	1	1	0	0	0	1	0	1	1	1	0	0	0	0	1	0	0	0	0	1	0	1	0	1	1	1	0	0	1	1	1	1	1	1	1	1
58	CLSTN2	1	1	1	1	0	0	0	1	0	1	0	0	0	0	0	0	0	1	0	0	0	1	0	0	0	1	1	0	0	0	1	0	0	0	0	0	0	0	0	0	0	1	1	1	1	0	1	0
59	TLR4	1	1	1	1	1	1	1	0	1	1	0	1	1	0	0	1	0	1	0	0	1	0	0	0	0	0	0	0	0	0	0	0	0	1	1	0	1	1	0	0	0	1	1	0	1	0	1	1
60	NTRK1	1	1	1	1	1	0	0	0	0	1	0	1	1	1	0	1	0	0	0	0	1	1	0	0	1	1	1	0	0	0	0	0	0	1	0	0	1	1	0	0	1	1	1	1	1	1	1	0
61	MAPK9	1	1	1	1	1	0	1	1	0	1	0	0	1	1	0	0	0	1	1	1	0	1	0	0	1	0	1	0	0	1	0	0	0	0	1	0	0	0	0	0	1	0	1	1	1	1	1	0
62	POU5F1	1	1	1	1	1	1	0	0	0	0	0	1	1	0	1	1	0	1	0	0	0	1	0	0	0	0	0	0	0	0	0	0	0	0	0	0	1	0	0	0	1	1	1	1	1	1	1	1
63	TNF	1	1	1	1	1	1	1	0	0	0	0	0	1	0	0	1	0	1	0	0	0	0	0	0	0	0	0	0	0	0	0	1	0	0	0	0	1	0	1	0	1	0	1	1	1	1	1	1
64	SERPINE1	1	1	1	1	1	0	1	1	0	1	0	0	1	1	0	0	0	1	0	0	1	1	0	0	1	1	1	1	1	1	1	0	0	0	0	0	1	1	0	0	1	0	1	0	1	1	1	0
65	APOE	1	1	1	1	1	0	1	0	0	1	0	0	1	0	0	0	0	1	0	0	1	1	0	0	0	0	0	1	0	0	0	0	0	0	0	0	0	1	0	0	1	1	0	0	0	1	1	0
66	EPOR	1	1	1	1	1	0	1	0	0	1	0	0	0	0	0	1	0	1	0	0	0	1	0	0	0	1	1	0	0	0	0	0	0	0	0	0	1	0	0	0	1	0	1	1	1	0	1	0
67	HR	1	1	1	1	0	0	0	0	0	0	0	0	0	0	0	1	0	0	0	0	0	0	0	0	0	0	0	0	0	0	0	0	0	0	0	0	1	1	0	0	0	1	1	1	1	1	1	1
68	GNRH1	1	1	1	1	1	1	0	0	0	0	0	0	1	0	1	1	0	0	0	0	1	0	0	0	0	1	0	0	1	1	0	1	0	1	1	0	1	1	0	0	1	1	0	1	1	0	1	1
69	HTRA2	1	1	1	1	1	0	0	0	0	1	0	1	1	0	0	1	0	1	0	0	0	0	1	0	0	0	0	0	1	0	0	0	0	0	0	0	0	1	0	0	0	0	0	1	1	1	1	1
70	ROBO2	1	1	1	0	0	0	0	0	0	0	0	0	0	0	0	0	0	0	0	0	0	0	1	0	0	0	0	0	0	0	0	0	0	0	0	0	0	0	0	0	0	0	1	0	1	0	0	0
71	APEX1	1	1	1	1	0	0	0	0	0	1	0	0	1	1	0	1	1	1	0	0	0	1	0	0	1	1	1	1	1	1	1	1	0	0	0	0	0	0	0	1	1	0	1	1	1	1	1	1
72	TGFB1	1	1	1	1	1	0	0	0	0	1	0	0	0	0	0	1	0	0	0	0	0	1	0	0	1	0	0	0	0	1	0	0	0	0	0	0	0	0	0	0	0	0	1	1	1	0	1	0
73	CYP27A1	1	0	1	1	0	0	0	0	0	0	0	0	0	0	0	0	0	0	0	0	1	0	0	0	0	0	0	0	0	0	0	0	0	1	0	0	0	0	0	0	1	1	0	0	0	0	1	0
74	SDHC	1	0	1	1	0	0	1	1	0	1	0	0	0	0	0	1	1	0	0	0	0	1	1	0	1	0	1	0	1	1	0	1	0	0	0	0	1	1	1	1	1	1	1	1	0	0	1	0
75	HSPD1	1	0	1	1	0	0	0	0	0	1	0	0	0	1	0	0	1	0	1	0	0	1	0	0	0	1	1	1	1	1	1	1	1	1	1	0	1	0	0	0	1	1	0	1	0	0	1	0
76	PSEN2	1	0	1	1	1	0	1	0	0	1	0	0	0	0	0	1	1	0	1	1	1	0	0	0	0	0	1	0	0	0	0	1	1	1	1	0	1	0	0	0	0	1	1	1	1	1	0	0
77	CREB1	1	0	1	1	1	1	0	1	1	0	0	0	1	0	0	0	1	1	0	1	1	1	0	0	1	1	0	1	1	1	1	1	1	1	1	0	1	0	0	0	1	1	1	1	0	1	1	1
78	ADIPOR1	1	0	1	1	1	0	1	1	1	1	0	0	1	1	1	1	1	1	1	0	1	1	0	0	1	0	0	0	0	1	1	1	0	1	0	0	1	1	0	0	1	1	1	1	1	1	1	1
79	ERBB4	1	0	1	1	0	0	0	0	0	1	0	0	0	0	0	0	0	0	0	0	0	1	0	0	1	0	0	0	0	0	0	0	0	1	0	0	0	0	0	0	1	1	0	0	1	0	0	0
80	DPT	1	0	1	1	1	1	1	1	1	1	0	1	1	1	0	1	1	0	1	1	1	1	1	0	1	1	1	0	1	1	0	1	1	0	1	1	1	1	0	1	1	0	1	1	1	1	1	1
81	CFH	1	0	1	1	0	0	0	0	0	0	0	0	0	0	0	0	0	0	0	1	0	1	0	0	0	0	1	0	0	0	0	0	0	1	0	0	0	0	0	0	0	0	0	0	1	1	1	1
82	PAX3	1	0	1	1	1	0	1	1	0	1	0	1	1	1	0	1	0	0	1	1	1	1	0	0	1	1	0	0	1	0	1	0	0	0	0	0	0	1	0	0	1	1	1	1	1	1	0	0
83	XRCC5	1	0	1	1	1	0	1	1	0	1	0	0	1	1	0	1	0	0	0	1	0	1	0	0	0	1	1	1	1	1	1	0	1	1	0	0	0	0	0	0	1	0	1	1	1	1	1	0
84	F5	1	0	1	1	0	0	0	0	0	0	0	0	0	0	0	1	0	1	0	0	0	1	0	0	0	0	1	0	0	1	1	0	1	0	0	0	0	1	0	0	0	0	1	1	0	0	1	0
85	IDH1	1	0	1	1	1	0	0	1	0	1	0	0	1	1	0	0	1	0	0	1	1	1	0	0	1	1	0	1	1	0	0	1	1	1	0	0	1	0	0	0	1	1	1	1	1	1	1	1
86	RAMP1	1	0	1	1	1	0	0	1	0	0	0	0	0	0	0	0	0	1	0	0	1	0	0	0	1	0	0	1	0	1	0	1	0	1	0	0	0	0	0	0	1	0	0	1	0	0	0	0
87	PTGS2	1	0	1	1	1	0	1	1	0	1	1	1	1	1	0	1	1	1	1	0	1	1	0	0	1	1	0	1	0	0	1	1	1	0	0	1	0	1	0	0	1	1	1	1	1	1	1	1
88	LRRFIP1	1	0	1	1	0	0	0	1	0	0	0	0	0	0	0	1	0	1	0	1	0	0	0	0	0	0	0	0	0	0	0	0	0	0	0	0	0	0	0	0	1	1	1	1	1	0	1	0
89	DST	1	0	1	0	0	0	0	0	0	0	0	0	0	0	0	0	0	0	0	0	1	1	0	0	0	0	0	0	0	0	0	0	0	1	0	0	0	1	0	0	1	1	0	0	0	0	0	0
90	PRIM2	1	0	1	1	0	0	1	1	0	0	0	0	0	0	0	0	0	0	1	1	1	1	0	0	1	1	1	0	1	0	1	0	0	1	0	0	0	0	0	0	0	1	1	0	0	1	1	0
91	BCL2	1	0	1	1	1	0	1	1	0	0	0	0	1	0	0	0	1	0	1	1	1	0	0	0	0	1	0	0	1	0	0	0	0	1	0	0	0	1	0	1	0	0	0	0	0	0	0	0
92	MSC	1	0	1	1	0	0	1	1	0	1	0	0	1	0	0	0	0	0	1	0	1	0	0	0	1	1	1	1	0	0	1	1	0	0	0	0	1	0	1	0	1	0	1	0	0	1	1	0
93	SP110	1	0	1	1	0	0	0	0	0	0	0	0	0	0	0	0	0	0	0	0	0	0	0	0	0	0	0	0	0	0	0	1	0	0	0	0	0	0	0	0	0	0	1	1	0	0	1	0
94	CD247	1	0	1	1	0	0	1	0	0	0	0	0	0	0	0	0	0	0	0	0	0	1	0	0	0	1	0	1	0	0	1	0	0	1	0	0	0	1	0	0	0	1	1	1	1	1	0	0
95	ATP1A2	1	0	1	1	1	0	0	0	0	0	0	0	1	0	0	1	0	0	0	0	1	1	0	0	0	0	0	0	0	0	0	1	0	0	0	0	1	1	0	0	0	1	0	1	0	1	0	0
96	MGST3	1	0	1	1	1	0	1	0	0	1	0	1	0	0	0	1	1	0	1	1	1	1	0	0	1	1	0	0	0	1	1	1	1	0	0	0	0	0	0	0	1	1	1	1	1	1	1	0
97	IL10	1	0	1	1	0	0	0	0	0	1	0	0	1	1	1	1	1	1	1	1	0	0	0	0	0	1	1	1	1	1	0	1	0	1	0	1	0	1	0	0	1	1	1	1	1	1	1	1
98	COL6A3	1	0	1	0	0	0	0	0	0	1	0	0	0	0	0	1	0	0	0	1	1	0	0	0	0	0	0	0	0	0	0	0	1	1	0	0	0	0	0	0	0	1	0	1	1	1	1	0
99	INPP5D	1	0	1	1	1	0	1	1	0	1	0	0	0	0	0	1	1	1	0	0	1	0	0	0	1	1	1	0	0	0	1	0	0	0	0	0	0	0	0	0	0	0	1	0	1	0	1	1
100	PKHD1	1	0	1	0	0	0	1	0	0	0	0	0	0	0	0	1	0	0	0	0	0	1	0	0	0	0	0	0	0	0	0	0	0	0	0	0	0	0	0	0	0	0	1	0	1	0	1	0
101	CHIT1	1	0	1	1	1	0	1	0	1	0	0	1	1	0	0	1	0	0	0	0	0	1	0	0	0	0	0	0	0	0	0	1	0	0	0	0	0	1	0	0	1	1	0	1	1	0	0	0
102	SMARCAL1	1	0	1	1	1	0	1	0	0	1	0	1	0	0	0	1	0	1	0	1	1	1	0	0	0	1	0	1	0	1	1	1	1	1	0	0	0	0	0	0	1	1	1	1	1	1	1	1
103	IGFBP2	1	0	1	1	0	0	1	0	0	0	0	1	0	1	0	0	1	0	0	0	1	1	0	0	1	1	0	0	0	0	1	0	0	1	0	0	0	1	0	0	0	1	1	1	1	1	0	0
104	NDUFS1	1	0	1	1	1	0	1	0	0	1	1	0	1	1	0	1	1	0	1	1	1	1	0	0	0	1	1	0	0	0	0	0	1	1	0	1	0	0	0	0	1	1	1	1	1	0	1	0
105	TERF1	1	0	1	1	1	0	0	1	0	1	1	0	0	1	0	0	0	1	0	0	1	0	0	0	0	1	0	1	0	0	1	0	0	0	0	0	0	0	0	0	1	1	1	0	1	0	1	0
106	AKT3	1	0	1	1	0	0	1	1	0	1	0	0	0	0	0	0	0	0	1	0	0	1	0	0	1	0	0	0	0	0	0	0	0	0	0	0	0	0	0	0	1	1	1	1	1	1	1	1
107	PARP1	1	0	1	1	1	0	1	1	0	1	0	0	1	1	0	1	0	0	0	1	0	0	0	0	0	1	1	1	0	1	1	0	1	1	1	0	0	0	0	0	1	1	0	1	1	0	0	1
108	EYA1	1	0	1	0	1	0	1	1	0	1	0	0	1	0	0	1	0	1	0	0	1	1	0	0	1	1	1	0	1	0	0	0	0	0	0	0	0	0	0	1	1	1	1	1	1	1	1	0
109	RB1CC1	1	0	1	1	1	0	0	1	1	0	0	0	1	1	0	0	1	0	1	1	1	1	0	0	0	1	1	0	1	0	0	1	1	1	0	0	0	1	0	0	0	1	1	1	1	1	1	1
110	TNNT2	1	0	1	1	1	0	0	1	0	1	0	0	0	0	0	0	0	0	0	1	1	1	0	0	1	0	0	0	0	0	0	0	0	1	0	1	0	0	0	0	1	1	1	1	0	1	1	0
111	COL3A1	0	0	1	1	0	1	0	0	0	1	0	0	1	0	0	1	0	0	0	1	0	1	0	0	1	0	0	0	0	0	0	0	0	0	0	0	1	0	0	0	1	1	0	1	1	0	1	0
112	MAFB	1	0	1	1	0	0	1	1	0	0	0	0	1	0	0	1	0	1	0	0	1	1	0	0	1	1	1	0	1	0	1	0	0	0	1	0	0	0	0	0	0	1	1	1	1	1	0	0
113	RYR3	1	0	1	0	0	0	0	1	0	0	0	0	0	0	0	1	0	0	0	0	0	0	0	0	0	0	0	0	0	0	0	0	0	1	0	0	0	0	0	0	0	0	1	1	1	0	1	1
114	ACSS2	1	0	1	1	1	0	0	0	0	1	0	1	0	1	0	1	0	1	0	0	0	1	0	0	0	1	1	0	1	1	0	0	1	1	0	0	1	0	0	0	0	1	1	1	1	0	1	0
115	LHX2	1	0	1	1	1	0	1	1	0	0	0	1	0	1	0	1	0	1	0	0	1	0	0	0	1	1	0	1	1	0	1	1	0	0	0	0	1	0	0	0	1	1	1	1	1	1	1	0
116	MSRB2	1	0	1	1	0	0	0	0	0	1	0	0	0	1	1	0	1	1	0	0	0	1	0	0	1	1	1	1	1	1	1	1	0	0	0	0	1	1	0	0	1	0	1	1	1	0	1	0
117	HNF4A	1	0	1	1	1	0	1	1	0	1	0	1	0	0	0	1	0	0	0	1	1	0	0	0	1	0	0	1	0	0	0	0	0	1	0	0	0	1	0	0	0	1	1	0	0	0	1	1
118	AK1	1	0	1	0	1	0	1	1	0	0	0	0	1	0	0	1	0	1	0	1	0	1	0	0	1	0	1	0	1	1	0	0	0	1	0	0	0	1	0	0	0	0	1	1	0	1	1	1
119	ENG	1	0	1	1	1	0	1	1	0	0	0	0	0	0	0	1	0	1	0	0	0	0	0	0	1	0	0	0	0	0	0	0	0	0	0	0	0	0	0	0	0	0	0	1	1	0	1	0
120	RPS6	1	0	1	1	1	0	1	0	0	1	1	0	1	1	1	1	1	1	1	1	1	1	1	0	1	0	1	1	1	1	1	1	1	1	0	0	1	0	0	1	1	0	1	1	1	0	1	1
121	NEUROD1	1	0	1	1	1	0	1	1	1	0	0	0	1	1	0	1	1	1	0	1	1	0	0	0	1	0	1	0	1	0	1	1	0	1	0	0	1	1	0	1	1	1	1	1	0	1	0	1
122	NR5A1	1	0	1	1	1	0	1	0	0	1	0	0	1	0	0	1	1	0	0	1	0	1	0	0	0	1	0	0	0	1	1	1	0	1	0	0	0	1	0	0	0	1	0	1	0	1	0	0
123	HSPA5	1	0	1	1	1	0	1	0	0	1	0	1	1	1	0	1	1	1	0	0	1	1	0	0	1	1	1	1	1	1	0	1	1	1	0	1	0	0	0	0	0	1	0	1	1	1	1	0
124	ITGA6	1	0	1	1	0	0	1	1	0	0	0	0	0	0	0	1	1	0	0	1	0	1	0	0	1	1	0	0	0	1	1	0	0	0	0	1	0	0	0	0	1	1	1	1	1	0	1	0
125	COL5A1	1	0	1	1	1	0	1	0	0	0	0	0	0	0	0	0	0	0	0	0	1	0	0	0	1	0	1	0	0	0	0	0	0	1	0	1	0	0	0	0	1	0	1	1	0	0	0	1
126	EEF1A2	1	0	1	1	1	0	1	1	0	1	0	0	1	0	0	1	0	0	0	1	1	1	0	0	0	1	1	0	0	0	0	1	1	0	0	0	1	0	0	0	1	1	1	1	1	0	0	0
127	CHRNA4	1	0	1	1	1	0	1	1	0	1	0	0	1	0	0	0	0	0	0	1	0	0	0	0	1	1	0	1	0	0	0	0	1	1	0	0	1	0	0	0	1	0	1	1	1	0	0	0
128	GSS	1	0	1	1	1	1	1	0	0	1	0	0	1	1	0	1	0	1	1	0	1	0	0	0	1	1	1	1	1	1	0	0	1	1	0	0	0	0	0	0	0	1	1	1	1	1	1	1
129	TOP1	1	0	1	1	1	0	1	1	1	1	0	0	0	0	0	1	0	1	0	1	1	1	1	0	1	1	1	1	1	0	0	0	0	1	0	1	0	0	0	0	1	1	1	1	1	0	1	0
130	F2	1	0	1	1	1	0	0	1	0	1	0	0	1	1	0	1	1	1	1	1	0	0	0	0	1	0	1	1	1	0	0	1	1	1	1	0	0	0	0	0	0	1	1	1	1	0	1	1
131	E2F1	1	0	1	0	0	1	0	0	0	0	0	0	1	0	0	0	0	0	0	0	1	1	1	0	1	0	0	0	0	0	1	0	0	1	0	0	0	0	0	0	0	1	1	1	1	0	0	0
132	ACVR1	1	0	1	1	1	0	0	1	0	1	0	0	0	0	0	1	0	0	0	0	1	1	0	0	1	1	0	0	1	0	1	0	1	0	1	0	1	0	0	0	1	1	1	1	1	1	0	1
133	GSN	1	0	1	1	1	0	1	1	0	0	0	1	0	1	0	1	0	1	0	0	0	1	0	0	1	0	0	0	1	0	1	1	1	1	1	0	1	1	0	0	1	1	1	1	1	0	0	0
134	GNAS	1	0	1	1	0	0	0	1	0	1	0	0	0	0	0	0	0	0	0	0	0	1	0	0	1	0	1	0	1	1	1	0	1	0	1	0	0	0	0	0	0	0	0	0	0	0	1	0
135	MMP9	1	0	1	1	1	1	1	0	0	0	0	1	1	1	0	1	0	1	0	0	1	1	0	0	1	0	1	1	1	1	1	1	0	1	1	0	1	1	0	0	1	1	1	1	1	1	1	1
136	ACTC1	1	0	1	1	0	0	1	0	0	1	0	0	1	1	0	1	1	1	1	1	1	0	0	0	0	1	0	0	1	0	0	0	1	1	1	0	1	1	0	0	1	1	1	1	1	1	1	0
137	PTGDS	1	0	1	1	0	0	1	0	0	0	0	0	1	0	0	1	0	0	0	0	1	1	0	0	0	0	0	0	0	0	0	0	0	0	0	0	1	0	0	0	0	1	1	0	0	0	1	1
138	PCK1	1	0	1	1	1	0	1	1	0	1	0	0	0	0	0	1	0	0	1	1	1	0	0	0	1	1	1	1	1	0	1	1	1	1	1	0	0	1	0	0	1	1	1	1	1	1	1	0
139	JAG1	1	0	1	1	1	0	1	1	0	1	0	1	1	0	0	1	0	1	0	0	1	0	0	0	1	0	0	0	1	1	0	1	1	1	0	0	1	1	0	0	0	1	1	1	1	1	1	0
140	ATG13	1	0	1	1	0	0	1	1	1	1	0	1	0	0	0	1	1	1	0	1	1	1	1	0	1	1	1	1	1	1	1	1	0	1	0	0	0	0	0	1	1	1	1	1	1	1	1	0
141	TSC1	1	0	1	1	0	0	0	1	0	1	0	0	1	0	0	1	0	0	0	1	0	1	1	0	0	0	0	1	0	0	0	0	1	0	0	0	0	0	0	0	1	1	1	1	1	0	0	0
142	BDNF	1	0	1	1	1	0	0	1	0	0	0	0	0	0	0	0	0	0	1	1	0	1	0	0	1	0	1	0	1	0	1	1	0	0	1	0	1	0	0	0	1	1	1	0	0	1	0	0
143	SLC32A1	1	0	1	1	1	0	1	1	0	1	0	0	1	1	0	1	0	0	1	1	1	0	0	0	1	1	1	0	0	1	1	1	0	0	0	0	1	1	0	0	1	1	1	1	1	0	1	1
144	MAPKAP1	1	0	1	1	1	0	1	1	0	1	0	0	0	1	0	1	1	1	1	1	1	0	0	0	1	0	1	0	1	1	1	0	0	1	1	0	1	0	0	0	1	1	1	1	1	1	1	1
145	KYNU	1	0	1	1	1	0	0	0	1	1	1	0	0	0	0	1	0	1	0	1	1	0	0	0	1	1	1	0	1	1	0	0	0	1	0	0	1	0	0	0	1	0	1	0	1	1	1	0
146	ADA	1	0	1	1	1	0	0	1	0	1	0	1	0	1	0	0	1	1	1	1	1	1	1	0	1	1	1	1	1	1	0	0	0	1	0	0	1	0	0	0	1	1	1	1	1	1	0	0
147	PTF1A	1	0	1	1	0	0	1	1	0	1	0	0	1	1	0	1	1	1	0	0	1	0	0	0	1	1	1	1	1	1	1	0	0	0	0	0	1	0	0	0	0	0	0	1	0	0	0	1
148	BUB1B	1	0	1	0	1	0	1	1	0	1	0	0	0	0	0	1	0	0	0	1	0	1	0	0	0	1	0	0	1	0	1	0	0	0	0	0	1	0	0	0	0	1	1	0	1	1	1	0
149	BMI1	1	0	1	1	0	0	0	0	1	0	1	0	0	1	1	0	0	1	0	0	0	0	0	0	1	1	0	1	0	0	0	1	0	0	0	1	1	0	0	0	1	0	0	1	0	1	1	1
150	ASS1	1	0	1	1	1	0	1	1	0	0	0	0	0	1	0	1	1	0	0	1	0	1	0	0	1	1	0	0	1	0	0	1	0	1	0	0	0	0	0	0	1	0	1	1	1	0	1	1
151	HRH3	1	0	1	1	0	0	1	1	0	0	0	0	1	0	0	0	0	0	0	1	0	1	0	0	1	0	1	0	0	0	1	0	0	1	0	0	1	0	0	0	0	1	1	1	0	0	0	0
152	LRRC4C	1	0	1	1	1	0	1	1	1	1	1	0	1	1	1	1	1	1	1	1	1	1	0	0	1	1	0	1	1	0	0	1	1	1	1	1	1	0	0	0	1	1	1	1	1	1	1	1
153	CSRNP3	1	0	1	1	0	1	0	1	0	1	0	1	0	0	1	0	1	1	0	0	1	1	0	0	0	1	0	1	0	0	0	0	0	1	0	0	0	0	0	0	1	1	1	1	0	1	0	0
154	ATF2	1	0	1	1	1	0	0	0	0	1	0	0	1	1	0	0	0	1	0	1	1	1	0	0	0	1	1	0	0	0	1	0	1	1	1	1	0	0	0	0	0	0	1	1	1	1	1	1
155	SLC1A2	1	0	1	0	1	1	0	1	0	1	0	0	1	0	0	0	0	0	0	1	0	0	0	0	1	1	0	1	1	0	0	0	0	0	0	1	0	1	0	0	1	1	0	0	1	1	1	0
156	B2M	1	0	1	1	0	0	1	0	0	1	0	1	1	0	1	0	0	0	1	0	1	0	0	0	0	0	1	0	0	0	0	0	0	1	0	0	0	1	0	0	1	1	1	1	0	0	1	0
157	ABL1	1	0	1	1	0	0	0	1	0	1	0	1	0	1	0	1	1	1	0	1	0	0	0	0	1	0	1	1	0	0	1	0	0	1	0	0	0	1	0	0	1	1	1	1	1	0	1	1
158	LRP2	1	0	1	1	0	0	0	1	0	1	0	0	0	1	0	1	0	0	1	0	0	1	0	0	1	0	0	0	0	0	1	0	0	1	0	1	0	0	0	0	0	1	1	0	1	0	0	1
159	SEMA6D	1	0	1	1	1	0	0	0	0	0	0	1	1	0	0	0	0	1	0	1	0	1	0	0	1	1	1	0	0	1	1	1	1	0	0	0	0	0	0	0	1	1	1	1	1	1	1	1
160	RAG2	1	0	1	1	1	0	1	1	0	1	0	0	0	0	0	1	1	1	1	1	1	1	0	0	1	1	1	1	1	1	1	0	0	0	0	1	1	1	0	0	1	1	1	1	1	1	1	1
161	CD44	1	0	1	1	0	0	0	0	0	0	0	0	0	0	0	1	0	0	0	0	0	1	0	0	0	0	0	0	1	0	0	0	0	0	0	0	0	0	0	0	1	1	1	0	1	0	1	0
162	CDH4	1	0	1	1	1	0	1	1	0	0	0	0	0	0	0	0	0	0	0	0	1	0	0	0	0	0	1	0	0	0	0	0	0	1	0	0	0	1	0	0	0	0	1	0	0	0	0	0
163	SNPH	1	0	1	1	1	0	0	0	0	1	0	1	0	0	0	0	0	0	0	0	1	1	0	0	0	0	0	1	0	0	0	0	0	0	0	0	0	0	0	0	0	1	1	1	1	0	0	0
164	PCNA	1	0	1	1	1	0	1	1	0	1	1	0	1	1	0	1	1	1	1	1	1	1	1	0	1	1	1	1	1	1	1	1	0	0	0	0	1	0	0	0	1	1	1	1	1	1	1	1
165	HMGB1	1	0	1	0	0	0	0	1	0	1	0	0	1	1	0	0	0	1	1	1	0	1	0	0	1	1	0	0	0	0	0	1	0	0	0	0	1	1	0	0	1	0	1	0	0	1	1	1
166	NOTCH1	1	0	1	1	0	0	0	0	0	1	0	0	1	0	0	0	0	0	0	0	1	0	0	0	0	1	0	1	0	0	0	0	0	1	0	0	1	0	0	0	0	1	0	1	1	0	1	0
167	LRP1B	1	0	1	0	0	0	0	0	0	1	0	0	0	0	0	1	0	0	0	0	0	1	0	0	0	1	0	0	0	0	0	0	0	1	0	0	0	0	0	0	0	1	1	0	1	0	0	0
168	IL1B	1	0	1	1	1	1	0	0	0	0	0	0	1	1	0	0	0	1	1	0	0	0	0	0	0	0	1	0	0	0	0	0	0	0	0	1	1	0	0	1	1	0	1	1	1	1	1	1
169	CAT	1	0	1	1	1	0	1	0	0	0	0	1	0	1	0	1	1	1	1	0	1	1	1	0	1	1	1	1	1	1	1	0	0	0	0	0	0	0	0	1	0	1	1	1	1	1	1	0
170	PAMR1	1	0	1	1	0	0	1	1	0	1	0	0	1	0	0	0	0	0	1	1	0	1	0	0	0	1	1	0	0	0	0	0	1	1	1	0	0	1	0	0	1	1	1	1	1	0	1	1
171	NFE2L2	1	0	1	1	0	0	0	0	0	1	0	0	0	1	1	1	1	1	0	0	1	1	0	0	1	0	0	1	1	1	1	1	0	1	0	0	0	0	0	0	1	1	0	1	1	1	1	0
172	FBN1	1	0	1	1	1	0	1	1	0	0	0	0	0	0	0	0	1	0	0	0	0	1	0	0	1	1	0	0	0	0	0	0	1	1	0	0	0	0	0	0	0	1	1	1	1	1	1	1
173	PRNP	1	0	1	1	0	0	0	1	0	0	0	0	1	0	0	1	0	0	1	0	1	0	0	0	0	1	0	0	0	0	0	1	0	1	1	0	0	0	1	0	1	1	1	0	0	1	1	0
174	AGPAT2	1	0	1	1	1	0	1	0	0	0	0	0	0	0	0	0	0	0	0	1	1	0	0	0	1	1	1	0	0	0	0	0	1	1	0	0	0	0	0	0	0	1	1	0	0	1	1	0
175	RAG1	1	0	1	1	1	0	1	1	0	1	0	0	0	1	0	1	0	1	1	1	0	1	0	0	1	1	1	0	1	0	1	0	1	0	1	0	1	0	0	0	1	0	1	0	0	0	1	1
176	HOXD12	1	0	1	1	1	0	1	1	1	0	0	1	0	0	0	1	0	0	0	1	1	1	0	0	1	1	0	0	1	1	1	0	1	1	1	0	1	0	0	0	0	1	1	0	1	0	1	1
177	WT1	1	0	1	1	0	0	0	1	0	0	0	0	0	0	1	1	0	0	1	0	0	1	0	0	1	1	0	1	0	1	0	0	0	1	0	0	0	0	0	1	1	0	0	1	0	0	1	0
178	CEBPB	1	0	1	1	1	1	0	0	0	1	0	0	1	0	0	0	0	1	1	0	1	0	0	0	0	1	1	0	0	0	0	0	0	1	0	0	0	1	0	0	0	0	0	0	0	1	0	0
179	SURF1	1	0	1	0	0	0	0	1	0	0	0	0	0	0	0	1	0	0	1	0	0	0	1	0	1	0	1	0	1	1	1	0	1	0	0	0	0	0	0	0	0	1	0	0	1	1	0	0
180	THBS1	1	0	1	1	1	0	1	1	0	0	0	1	0	1	0	1	1	1	0	1	1	1	0	0	1	0	0	0	1	1	0	0	1	1	0	0	0	1	0	1	1	1	1	1	1	1	1	0
181	PAX6	1	0	1	1	1	0	0	1	0	1	0	1	0	0	0	1	1	1	0	0	0	0	0	1	1	1	0	0	1	1	0	0	0	1	0	0	1	0	0	0	1	1	1	1	1	0	0	0
182	GSTM1	1	0	1	1	0	0	0	0	0	0	0	0	0	0	0	0	0	0	0	0	0	0	0	0	0	0	0	0	0	0	0	1	0	0	0	0	0	0	0	0	0	0	0	0	1	0	0	0
183	PPP3CA	1	0	1	1	0	0	1	1	1	1	0	0	0	0	0	1	1	1	0	0	0	1	0	0	0	1	1	0	0	0	0	1	0	0	0	1	1	1	0	0	1	1	1	1	1	0	1	1
184	PHGDH	1	0	1	1	1	0	1	0	0	1	0	1	1	0	0	1	0	1	0	0	1	1	0	0	0	1	1	1	0	1	0	1	0	1	0	0	0	0	0	0	1	1	1	1	1	1	1	1
185	STMN2	1	0	1	1	1	0	1	1	0	1	1	0	0	0	0	0	1	0	1	1	1	1	0	0	1	1	0	0	1	1	1	0	1	0	1	1	1	1	0	0	1	1	1	1	0	1	1	0
186	EFNA1	1	0	1	1	0	0	1	0	0	0	0	1	1	1	0	1	0	1	0	0	1	0	0	0	0	0	0	0	0	0	0	0	0	0	0	0	1	1	0	0	1	1	1	1	1	1	1	1
187	IL12A	1	0	1	1	1	0	1	0	0	0	0	0	1	1	0	1	0	0	0	0	1	0	0	0	0	1	1	0	0	0	0	0	0	1	0	0	0	0	0	0	0	1	1	1	1	1	1	0
188	GBA	1	0	1	1	1	0	1	0	0	0	0	0	1	1	0	1	1	1	1	0	0	1	0	0	1	0	1	0	1	0	0	0	0	0	0	0	1	0	0	0	0	0	0	0	1	0	1	0
189	NGF	1	0	1	1	0	0	0	1	0	0	0	0	1	0	1	1	0	1	0	0	0	0	0	0	0	1	0	0	0	0	0	0	0	1	0	0	0	0	1	0	1	0	0	0	0	0	0	0
190	FGB	1	0	1	1	1	0	1	1	0	1	0	0	0	1	1	0	1	1	0	1	1	1	0	0	1	1	1	1	1	1	1	1	1	1	1	0	1	0	0	0	1	1	1	1	1	1	1	0
191	P2RY1	1	0	1	1	1	0	1	1	1	1	0	0	1	0	0	1	1	1	0	1	0	1	0	0	1	1	1	1	1	1	1	1	1	1	1	0	1	0	0	1	1	1	1	1	1	1	1	1
192	ELOVL6	1	0	1	1	0	0	0	1	0	1	0	0	0	0	0	0	1	0	0	0	0	1	0	0	1	1	1	1	0	0	1	1	0	1	0	0	1	0	0	0	1	0	1	1	1	0	1	1
193	NEXN	1	0	1	1	1	0	1	1	0	1	0	0	0	0	0	1	0	0	0	1	0	1	0	0	0	1	1	1	1	0	0	0	1	1	0	0	1	1	0	0	0	0	1	1	1	0	1	1
194	KCNA3	1	0	1	1	1	0	1	0	0	0	0	0	0	0	0	1	0	0	1	0	1	0	0	0	0	0	0	0	0	0	0	1	0	0	0	0	0	0	0	0	0	1	0	1	1	0	1	0
195	PIK3CA	1	0	1	1	1	0	1	1	0	1	0	0	1	0	0	1	0	0	1	1	1	1	0	0	1	1	1	1	0	0	0	0	1	1	0	0	0	0	0	0	1	1	1	1	0	0	1	0
196	FABP4	1	0	1	1	0	0	0	0	1	0	1	0	1	0	1	1	0	0	0	0	1	1	0	0	0	0	0	0	0	0	0	1	0	0	0	0	0	1	0	1	1	0	1	1	1	1	1	1
197	TNNI3K	1	0	1	0	0	0	0	0	0	1	0	0	0	0	0	0	0	0	0	0	0	0	0	0	0	0	1	0	0	0	0	1	0	1	0	0	0	0	0	0	1	0	0	0	1	0	1	0
198	CCNA2	1	0	1	1	1	0	0	1	0	1	0	0	1	1	0	1	1	1	0	0	1	1	0	0	1	1	1	1	1	1	1	0	1	1	0	0	0	1	0	0	1	1	1	1	1	1	1	1
199	NRAS	1	0	1	1	1	0	1	1	1	1	0	0	1	0	0	1	0	1	1	0	1	0	0	0	1	1	1	1	0	0	0	0	0	1	0	1	0	0	0	0	1	0	1	0	1	1	1	0
200	BGLAP	1	0	1	1	0	0	0	1	0	0	0	0	1	0	0	1	0	1	0	0	1	0	0	0	0	0	1	1	1	0	1	1	0	0	0	0	1	0	0	0	0	0	1	1	1	0	1	1
201	NLGN1	1	0	1	1	0	0	0	1	0	0	0	0	0	0	0	0	0	0	0	0	0	1	0	0	0	1	1	0	0	0	0	0	0	0	0	0	0	0	0	0	0	1	1	0	0	0	0	0
202	TXNIP	1	0	1	1	1	0	1	1	1	1	0	0	1	1	1	1	1	1	0	0	1	1	0	0	0	1	0	1	1	1	1	0	1	0	0	0	1	0	0	0	1	1	1	1	0	0	1	1
203	RORC	1	0	1	1	1	0	1	0	1	0	0	0	0	0	0	1	0	0	0	0	0	1	0	0	1	0	1	0	0	0	0	1	0	0	0	0	0	1	0	0	0	1	0	1	1	0	1	1
204	CP	1	0	1	1	1	0	0	1	0	1	0	0	0	0	0	1	0	0	1	1	0	1	0	0	1	1	1	1	0	0	0	0	1	0	0	1	0	1	0	0	0	1	0	0	1	0	1	1
205	EGF	1	0	1	0	1	0	1	1	0	0	0	0	0	0	0	0	0	0	1	0	1	1	0	0	0	1	1	0	0	0	0	1	0	1	0	0	0	1	0	0	0	1	1	1	1	0	1	0
206	DCLRE1B	1	0	1	1	0	0	0	1	0	0	0	1	1	0	0	1	1	1	0	0	1	0	0	0	0	0	1	1	1	0	0	0	0	0	0	1	1	1	0	0	1	1	0	1	1	1	1	0
207	KCNAB1	1	0	1	1	0	0	1	1	0	1	0	0	0	0	0	0	0	0	0	1	1	0	0	0	0	1	0	1	1	1	1	0	1	1	0	0	0	0	0	0	0	1	1	1	0	1	0	0
208	IL7	1	0	1	0	0	0	1	0	1	0	0	0	0	0	1	0	0	0	0	0	1	1	0	0	0	0	0	0	0	0	0	0	0	0	0	0	0	1	0	0	1	0	1	1	1	1	1	0
209	CASQ2	1	0	1	1	1	0	0	0	1	0	0	0	1	0	0	1	0	0	1	1	1	0	0	0	1	0	1	0	0	0	0	0	1	1	1	0	0	1	0	0	1	0	1	1	1	0	0	0
210	PKIA	1	0	1	1	0	1	1	1	0	1	1	0	1	0	0	1	0	1	1	1	0	1	0	0	0	0	0	0	0	0	0	1	1	0	0	0	1	0	0	0	1	1	1	1	1	1	1	1
211	TLR2	1	0	1	1	1	0	1	0	0	0	0	0	1	0	0	1	0	1	0	1	0	0	0	0	0	0	1	0	0	0	1	0	1	0	0	0	1	1	0	0	1	1	1	1	1	0	1	0
212	ANK2	1	0	1	0	0	0	0	0	0	0	0	0	0	0	0	1	0	0	0	0	0	1	1	0	0	0	0	0	0	0	0	0	0	1	0	0	0	0	0	0	0	1	1	1	0	0	0	0
213	CRH	1	0	1	1	0	0	1	1	0	1	0	0	1	1	0	1	0	1	0	0	1	0	0	0	1	1	0	0	1	1	1	0	0	0	0	0	1	1	1	1	1	1	1	1	1	1	1	0
214	S100A8	1	0	1	1	0	1	0	0	1	0	0	1	1	0	1	1	0	1	0	0	1	0	0	0	0	0	0	0	0	0	0	0	0	0	0	0	1	1	0	0	1	0	0	0	1	1	1	1
215	GJA5	1	0	1	1	1	1	1	1	0	1	0	0	1	0	0	0	0	0	1	1	1	0	0	0	0	1	0	1	0	0	1	1	1	0	1	0	1	1	1	0	1	1	1	0	0	1	1	1
216	EIF4E	1	0	1	1	0	0	0	1	1	1	0	0	0	0	0	1	0	1	1	0	0	0	0	0	0	1	0	1	0	0	1	1	0	0	0	0	0	0	0	0	1	1	0	0	1	0	1	0
217	LMNA	1	0	1	1	0	0	1	1	0	1	0	1	1	0	0	1	1	1	1	1	1	0	0	0	0	1	1	1	1	1	0	1	1	0	0	0	0	0	1	0	1	1	1	1	1	1	1	0
218	CISD2	1	0	1	1	0	1	1	1	0	0	0	0	1	1	0	1	1	1	0	0	1	1	1	0	1	1	1	1	1	1	1	0	0	1	1	0	1	0	0	0	0	0	1	0	1	0	1	0
219	GCLM	1	0	1	1	0	0	1	1	0	1	0	0	1	0	0	0	1	0	0	0	1	1	1	0	1	1	1	0	1	1	0	1	1	1	0	1	1	0	0	0	1	0	1	1	1	1	0	0
220	PRKACB	1	0	1	1	0	0	1	1	0	1	0	0	1	1	0	1	0	1	0	1	0	1	0	0	1	1	0	1	1	1	1	0	1	1	0	0	1	0	0	0	1	1	1	1	1	1	1	1
221	MME	1	0	1	1	1	0	1	1	0	1	0	0	0	1	0	1	0	1	1	0	0	1	0	0	0	1	0	0	0	0	1	0	1	1	0	0	0	1	0	0	1	1	1	0	1	1	1	0
222	FOXO1	1	0	1	1	0	0	1	1	0	1	0	0	0	0	0	1	0	0	0	0	1	1	0	0	1	1	0	1	1	1	1	0	1	1	0	1	0	0	0	0	0	1	1	1	1	1	0	0
223	MTTP	1	0	1	1	1	0	1	1	1	1	0	0	1	1	0	0	0	1	1	1	1	1	0	0	1	1	0	0	1	0	1	0	1	0	1	0	1	1	0	0	1	1	1	1	1	0	1	1
224	IL2	1	0	1	1	1	0	0	0	0	0	0	0	1	0	1	1	0	1	0	0	1	1	0	0	0	0	0	0	0	0	0	0	0	1	0	0	0	0	1	0	1	1	1	1	1	1	1	1
225	GHSR	1	0	1	1	0	0	0	0	0	1	0	0	1	1	0	1	0	0	0	1	1	1	0	0	1	1	0	1	0	1	0	0	0	1	0	0	1	1	0	1	1	1	1	1	1	1	1	1
226	SDHB	1	0	1	1	1	0	1	0	0	1	0	0	1	1	0	1	0	0	0	0	1	1	1	0	0	0	1	0	0	1	0	1	1	0	1	0	0	1	0	0	1	1	1	1	1	1	1	1
227	CDKN2B	1	0	1	1	1	0	1	0	1	0	0	0	0	0	0	0	0	0	0	0	1	0	0	0	0	1	0	0	1	0	0	1	0	1	0	0	0	0	0	1	1	1	0	0	0	1	1	0
228	LEPR	1	0	1	1	0	0	0	1	0	0	0	0	0	0	0	1	0	0	1	0	1	1	0	0	0	0	1	1	1	1	0	1	0	1	1	0	1	1	0	0	1	1	1	1	1	1	1	1
229	ST3GAL3	1	0	1	1	0	0	0	0	0	0	0	0	0	1	0	0	0	0	1	0	0	0	0	0	0	0	0	0	1	1	0	1	0	1	0	0	0	0	0	0	0	1	1	1	1	0	0	0
230	RUNX3	1	0	1	1	0	0	0	1	0	0	0	0	0	0	0	0	0	0	1	1	0	0	0	0	0	1	1	0	0	1	0	0	1	0	0	0	0	1	0	0	0	0	1	1	1	0	0	0
231	MAP3K7	1	0	1	1	1	0	1	0	0	0	0	0	0	0	0	1	1	1	0	0	1	1	0	0	0	1	1	1	1	0	1	1	0	1	0	1	1	0	0	0	0	1	1	1	1	0	1	1
232	ZMPSTE24	1	0	1	1	1	1	1	0	0	0	0	0	0	0	0	0	1	1	0	0	1	1	0	0	0	1	0	1	1	1	1	1	1	1	0	0	0	1	0	0	1	1	1	1	1	0	1	1
233	PAX7	1	0	1	1	1	0	0	0	0	0	0	0	1	0	0	0	0	0	0	0	1	1	0	0	0	0	0	0	0	1	1	0	0	0	0	0	0	0	0	0	1	1	0	1	1	1	0	1
234	HDAC1	1	0	1	1	1	1	0	1	0	1	0	0	1	1	0	1	0	1	0	1	0	1	1	0	0	1	1	0	0	1	0	0	1	1	1	0	0	0	0	0	1	1	0	1	0	1	0	0
235	MTOR	1	0	1	1	1	0	1	1	0	1	0	0	1	1	0	1	0	0	1	0	1	0	1	0	0	0	1	1	0	0	1	0	1	1	1	0	0	0	0	0	0	0	1	1	1	0	1	0
236	STMN1	0	0	1	1	0	0	1	1	0	1	1	0	1	0	0	1	0	1	0	1	0	1	0	0	1	1	0	0	0	0	0	0	1	1	1	1	0	0	1	0	1	0	1	1	0	1	1	0
237	PGD	1	0	1	0	0	0	0	0	0	0	0	0	0	1	0	1	0	1	0	1	0	1	1	0	1	1	1	1	1	1	1	0	1	1	1	0	0	1	0	0	1	0	0	1	1	0	1	0
238	YTHDF2	1	0	1	1	0	1	1	0	1	1	0	0	1	1	1	1	1	0	0	1	1	1	0	0	1	1	1	1	1	1	0	0	0	0	0	0	1	0	0	0	1	1	0	0	1	0	1	0
239	CALB1	1	0	1	1	1	0	1	1	1	1	0	0	1	0	0	1	0	0	1	0	1	1	0	0	0	1	1	0	0	0	0	1	0	0	0	1	1	0	0	0	1	1	1	1	1	0	1	0
240	RRAGD	1	0	1	1	0	0	1	1	0	1	0	0	1	0	0	0	0	1	0	1	1	1	0	0	1	0	1	0	0	0	0	1	0	0	0	0	1	1	0	0	1	1	1	1	1	0	0	0
241	RRAGC	1	0	1	1	1	0	0	1	1	1	0	1	1	1	0	1	1	1	1	0	1	1	0	0	0	1	0	1	1	1	1	1	0	0	0	0	0	0	0	0	1	1	1	1	1	0	1	0
242	CDC42	1	0	1	1	1	0	1	1	0	0	0	0	1	0	0	1	0	1	0	1	1	0	1	1	0	0	1	0	0	0	0	0	1	1	1	0	0	1	0	0	1	1	0	0	0	1	1	1
243	MTHFR	1	0	1	1	1	0	1	1	0	0	0	0	1	1	0	1	1	1	1	1	1	0	0	0	1	1	1	1	1	1	1	0	1	1	0	0	0	1	0	0	1	1	1	1	1	0	1	1
244	PINK1	0	0	1	1	1	0	1	1	0	0	0	0	1	0	1	1	1	1	0	0	1	0	1	0	1	0	0	0	1	1	1	0	0	0	0	0	0	1	0	1	1	1	1	1	1	1	0	0
245	SLC2A5	1	0	1	1	1	1	0	0	0	0	0	1	0	0	0	1	0	0	0	1	1	0	0	0	1	1	0	1	1	1	0	1	0	1	0	0	1	0	0	0	1	1	1	0	1	1	0	0
246	RAD54L	1	0	1	1	1	0	0	1	0	1	0	1	0	0	0	1	0	0	0	0	1	1	0	0	0	1	1	1	0	0	1	0	0	1	0	0	1	1	0	0	0	0	1	1	1	0	1	0
247	FUCA1	1	0	1	1	1	0	0	1	0	1	0	1	0	0	0	0	1	1	1	0	0	0	0	0	0	1	0	1	1	1	0	0	1	1	1	0	0	1	0	1	1	1	1	1	0	0	1	0
248	JUN	1	0	1	1	0	1	1	1	0	1	0	0	1	0	0	1	0	0	1	1	1	0	0	1	1	1	1	1	1	1	1	1	0	1	0	0	0	1	0	0	0	0	0	0	0	1	1	0
249	NBN	1	0	1	1	1	0	0	1	0	0	0	0	1	1	0	0	1	0	0	0	1	1	0	0	1	0	1	1	1	0	1	0	0	0	0	1	1	1	0	0	0	1	1	1	1	0	1	0
250	CNR1	1	0	1	1	1	0	1	1	0	1	0	0	0	0	1	1	1	1	1	1	1	0	0	0	1	1	1	1	1	1	0	0	1	0	0	0	1	1	1	0	1	0	0	0	0	1	1	1
251	C1QC	1	0	1	1	0	1	1	0	0	0	0	0	0	0	0	0	0	0	0	1	0	1	0	0	0	0	1	0	0	0	0	0	0	0	0	0	1	0	0	0	1	1	0	1	0	1	1	0
252	NPPA	1	0	1	1	0	0	1	0	0	0	0	0	1	0	0	0	1	0	0	0	1	0	0	0	0	1	1	0	1	1	0	0	1	0	0	0	0	0	0	1	1	1	1	1	1	1	1	0
253	SVEP1	1	0	1	1	1	0	1	0	0	1	0	0	0	0	0	1	0	0	0	0	0	0	0	0	0	1	1	0	0	0	0	0	0	1	0	0	0	0	0	0	0	0	0	1	1	0	1	1
254	FOXE3	1	0	1	1	0	0	0	0	0	0	0	0	0	0	0	0	0	0	0	0	1	0	0	0	1	0	1	0	0	0	0	1	0	0	0	0	0	0	0	0	0	0	0	0	0	0	0	0
255	XPA	1	0	1	1	0	0	1	1	0	1	1	0	1	0	0	1	1	1	0	0	0	0	0	0	1	1	1	0	0	0	1	0	1	1	0	0	1	1	0	1	1	1	1	1	1	1	1	0
256	VCP	1	0	1	1	1	0	1	0	0	1	0	1	1	0	0	1	1	1	0	1	1	0	0	0	0	1	1	0	1	1	1	1	1	1	0	0	0	1	0	0	1	0	1	1	1	1	1	0
257	NFIA	1	0	1	1	1	0	1	0	0	0	0	0	0	0	0	0	0	0	0	1	0	0	0	0	1	1	0	0	0	0	0	0	1	1	0	0	0	0	0	0	1	1	0	1	1	0	0	0
258	TOX	1	0	1	1	1	0	1	1	0	1	0	0	1	0	0	0	0	0	0	1	0	1	0	0	0	1	1	0	0	0	0	0	0	0	0	0	1	0	0	0	1	1	1	0	1	1	1	0
259	TNFRSF1B	0	0	1	1	0	0	1	0	0	0	0	0	0	0	0	0	0	1	0	0	0	1	0	0	0	0	1	0	0	0	0	0	1	0	0	0	1	0	0	0	0	1	1	1	1	0	1	0
260	KIF1B	1	0	1	1	0	0	0	0	0	0	0	0	0	0	0	0	0	0	1	0	1	0	0	0	0	0	1	0	0	0	1	0	0	1	0	0	0	0	0	0	0	0	0	0	1	0	0	0
261	ABCA1	1	0	1	1	0	0	1	0	0	1	0	0	0	0	0	1	0	1	0	1	0	1	0	0	0	1	0	0	0	0	0	0	0	1	0	0	0	0	0	0	0	1	1	1	1	0	1	0
262	CDKN2A	1	0	1	1	0	0	1	0	0	0	0	0	0	0	0	0	0	0	0	0	0	1	0	0	0	0	0	0	0	0	0	0	0	0	0	0	0	0	0	0	0	0	0	1	1	0	0	0
263	LYN	1	0	1	1	1	0	0	0	0	1	0	0	0	0	0	1	0	1	0	0	1	0	0	0	1	1	0	0	0	0	0	0	1	0	0	1	1	1	0	0	1	1	1	1	1	1	1	1
264	TNFRSF4	1	0	1	1	0	0	0	0	0	1	0	0	0	0	0	0	0	0	0	0	1	1	0	0	0	0	0	0	0	0	0	0	0	0	0	0	0	0	0	0	1	0	1	1	0	0	1	1
265	CASP9	1	0	1	1	1	0	0	1	0	1	0	0	0	1	0	0	0	0	0	0	0	1	0	0	0	0	1	0	1	0	0	0	0	1	0	0	0	1	0	0	0	1	1	1	1	1	0	0
266	C1QA	1	0	1	1	0	0	1	0	0	0	0	0	0	0	0	0	0	0	0	0	0	0	0	0	0	0	1	0	0	0	0	0	0	1	1	0	0	0	1	0	1	0	0	1	1	0	1	1
267	SUSD1	1	0	1	1	1	0	1	0	0	1	0	0	0	0	0	0	0	1	0	0	0	0	0	0	0	0	1	0	0	0	0	0	0	1	0	0	0	0	0	0	1	1	1	1	1	0	1	0
268	EPHA7	1	0	1	1	0	0	1	1	0	1	0	0	1	0	1	1	0	1	0	1	0	0	0	0	0	1	1	1	0	0	1	0	0	1	0	0	0	0	0	0	1	1	1	1	1	0	1	1
269	ATP13A2	1	0	1	1	1	0	1	0	0	0	0	0	0	1	0	1	0	1	1	0	0	0	0	0	1	0	1	0	0	0	0	0	0	1	0	0	0	1	0	0	0	1	1	1	1	0	1	0
270	PAPPA	1	0	1	1	1	0	0	1	0	0	0	0	0	0	0	0	1	0	1	1	0	1	0	0	0	1	0	0	1	0	0	0	1	1	0	0	1	0	0	0	1	1	1	1	0	0	0	0
271	PIK3CD	1	0	1	1	1	0	0	0	0	0	0	0	1	0	0	1	1	0	0	1	0	0	0	0	0	0	1	0	1	0	1	0	1	1	1	0	0	0	0	0	0	1	1	1	1	0	1	0
272	POU3F1	1	0	1	0	0	0	1	0	0	0	0	0	0	1	0	0	1	0	0	0	1	0	0	0	0	1	1	0	1	1	1	1	0	0	0	0	0	0	0	0	0	0	0	0	0	0	1	0
273	PENK	1	0	1	1	0	1	1	1	0	1	0	0	1	1	0	1	0	1	0	1	1	0	0	0	1	1	0	1	1	0	1	1	1	1	0	1	1	1	1	0	1	1	1	1	1	1	0	0
274	PRDX1	1	0	1	1	1	0	1	1	0	1	1	0	1	1	0	1	0	1	0	1	1	0	0	0	0	1	1	0	0	1	0	0	1	1	1	1	0	0	0	0	1	1	1	0	1	1	1	1
275	EPHA2	1	0	1	1	0	0	0	0	0	0	0	0	1	1	0	1	0	1	0	0	1	1	0	0	1	1	0	1	1	0	1	0	0	0	0	1	0	0	0	0	1	1	1	0	1	0	1	0
276	RRAGA	1	0	1	1	0	0	0	0	0	0	0	0	0	0	0	0	0	1	0	0	0	1	0	0	0	0	0	0	0	0	0	1	0	0	0	0	0	1	1	0	1	1	1	1	0	1	0	0
277	ALPL	1	0	1	1	1	0	1	0	0	0	0	0	1	1	0	1	0	1	0	0	1	1	0	0	0	1	1	0	1	1	1	0	0	1	0	0	1	0	0	0	1	1	1	1	1	1	1	1
278	PAX5	1	0	1	1	1	0	0	0	0	1	0	1	0	0	0	1	0	1	1	1	1	1	0	0	0	0	1	0	0	0	0	0	0	1	0	0	1	1	0	0	1	1	1	1	1	1	1	1
279	CDKN2C	1	0	1	1	0	0	0	1	0	1	0	0	1	0	0	1	1	1	0	1	1	0	0	0	1	0	1	1	1	0	0	1	0	1	0	0	0	1	1	0	1	1	0	1	1	1	1	1
280	SHROOM3	1	0	1	1	1	0	1	1	0	1	0	0	1	0	0	1	0	0	0	0	0	1	0	0	0	1	0	0	0	0	0	0	0	0	0	0	1	0	0	0	0	1	1	1	0	0	1	0
281	RUFY3	1	0	1	1	1	0	1	1	1	1	0	0	0	0	0	1	0	0	0	0	0	0	0	0	1	1	0	0	1	0	0	1	0	1	0	0	1	0	0	0	1	0	1	1	1	0	0	0
282	MAPKAPK5	1	0	1	1	1	0	1	1	1	1	0	0	0	1	0	1	0	0	1	1	0	1	0	0	1	0	1	0	1	1	1	0	1	1	0	0	0	1	0	1	1	1	1	1	0	0	1	0
283	CLOCK	1	0	1	1	1	0	1	1	0	1	0	0	0	0	1	1	0	0	0	1	1	1	0	0	0	0	0	1	1	0	1	0	1	1	1	0	0	0	0	0	1	1	1	1	1	0	0	0
284	PRR27	1	0	1	1	0	0	0	0	0	0	0	0	0	0	0	0	0	0	0	0	0	0	0	0	0	0	0	0	0	0	0	0	0	0	0	0	0	0	0	0	0	1	1	1	1	0	0	0
285	ADRA2C	1	0	1	1	0	0	1	1	0	0	0	0	0	0	0	0	0	0	0	0	1	1	0	0	1	1	1	0	0	0	1	1	1	1	0	0	1	0	0	0	0	0	0	0	0	0	0	0
286	PROM1	1	0	1	1	1	0	0	1	0	1	0	0	0	0	0	0	0	0	0	1	0	1	0	0	0	1	0	0	0	0	0	0	0	1	0	0	1	1	0	0	0	1	1	1	1	0	0	0
287	MSX1	1	0	1	1	0	1	1	1	0	1	0	0	0	0	0	0	1	0	1	0	1	1	0	0	1	0	0	1	1	0	1	1	0	1	0	0	1	1	0	0	0	0	0	1	1	0	0	1
288	ADGRD1	1	0	1	1	1	0	0	0	0	0	0	0	0	0	0	0	0	0	1	0	1	1	0	0	1	1	0	0	1	1	0	0	1	1	0	0	0	0	0	0	0	1	1	1	0	0	1	1
289	GBP6	1	0	1	0	0	0	0	0	0	0	1	0	0	0	0	0	0	0	0	0	0	1	0	0	0	0	0	0	0	0	0	1	0	0	0	0	0	0	0	0	0	1	1	1	1	0	1	0
290	CDK6	1	0	1	1	0	0	1	1	0	1	0	0	1	1	1	0	0	1	1	1	1	1	0	0	1	1	1	1	0	1	1	0	1	1	0	0	0	0	0	0	1	1	1	0	1	1	0	1
291	NAA25	1	0	1	1	1	0	0	1	0	1	0	0	1	1	0	0	0	1	0	0	1	1	0	0	1	1	1	0	1	0	1	0	1	0	1	0	0	1	0	0	1	1	1	1	1	0	1	1
292	CUX2	1	0	1	1	0	0	1	0	0	1	0	0	0	0	0	0	0	0	0	0	0	1	0	0	0	1	0	1	0	0	1	1	0	1	0	0	0	1	0	0	0	0	0	0	1	0	1	0
293	HTT	1	0	1	1	1	0	1	1	0	1	0	0	0	0	0	1	0	1	0	0	1	0	1	0	0	0	0	0	0	0	0	0	1	1	0	0	0	0	0	0	0	1	0	1	0	0	1	0
294	CDK5	1	0	1	1	1	0	0	0	0	0	0	1	0	0	0	1	1	1	0	0	0	1	1	0	1	1	1	1	1	1	1	0	0	0	0	0	0	1	0	0	1	1	1	1	1	1	0	1
295	RBM47	1	0	1	1	1	0	1	0	0	0	0	0	1	0	0	1	0	0	1	0	1	1	0	0	1	1	1	1	1	0	0	1	0	1	0	0	1	0	0	1	1	1	1	1	1	0	1	1
296	EPO	1	0	1	1	1	1	0	0	0	0	0	0	1	0	0	0	0	0	0	0	1	1	0	0	1	1	0	1	1	0	1	0	0	0	0	0	1	1	0	0	0	1	1	0	1	0	1	0
297	RIMBP2	1	0	1	1	0	0	0	1	0	1	0	0	0	0	0	0	0	0	0	0	0	0	0	0	0	0	0	0	0	0	0	0	0	1	0	0	1	0	0	0	0	1	0	1	0	0	1	0
298	MYL2	1	0	1	0	1	1	1	1	0	1	0	1	1	0	0	0	0	1	0	1	1	1	0	0	0	1	0	0	0	0	0	1	0	1	0	0	0	0	1	0	1	1	1	1	0	0	1	0
299	ELN	1	0	1	1	0	0	0	0	0	0	0	0	0	0	0	0	0	0	0	0	0	0	0	0	0	0	0	0	0	0	0	0	0	0	0	0	0	1	0	0	0	0	0	0	0	0	0	0
300	NCOR2	1	0	1	1	1	0	0	0	0	1	0	0	0	0	0	0	0	0	0	0	1	0	0	0	0	0	1	0	0	0	0	0	0	1	0	0	0	0	0	0	0	1	1	0	0	0	0	0
301	IQCE	1	0	1	1	0	0	1	1	0	0	0	0	0	0	0	0	1	0	0	0	0	1	0	0	0	1	1	0	0	0	1	0	0	1	0	0	0	0	0	0	0	1	1	1	0	0	0	0
302	BRCA2	1	0	1	1	0	0	1	1	0	1	0	0	0	0	0	0	1	1	1	1	1	1	1	0	0	0	1	0	1	0	0	0	0	1	1	0	1	0	0	0	1	1	0	1	1	0	1	1
303	SDAD1	1	0	1	1	1	0	1	1	0	1	0	0	1	1	0	0	0	1	0	1	0	0	0	0	0	0	1	0	1	0	1	0	1	1	0	0	0	0	0	0	1	1	1	1	1	0	1	1
304	AUTS2	1	0	1	0	0	0	0	0	0	0	0	1	0	0	0	0	1	0	0	0	0	0	0	0	0	0	0	1	0	0	0	0	0	1	0	0	0	0	0	0	0	0	0	0	1	0	0	0
305	ATXN2	1	0	1	1	0	0	0	0	0	0	0	0	1	1	0	1	0	0	0	0	0	0	0	0	0	0	1	1	0	0	0	0	0	1	0	1	0	1	0	0	1	1	1	1	0	0	1	0
306	HNF1A	1	0	1	1	1	0	1	1	0	0	0	0	1	0	0	0	1	0	1	0	0	0	0	0	1	1	1	1	1	0	1	0	1	1	0	0	0	0	0	0	0	0	1	1	0	0	1	0
307	FGFR3	1	0	1	1	1	0	0	1	0	0	0	0	0	0	0	1	0	0	0	0	0	0	0	0	1	1	1	1	1	1	0	1	0	1	0	0	0	0	0	0	0	1	1	1	1	0	0	0
308	ATP2A2	1	0	1	1	1	0	1	0	0	1	0	0	0	0	0	1	0	0	0	0	0	1	0	0	1	1	0	0	1	0	0	0	1	0	0	0	0	1	0	0	1	0	1	1	1	0	1	0
309	SH2B3	1	0	1	0	0	0	1	0	0	1	0	0	0	0	0	0	1	1	0	0	0	0	0	0	1	0	1	0	1	0	0	0	0	1	0	0	0	0	0	0	1	1	1	1	1	1	1	0
310	FLT1	1	0	1	1	1	0	1	1	0	1	0	0	0	0	0	0	1	0	1	1	1	1	0	0	0	1	1	1	0	0	1	0	1	1	0	0	1	0	0	0	1	1	1	0	1	0	1	1
311	UVSSA	1	0	1	1	1	0	0	0	0	1	0	0	0	1	0	1	1	1	0	0	0	1	0	0	1	1	1	0	0	0	1	1	1	0	0	1	0	0	0	0	0	0	1	1	0	0	0	0
312	IL6	1	0	1	1	0	0	0	1	0	1	0	0	0	0	1	0	0	1	0	0	0	1	0	0	0	0	1	0	0	0	0	0	0	1	0	0	0	0	1	1	1	1	1	1	1	1	1	1
313	LIMCH1	1	0	1	1	0	0	0	1	0	1	0	0	0	0	0	0	0	0	0	0	0	1	0	0	0	0	0	0	0	0	0	0	0	1	0	0	0	0	0	0	1	1	1	0	1	0	0	0
314	KSR2	1	0	1	1	0	0	0	0	0	1	0	0	1	0	0	1	0	0	0	0	0	1	0	0	0	0	1	0	1	0	1	0	0	1	0	0	0	0	0	0	0	1	1	1	1	0	1	0
315	MAD1L1	1	0	1	1	1	0	0	1	0	1	0	0	0	1	0	0	0	0	0	1	0	0	0	0	1	1	1	0	0	0	0	0	1	1	0	0	0	1	0	0	0	0	1	1	1	1	1	0
316	ZCCHC4	1	0	1	1	1	0	1	0	1	1	0	0	0	0	0	0	0	0	0	0	0	1	0	0	0	1	1	0	1	0	1	0	0	0	0	0	0	1	0	0	1	1	1	1	1	1	1	0
317	COL26A1	1	0	1	1	0	0	0	1	0	0	0	0	0	0	0	0	0	0	0	0	0	0	0	0	0	0	0	0	0	0	0	0	0	0	0	0	0	0	0	0	0	0	1	0	0	0	0	0
318	ANAPC4	1	0	1	1	1	0	1	1	1	1	0	0	0	1	0	1	0	1	0	1	0	1	0	0	0	1	1	1	1	1	0	0	0	1	0	0	1	0	0	0	0	1	1	1	1	0	1	1
319	CDK14	1	0	1	1	0	0	0	0	1	1	0	0	1	0	0	1	1	0	0	1	0	1	0	0	0	1	1	0	0	0	0	0	0	0	0	0	0	0	0	0	1	1	1	0	1	1	1	0
320	PPARGC1A	1	0	1	1	1	0	1	1	0	1	0	0	1	0	0	1	0	1	0	1	0	1	0	0	1	1	1	0	0	0	0	0	1	0	1	1	1	1	0	0	0	1	1	1	1	1	1	1
321	PDX1	1	0	1	1	0	1	1	1	0	1	0	0	1	1	0	1	0	1	0	1	1	1	0	0	1	1	1	1	0	0	0	0	0	0	0	0	1	1	1	1	1	0	1	1	1	1	1	1
322	HSPB1	1	0	1	1	0	0	0	0	0	0	0	1	1	0	0	1	1	1	1	1	0	0	0	0	1	1	1	0	1	0	1	1	0	1	1	0	0	1	0	0	1	1	1	1	1	0	1	0
323	ZFYVE28	1	0	1	1	1	0	1	1	0	0	0	0	0	0	0	0	0	0	0	0	1	1	0	0	1	1	1	1	0	0	1	0	1	0	0	0	1	0	0	0	0	0	1	1	0	0	0	0
324	PRKAB1	1	0	1	1	1	1	0	0	0	1	0	1	1	0	0	1	1	1	0	1	1	1	0	0	0	0	0	1	1	0	1	1	1	1	0	0	1	0	0	1	1	1	1	1	1	1	1	1
325	P2RX7	1	0	1	1	1	0	0	1	0	1	0	0	1	1	0	1	1	0	0	0	0	1	0	0	0	1	1	0	1	0	1	0	1	1	0	1	0	1	0	0	1	1	1	1	1	0	1	0
326	RHEB	1	0	1	1	0	0	0	1	0	1	0	0	0	1	0	0	1	0	0	0	0	1	1	0	1	1	0	0	1	0	1	0	0	0	0	0	0	0	0	0	1	0	1	1	0	0	1	0
327	PRKAG2	1	0	1	1	1	0	0	0	0	0	0	0	0	0	0	0	0	1	0	0	0	1	0	0	0	1	0	0	0	0	0	1	0	1	0	0	0	1	0	0	1	1	1	1	0	0	0	0
328	ULK1	1	0	1	1	1	0	0	1	0	0	0	0	1	0	0	0	0	0	0	0	1	1	0	0	0	1	0	1	1	0	1	0	0	1	0	0	0	0	0	0	1	1	1	1	0	0	1	0
329	KCNK3	1	0	1	1	0	0	1	0	0	0	0	1	0	1	0	0	1	0	0	0	1	1	0	0	0	1	0	0	1	1	1	0	0	0	0	0	0	0	0	0	0	0	1	0	0	1	1	0
330	MSANTD1	1	0	1	1	1	0	1	1	0	1	0	0	0	0	0	1	0	0	0	0	0	1	0	0	0	1	1	1	0	0	1	0	0	1	0	0	0	0	0	0	1	0	1	1	1	1	1	0
331	PDGFRA	1	0	1	1	1	0	1	1	0	1	0	0	0	0	0	1	0	1	0	1	1	1	0	0	0	0	1	0	1	0	0	1	0	1	0	1	1	0	0	0	1	0	1	1	0	1	1	0
332	NOS1	1	0	1	1	1	0	1	0	0	1	0	0	1	0	0	0	0	0	0	1	0	0	0	0	1	1	1	0	1	0	1	0	0	1	0	0	0	0	0	0	0	1	1	1	1	0	1	0
333	CHEK2	1	0	1	1	0	0	1	1	0	0	0	0	0	0	0	0	0	0	1	0	0	1	0	0	1	1	1	0	1	0	0	0	1	1	1	1	1	1	0	0	1	1	1	1	1	0	1	0
334	SUN1	1	0	1	1	1	0	1	1	0	0	0	0	0	0	0	1	0	0	0	1	1	0	0	0	1	1	1	0	0	0	0	0	1	1	0	1	1	0	0	0	1	1	1	0	1	0	1	0
335	UCHL1	1	0	1	1	0	1	1	1	0	1	0	0	1	1	0	1	0	1	0	0	0	0	0	0	0	0	0	1	1	0	0	1	0	1	1	0	0	1	0	0	1	1	1	1	1	1	0	0
336	TNFRSF1A	1	0	1	1	0	0	1	0	0	0	0	1	0	1	0	1	1	1	0	1	1	0	0	0	0	0	1	0	1	0	0	0	0	0	0	0	0	1	0	0	1	0	1	1	0	0	1	0
337	KCNA5	1	0	1	1	1	0	1	0	0	0	0	0	1	0	0	0	0	1	1	0	1	0	0	0	0	0	0	0	0	0	0	0	0	0	0	0	1	1	0	1	0	1	1	1	1	1	0	1
338	PEX5	1	0	1	1	0	0	1	1	0	1	0	0	0	1	0	1	0	1	0	0	1	1	1	0	0	0	1	0	1	0	1	0	1	1	1	0	0	0	0	0	1	1	1	0	1	0	1	0
339	CYCS	1	0	1	1	0	0	0	0	0	0	1	0	0	0	0	0	0	0	1	0	0	0	0	0	0	0	0	0	0	0	0	1	0	1	0	0	0	0	0	0	0	0	0	1	1	1	1	0
340	CACNA1C	1	0	1	1	0	0	0	0	0	0	0	0	0	0	0	0	0	0	0	0	0	0	0	0	1	0	0	0	0	0	0	0	0	1	0	0	0	0	0	0	0	1	0	0	0	0	0	0
341	AQP1	1	0	1	1	1	0	0	1	0	1	0	0	1	0	0	1	0	1	1	1	0	0	0	0	0	1	0	1	1	1	0	0	1	1	1	0	0	1	0	1	0	0	0	1	1	0	1	1
342	PRICKLE2	1	0	1	1	0	0	1	1	0	1	0	0	1	0	0	0	1	0	0	1	0	1	0	0	1	1	0	1	1	1	0	0	0	1	0	0	1	0	0	0	1	1	1	1	1	0	1	0
343	UMAD1	1	0	1	0	0	0	0	1	0	0	0	0	0	0	0	0	1	0	0	0	0	0	0	0	1	0	0	1	1	0	1	0	0	0	0	0	0	1	0	0	1	0	1	0	0	0	0	0
344	TMTC1	1	0	1	1	0	0	1	1	0	1	0	0	0	0	0	0	0	0	0	0	0	0	0	0	0	0	1	0	0	0	0	0	0	1	0	0	0	0	0	0	0	1	1	1	1	1	1	0
345	ATG7	1	0	1	1	1	0	1	1	0	1	0	0	0	0	0	1	1	0	0	0	1	0	1	0	0	1	0	1	0	0	0	0	0	1	0	0	1	0	0	0	0	1	1	1	0	0	1	0
346	DCTN1	1	0	1	1	1	0	1	0	0	1	0	1	0	0	0	1	0	0	0	0	1	1	0	0	0	1	0	1	0	0	0	0	0	0	0	0	1	1	0	0	1	1	1	1	1	0	1	0
347	ENO2	1	0	1	1	0	1	0	1	0	1	0	1	0	0	1	1	1	1	0	1	1	0	0	0	1	0	1	0	0	1	1	0	1	1	1	0	1	0	0	0	1	1	1	1	0	0	1	1
348	MFAP5	1	0	1	1	0	0	1	1	1	1	0	0	0	0	0	0	0	0	0	0	1	1	0	0	0	0	1	0	0	0	0	0	0	1	0	0	1	0	0	0	1	1	1	0	1	0	1	0
349	GRID2	1	0	1	1	0	0	1	1	0	0	0	0	0	0	0	1	0	1	0	1	0	1	0	0	0	1	1	0	0	0	1	0	1	1	0	0	0	0	0	0	1	0	0	1	1	0	1	0
350	FAM13A	1	0	1	1	1	0	1	0	0	1	0	0	0	0	0	0	0	1	0	0	1	1	0	0	0	0	0	1	0	0	0	0	0	1	0	0	0	1	0	0	1	1	1	1	1	0	1	0
351	HOXA9	1	0	1	1	1	1	0	0	0	0	0	0	1	0	1	1	1	0	1	0	1	1	0	0	1	0	0	0	0	0	0	0	0	1	0	0	0	0	0	0	0	1	1	1	0	0	1	1
352	CAV3	1	0	1	1	0	0	1	1	0	0	0	0	1	1	0	1	0	1	1	1	0	1	0	0	1	1	1	1	1	1	0	0	0	1	0	0	0	0	0	0	1	0	0	1	1	0	1	0
353	GRIN2B	1	0	1	1	0	0	0	1	0	1	0	0	0	0	0	1	0	0	0	1	0	1	0	0	0	0	0	0	1	0	0	0	0	0	0	0	0	0	0	0	0	1	0	1	1	1	1	1
354	RAD52	1	0	1	1	0	0	1	1	0	0	0	0	0	0	0	1	0	0	0	1	0	1	0	0	0	0	1	1	0	0	0	1	0	0	1	0	1	1	0	0	1	1	1	1	1	1	1	0
355	PON1	1	0	1	1	0	1	0	0	0	0	0	1	1	0	1	1	0	1	0	0	1	1	0	0	0	0	1	0	0	0	0	0	0	0	0	0	0	1	0	0	0	1	1	1	0	1	1	0
356	OGG1	1	0	1	1	1	0	0	0	0	1	0	0	0	1	0	1	1	0	0	1	0	0	1	0	0	0	1	1	0	1	0	0	0	1	0	0	0	0	0	0	1	1	1	1	0	1	1	0
357	TACR1	1	0	1	1	0	1	1	1	0	0	0	0	1	0	0	1	0	1	0	0	0	0	0	0	0	1	0	0	0	0	0	1	1	0	1	0	1	1	0	0	1	1	1	1	1	1	1	0
358	XPC	1	0	1	1	1	0	1	1	0	1	0	0	0	0	0	0	0	0	0	0	0	1	1	0	0	0	1	0	1	0	1	0	0	1	0	0	1	0	0	0	1	1	1	1	1	1	1	1
359	BRAF	1	0	1	0	0	0	0	1	0	0	0	0	0	1	1	0	1	0	0	1	0	1	0	0	0	0	1	1	0	0	0	0	0	1	0	0	0	0	0	0	1	0	1	1	0	1	1	0
360	PTHLH	1	0	1	0	1	0	1	0	0	0	0	0	0	0	0	0	0	1	0	1	1	1	0	0	0	1	0	0	0	0	0	0	0	0	1	0	1	1	0	1	0	1	1	1	0	0	1	0
361	CREB5	1	0	1	1	0	0	1	1	0	1	0	0	0	0	1	1	0	0	0	0	0	0	0	0	0	1	0	0	1	0	1	0	0	0	0	1	0	0	0	0	1	0	1	0	1	0	0	0
362	CASP2	1	0	1	1	1	0	1	1	0	1	0	0	1	0	0	1	0	1	1	0	0	1	0	0	0	0	1	1	0	0	1	1	1	1	0	0	0	0	0	0	1	0	1	1	1	1	1	1
363	ETV6	1	0	1	1	1	1	1	1	1	1	0	1	0	1	0	0	0	0	0	0	1	1	0	0	0	1	0	1	0	0	0	0	0	1	0	0	0	0	0	0	1	1	1	1	1	0	1	1
364	ADIPOR2	1	0	1	1	1	0	1	1	0	1	0	0	0	0	0	1	0	1	0	1	1	1	0	0	0	1	1	0	1	0	0	0	1	0	1	0	1	1	0	0	1	1	1	1	1	1	1	1
365	PPARG	1	0	1	1	1	0	1	1	0	0	0	0	1	0	0	1	0	1	0	1	0	1	0	0	0	1	0	1	1	0	1	0	0	1	0	0	1	0	0	0	1	1	0	1	1	0	1	0
366	FOXP2	1	0	1	1	0	0	1	1	0	0	0	0	0	0	0	0	0	0	1	0	0	1	0	0	0	0	1	0	0	0	0	1	0	1	0	0	1	0	0	0	1	1	1	0	1	0	0	0
367	COL1A2	1	0	1	1	1	0	0	1	0	1	0	0	1	0	1	1	1	1	0	1	0	1	0	0	1	0	1	0	0	0	0	0	1	1	0	0	0	0	0	0	1	0	1	1	1	0	1	0
368	MPP6	1	0	1	1	1	0	0	1	0	1	0	0	1	0	0	0	0	1	0	1	0	1	1	0	1	0	0	1	0	0	0	0	0	1	0	0	0	0	0	0	1	1	1	1	1	0	0	0
369	CFTR	1	0	1	1	1	0	1	0	0	1	1	0	1	0	0	0	0	0	1	0	0	1	0	0	1	0	1	1	0	1	1	0	1	0	1	0	0	1	0	0	1	1	1	1	1	1	1	0
370	TBXAS1	1	0	1	1	1	0	0	0	0	1	0	0	0	1	0	1	1	1	0	0	0	1	0	0	1	1	1	0	1	1	0	0	0	1	0	0	1	1	0	0	1	1	1	1	1	1	1	0
371	CD4	1	0	1	1	0	0	1	1	0	0	0	0	1	1	0	1	0	1	0	1	1	1	0	0	0	0	0	0	0	0	0	0	1	1	0	0	1	0	0	0	1	1	1	1	1	0	0	0
372	PAX4	1	0	1	1	1	0	0	0	0	0	0	0	0	0	1	1	0	0	0	0	1	1	0	0	0	0	1	0	0	0	0	0	0	0	0	0	0	0	0	0	0	0	0	0	1	1	0	0
373	SNCA	1	0	1	1	1	0	0	1	0	1	0	0	0	0	0	0	0	0	1	1	0	1	0	0	0	0	0	0	0	0	0	0	0	1	0	0	0	1	0	0	1	0	0	1	0	1	1	1
374	LTBR	1	0	1	1	0	0	1	0	0	0	0	0	0	0	0	1	1	0	0	0	1	0	0	0	0	0	0	0	0	0	0	0	0	0	0	0	1	1	0	0	0	1	1	1	1	0	1	1
375	FOXM1	1	0	1	1	1	0	0	1	0	1	0	0	0	0	0	1	1	1	0	1	1	0	0	0	0	1	1	0	0	0	0	0	1	1	1	0	0	0	0	0	1	0	0	1	0	1	1	1
376	GHRHR	1	0	1	1	0	0	0	0	0	1	0	0	0	0	0	1	0	0	1	0	0	1	0	0	0	0	0	0	1	0	1	0	0	1	1	0	0	0	0	0	0	0	1	1	1	0	1	0
377	TGFA	1	0	1	1	0	0	0	0	0	0	0	0	0	0	0	0	1	0	1	0	0	1	0	0	0	1	1	0	1	0	0	0	0	0	0	0	0	1	0	0	1	1	1	0	0	1	0	0
378	CDKN1B	1	0	1	1	0	0	1	1	0	1	0	0	1	1	0	1	0	1	1	1	0	1	0	0	1	1	0	1	0	0	0	0	0	1	0	0	1	0	1	0	1	0	1	1	1	1	1	1
379	MXD1	1	0	1	1	0	0	1	1	0	1	0	0	0	0	1	1	0	1	0	0	1	1	0	0	1	1	1	0	1	0	1	1	1	1	0	0	0	1	0	1	1	0	1	1	1	1	1	1
380	GHRL	1	0	1	1	1	0	1	1	0	0	0	0	1	0	0	1	0	0	0	0	0	1	0	0	1	0	1	0	0	0	0	0	0	1	1	0	0	0	0	1	1	0	0	1	1	1	1	1
381	RPA3	1	0	1	1	0	0	1	0	0	1	1	1	0	1	0	0	1	0	0	1	1	0	1	0	1	1	0	0	1	1	1	1	0	1	0	0	0	1	0	1	1	1	1	1	1	1	0	1
382	VWF	1	0	1	1	1	0	0	1	0	0	0	0	1	1	0	1	0	1	1	0	1	0	0	0	1	1	1	0	0	0	0	0	1	1	0	0	1	0	0	0	1	1	1	1	1	0	1	1
383	HIPK2	1	0	1	1	1	0	1	1	0	1	0	0	0	0	0	1	1	0	1	1	1	0	0	0	1	1	1	1	0	0	0	0	0	1	1	0	0	0	0	0	0	1	0	0	1	0	0	0
384	GATA2	1	0	1	1	1	0	1	1	0	0	0	0	1	0	0	1	1	1	0	0	0	1	0	0	1	1	0	0	1	0	1	0	0	1	1	1	0	0	0	0	1	1	1	1	1	0	1	0
385	DLX5	1	0	1	1	1	1	1	1	0	1	0	0	1	0	0	1	1	1	0	0	1	0	0	0	1	1	0	1	1	1	1	1	1	1	0	0	0	0	0	1	0	0	1	1	1	1	1	1
386	LRP6	1	0	1	1	1	0	1	1	0	1	0	0	1	1	0	0	0	0	0	0	1	1	0	0	1	0	0	1	1	0	0	0	0	0	1	1	1	1	0	0	1	1	1	1	1	0	1	0
387	EIF4E3	1	0	1	1	1	0	1	1	0	1	0	0	0	0	0	1	0	0	0	0	1	0	0	0	0	1	1	1	0	0	1	0	1	1	0	0	0	0	0	0	1	1	0	0	1	0	1	0
388	FGF23	1	0	1	1	1	0	0	1	0	0	0	0	1	0	0	1	1	0	1	0	0	1	0	0	1	1	0	0	1	0	1	0	1	1	0	0	1	1	0	1	1	0	0	1	1	0	0	0
389	VHL	1	0	1	1	1	0	0	0	0	1	0	0	0	0	0	0	0	0	0	0	1	1	1	0	0	1	1	0	1	0	0	1	0	1	0	0	0	0	0	0	1	1	0	1	0	1	0	0
390	RET	1	0	1	1	1	0	0	1	0	0	0	0	0	0	0	1	0	0	0	0	0	1	1	0	0	1	1	1	1	1	1	0	0	1	0	0	0	1	0	0	1	1	1	1	0	0	0	0
391	ALOX5	1	0	1	1	1	0	1	0	0	1	0	0	0	0	0	0	1	1	0	1	1	1	0	0	0	0	0	1	1	1	1	0	1	1	0	0	0	1	0	0	1	1	1	1	0	0	1	0
392	HRAS	1	0	1	1	1	0	0	1	0	1	0	0	1	0	0	1	0	0	1	1	1	0	0	0	1	1	0	1	1	1	1	1	1	0	0	0	0	1	0	1	1	1	1	1	1	1	0	0
393	POLG	1	0	1	1	1	0	1	1	0	1	0	0	1	1	0	1	1	0	0	1	1	0	0	0	1	1	1	1	1	0	1	0	0	0	0	0	1	0	0	0	1	1	1	1	1	0	1	0
394	COQ7	1	0	1	1	1	0	0	1	0	0	0	1	0	1	0	1	0	0	0	1	1	0	1	0	1	1	1	1	1	1	1	1	1	1	0	1	1	1	0	1	1	1	1	1	1	1	1	0
395	CEMIP	0	0	1	1	1	0	1	1	0	1	0	0	1	0	0	0	0	0	0	0	0	1	0	0	1	1	1	0	0	0	0	0	1	1	0	0	1	0	0	0	1	1	1	1	1	0	1	0
396	PHOX2A	1	0	1	1	1	1	0	1	0	0	0	0	0	1	0	0	1	0	1	0	1	0	0	0	1	1	1	1	1	0	1	1	0	0	0	0	1	0	0	0	1	0	1	0	1	1	1	0
397	BLM	1	0	1	1	1	0	1	0	0	1	0	0	0	0	0	1	0	1	0	0	1	1	1	0	1	1	0	1	1	0	0	0	1	1	0	1	1	0	0	0	1	1	1	1	1	0	1	0
398	SIRT2	1	0	1	1	1	0	0	1	0	1	0	0	0	0	0	1	1	1	0	0	1	1	1	0	0	0	1	0	1	0	0	0	0	0	0	0	0	0	0	0	0	1	1	1	1	0	0	0
399	ASCL2	1	0	1	1	0	0	0	0	0	0	0	0	1	0	0	1	0	0	0	0	1	0	0	0	0	1	0	0	0	0	0	0	0	0	0	0	0	0	0	0	1	1	0	1	0	1	1	0
400	CALCA	1	0	1	1	0	0	0	0	0	0	0	0	0	1	0	0	0	0	0	1	0	1	0	0	0	0	1	0	0	0	0	0	0	1	0	0	0	0	0	0	1	0	0	1	1	0	1	0
401	BAG3	1	0	1	1	1	0	1	1	0	0	0	0	1	0	0	1	1	0	0	0	1	1	0	0	1	0	1	0	0	0	1	1	0	1	0	0	0	1	0	1	1	1	1	1	1	0	1	0
402	PTPRE	1	0	1	1	1	0	0	1	0	0	0	0	0	0	0	1	1	0	0	0	0	0	0	0	0	1	0	0	0	0	0	0	0	1	0	0	0	0	0	0	1	0	1	1	1	0	0	0
403	ERCC2	1	0	1	1	1	0	0	0	0	0	0	1	1	1	0	1	0	0	0	0	0	0	0	0	0	0	1	1	0	0	0	0	0	0	0	0	0	0	0	0	1	1	0	1	1	0	1	1
404	ADM	1	0	1	1	0	0	1	0	0	0	0	0	0	1	0	1	1	1	0	0	1	1	0	0	1	1	0	1	0	1	1	0	0	0	0	0	1	1	0	0	0	1	0	1	1	1	1	1
405	AKT2	1	0	1	1	1	0	1	0	0	1	0	0	0	0	0	1	0	0	0	0	0	0	0	0	0	1	1	1	0	1	0	1	0	0	0	0	0	0	0	0	1	1	1	1	0	1	1	1
406	RYR1	1	0	1	0	0	0	0	0	0	0	0	0	1	0	0	0	0	0	0	0	0	0	0	0	0	0	0	0	0	0	0	0	0	0	0	0	0	0	0	0	0	0	1	1	1	0	1	0
407	UCP3	1	0	1	1	1	1	0	0	0	0	0	1	0	0	0	1	0	0	0	0	1	1	0	0	0	0	1	0	0	0	0	0	0	1	0	0	1	0	0	0	1	0	1	1	1	1	1	1
408	SIRT3	1	0	1	1	1	0	0	0	0	0	0	0	0	0	0	1	0	0	0	1	0	1	0	0	1	1	1	1	0	0	0	0	1	0	0	0	1	0	0	0	0	0	1	1	0	1	1	0
409	MAPK3	1	0	1	1	1	0	0	0	0	1	0	0	0	0	0	1	0	0	0	0	1	0	0	0	0	0	1	0	0	0	0	0	0	0	0	0	0	0	1	1	0	0	1	0	1	1	0	0
410	UCP2	1	0	1	1	1	1	0	0	0	1	0	1	0	0	1	1	0	1	0	0	1	1	0	0	1	0	1	0	0	0	0	1	0	0	0	0	1	0	0	0	1	1	1	1	1	0	1	1
411	STIM1	0	0	1	1	1	0	0	0	0	1	0	0	0	0	0	1	0	1	0	0	0	1	0	0	0	1	0	0	0	0	0	0	0	0	0	0	0	1	0	0	1	1	1	1	1	1	1	0
412	TJP1	1	0	1	1	1	0	0	1	0	1	0	0	0	0	0	0	0	0	0	0	0	0	0	0	1	1	0	0	0	0	0	0	0	0	0	0	1	0	0	0	1	1	0	1	1	0	1	1
413	KCNJ11	1	0	1	1	1	0	1	0	0	1	0	1	1	0	0	1	0	1	0	1	1	0	0	0	1	0	1	1	0	0	0	0	0	1	0	0	1	1	0	0	0	0	0	1	1	1	1	1
414	TH	1	0	1	1	1	0	0	1	0	1	0	0	1	1	0	1	1	0	1	1	0	0	0	1	0	1	1	1	1	1	1	0	1	0	1	0	0	0	0	0	0	1	1	1	1	0	1	0
415	ECHS1	1	0	1	1	0	0	1	0	0	0	0	0	1	0	0	1	1	1	0	0	0	1	0	0	1	1	1	0	1	1	0	0	1	1	0	0	1	1	0	1	1	0	1	1	1	0	0	0
416	IGF1R	1	0	1	1	1	0	0	1	0	1	0	0	1	0	0	0	0	0	1	0	0	0	0	0	0	1	0	0	1	0	1	0	0	0	0	0	0	0	0	0	0	1	1	1	1	1	1	0
417	GPATCH1	1	0	1	1	1	0	1	1	0	0	0	0	0	0	0	1	0	1	0	1	0	1	0	0	1	1	1	1	0	0	1	0	0	1	0	0	1	0	0	0	1	1	1	0	1	0	1	1
418	CEBPA	1	0	1	1	0	0	0	0	0	0	0	0	1	0	0	1	0	0	1	0	0	0	0	0	1	1	1	1	1	0	0	1	0	0	0	0	1	1	0	0	0	1	0	0	0	0	0	0
419	CSRP3	1	0	1	1	0	1	1	1	1	1	0	0	1	1	0	1	1	1	0	1	1	1	0	0	1	1	1	0	1	1	1	1	0	1	0	0	1	0	0	0	1	1	1	1	1	1	1	0
420	APOC1	1	0	1	0	1	0	0	0	0	0	0	0	1	0	0	0	0	0	0	0	0	0	0	0	0	0	0	1	0	0	0	0	0	0	0	0	0	1	0	0	1	0	1	0	1	0	1	1
421	BAX	1	0	1	1	0	0	1	0	0	0	0	0	1	0	0	1	0	0	1	0	0	0	0	0	1	1	0	0	0	0	0	1	0	0	0	0	0	1	0	0	1	1	0	1	0	0	1	0
422	SPON1	1	0	1	1	1	0	1	1	0	1	0	1	0	0	0	1	0	0	0	1	0	1	0	0	1	0	0	0	1	0	0	0	0	0	0	0	1	1	0	0	1	1	1	0	0	0	1	0
423	MARK4	1	0	1	1	1	0	0	0	0	1	0	0	1	1	0	0	0	0	0	0	0	0	0	0	0	0	0	1	1	0	0	0	0	0	0	0	0	0	0	0	0	0	1	1	1	0	0	0
424	CARS1	1	0	1	1	1	0	1	1	0	1	0	0	1	0	0	0	0	0	0	0	0	0	0	0	0	1	1	0	1	0	0	0	1	1	0	0	0	1	0	0	0	1	1	1	1	1	1	1
425	MYOD1	1	0	1	1	1	0	1	0	0	1	0	1	1	0	0	1	0	1	1	0	1	0	0	0	1	0	1	1	0	0	1	0	0	1	0	0	1	0	0	0	1	1	1	1	1	1	1	1
426	GABRB3	1	0	1	1	1	0	1	0	0	1	0	0	0	0	0	0	1	0	0	1	0	0	0	0	0	1	1	1	0	1	1	1	1	0	0	0	0	1	0	0	1	1	1	1	1	1	1	1
427	KCNQ1	1	0	1	1	1	0	0	0	0	1	0	0	1	0	0	1	0	0	1	0	0	0	0	1	0	0	1	0	0	0	0	0	0	0	0	0	0	0	0	0	1	0	1	1	0	0	0	1
428	TOMM40	1	0	1	1	1	0	1	0	0	1	0	0	1	1	0	1	0	0	0	0	1	1	0	0	0	1	1	1	1	1	1	0	0	0	0	0	0	1	0	0	1	1	0	1	1	0	1	0
429	PICALM	1	0	1	1	1	0	0	0	1	1	0	0	0	0	0	0	1	0	0	0	0	1	0	0	0	0	0	0	1	0	0	0	0	0	0	0	0	0	0	0	1	1	1	1	1	0	1	0
430	DRD4	1	0	1	1	0	0	0	0	0	1	0	0	1	0	0	1	0	0	0	0	0	1	0	0	1	1	0	0	0	0	0	0	1	0	0	0	0	0	0	0	0	1	0	0	1	0	0	0
431	ATP2A1	1	0	1	0	1	0	0	0	0	1	0	0	1	0	0	1	0	1	0	0	0	1	0	0	1	0	1	0	0	1	0	1	0	0	0	0	0	1	0	0	0	0	1	1	1	1	1	0
432	GRM5	1	0	1	0	0	0	0	0	0	1	0	0	0	0	0	1	0	0	1	1	0	0	0	0	0	1	0	0	0	0	0	0	0	1	0	0	1	0	0	0	1	1	1	0	0	0	1	0
433	HTRA1	1	0	1	1	0	0	1	1	0	1	0	0	1	0	0	0	1	0	0	0	1	1	0	0	1	0	0	0	1	1	1	0	0	0	0	0	0	0	0	0	0	1	1	1	1	1	1	0
434	CTSC	1	0	1	1	1	1	0	1	0	1	0	0	0	1	1	0	1	0	0	1	1	1	0	0	1	0	1	1	1	0	1	1	1	1	0	0	1	0	0	0	1	1	1	1	1	1	1	1
435	GSK3A	1	0	1	1	0	1	0	0	0	1	0	0	0	1	0	1	0	0	0	0	1	0	0	0	1	0	0	1	1	1	1	0	0	0	0	0	0	1	0	0	1	0	1	1	1	1	0	0
436	ERCC1	1	0	1	1	1	0	0	0	0	1	0	0	0	1	0	1	1	0	0	0	0	0	1	0	0	1	1	1	1	0	0	1	0	0	0	0	0	0	0	0	0	1	1	1	1	0	1	0
437	CDKN1C	1	0	1	1	0	0	0	0	0	0	0	0	0	0	0	0	0	0	0	0	0	0	0	0	1	0	0	0	0	1	0	0	0	0	0	0	0	0	0	0	0	0	1	0	0	0	0	0
438	FURIN	1	0	1	1	1	0	0	0	0	1	0	0	0	0	0	1	1	0	0	1	1	0	0	0	1	1	0	1	1	0	1	0	0	1	0	0	1	1	0	0	0	1	1	1	1	1	0	1
439	ARNTL	1	0	1	1	1	0	0	1	0	0	0	1	1	1	0	1	1	1	1	1	0	1	0	0	0	1	0	0	1	0	1	0	0	1	1	0	1	0	0	0	1	1	1	1	1	0	0	0
440	TCERG1L	1	0	1	1	0	0	1	1	0	1	0	0	0	0	0	0	0	0	0	0	0	0	0	0	0	1	0	0	0	0	1	0	0	1	0	0	0	0	0	0	0	0	0	1	1	0	0	0
441	FGFR2	1	0	1	1	0	0	1	0	0	1	0	0	0	0	0	0	0	0	1	0	0	1	0	0	0	1	1	1	0	1	0	0	0	1	0	0	0	1	0	0	0	0	1	1	1	0	1	1
442	KCNC1	1	0	1	1	1	0	1	1	0	1	0	0	1	0	0	0	0	1	0	1	1	1	0	0	0	1	0	1	1	1	1	0	0	0	0	1	0	1	0	1	0	0	0	1	1	0	1	1
443	TYR	1	0	1	1	1	1	1	1	0	1	0	0	0	1	0	1	1	0	1	1	0	1	0	0	1	1	1	0	1	0	1	1	1	1	0	0	1	1	0	0	1	1	1	1	1	1	1	1
444	NOX4	1	0	1	1	0	0	1	0	0	1	0	0	0	0	0	0	0	1	1	0	0	1	0	1	0	1	0	0	1	0	1	0	0	1	0	1	1	0	0	0	0	1	1	0	1	1	0	0
445	HAMP	1	0	1	1	0	1	0	0	0	0	0	0	0	0	0	0	1	1	0	0	1	1	0	0	0	0	1	0	1	0	0	1	0	0	0	0	0	0	0	0	1	1	1	1	1	1	1	1
446	ITGAM	1	0	1	1	0	0	0	0	0	1	0	0	0	0	0	0	0	0	0	0	1	0	0	0	0	0	0	0	0	0	0	0	0	0	0	0	0	0	0	0	1	0	1	0	1	0	1	0
447	IGF2	1	0	1	1	0	0	0	1	0	1	0	0	0	1	0	1	0	0	0	0	0	0	0	0	1	1	0	0	0	0	0	1	0	0	0	0	1	0	0	0	1	0	1	0	0	0	1	0
448	EXOC3L2	0	0	1	0	1	0	0	0	0	0	0	0	1	0	0	1	0	0	0	0	0	0	0	0	1	0	0	1	0	0	0	0	0	0	0	0	1	0	0	0	0	0	0	1	0	0	1	0
449	ABCC8	1	0	1	1	0	0	0	1	0	1	0	0	0	1	0	0	0	0	0	1	0	1	0	0	1	1	1	0	0	0	0	0	0	1	0	0	0	0	0	0	0	1	1	1	1	0	1	1
450	SLC17A7	1	0	1	1	1	0	0	0	0	1	0	0	1	0	0	1	0	0	0	0	1	1	0	0	1	0	0	0	0	0	0	0	0	0	0	0	0	0	0	0	1	1	1	1	1	0	1	1
451	SERPINH1	1	0	1	1	1	0	1	1	0	1	0	1	1	1	0	1	0	1	1	0	0	1	0	0	1	1	0	0	0	1	1	1	1	1	0	0	1	0	1	0	1	1	1	1	1	1	1	0
452	COL4A2	1	0	1	1	0	0	0	0	0	1	0	1	0	0	0	1	0	0	0	0	0	1	0	0	1	0	1	1	0	0	1	0	1	1	0	0	0	0	0	0	0	0	1	1	1	0	0	0
453	CRTC1	1	0	1	1	0	0	1	0	0	0	0	0	0	0	0	0	0	0	0	1	0	0	0	0	1	0	1	0	1	0	0	0	0	1	0	0	0	0	0	0	0	0	1	1	0	0	1	0
454	WRN	1	0	1	1	0	0	1	1	0	0	0	0	0	0	0	1	0	0	0	0	0	1	0	0	0	0	1	1	0	0	0	0	0	0	1	0	0	0	0	0	0	1	0	1	1	0	0	0
455	NEK5	1	0	1	1	0	0	1	0	0	0	0	0	0	0	0	0	0	0	0	0	0	0	0	0	0	0	0	0	0	0	1	0	0	0	0	0	0	0	0	0	0	1	1	0	0	0	0	0
456	F7	1	0	1	1	1	0	1	1	0	0	0	0	1	0	0	0	0	1	0	1	0	1	0	0	0	0	1	0	0	0	0	0	0	1	1	0	1	0	0	0	0	1	1	0	1	0	1	1
457	TUSC3	1	0	1	1	0	0	0	0	1	1	0	0	0	0	0	0	0	0	1	1	0	1	0	0	1	1	0	0	0	1	0	0	0	1	0	0	1	0	0	0	1	1	1	1	1	1	0	0
458	COMP	1	0	1	1	1	1	1	0	0	1	0	0	1	1	0	1	0	1	0	0	1	0	0	0	1	0	1	0	0	0	0	0	0	1	0	0	0	0	0	0	0	1	1	1	1	0	1	1
459	INSR	1	0	1	1	1	0	1	0	0	0	0	0	0	0	0	1	1	0	0	1	0	0	0	0	0	1	0	0	1	0	0	0	0	0	0	0	0	1	0	0	0	0	1	1	0	0	1	0
460	NRG1	1	0	1	1	1	0	1	1	0	0	0	0	0	0	0	1	0	0	0	0	0	1	0	0	1	1	1	0	0	0	0	0	0	1	0	0	1	0	0	0	1	0	1	0	1	0	0	0
461	RETN	1	0	1	1	0	1	0	0	0	0	0	1	0	0	0	1	0	0	0	0	0	1	1	0	0	0	0	0	0	0	0	0	0	0	0	0	0	0	0	0	1	0	1	1	1	1	0	0
462	POLB	1	0	1	1	1	0	1	1	0	1	0	0	1	1	0	0	1	1	1	1	1	1	0	0	1	1	1	0	1	1	1	1	1	0	0	0	0	1	0	0	1	0	1	1	1	1	1	0
463	TNFSF13B	1	0	1	1	0	0	1	1	1	1	0	0	0	0	0	0	0	0	1	1	1	1	0	0	0	1	1	0	1	1	1	0	0	1	1	0	0	0	0	1	1	1	1	1	1	0	0	1
464	LPL	1	0	1	1	1	0	0	0	0	0	0	0	0	1	0	1	1	1	0	1	1	1	0	0	1	0	0	0	0	0	0	0	0	1	0	1	1	1	0	1	1	1	1	1	1	0	1	1
465	NQO1	1	0	1	1	1	0	0	1	0	1	1	1	0	1	0	1	0	0	0	0	0	0	0	0	1	0	1	0	0	0	0	0	0	1	0	1	1	1	0	0	1	1	0	1	1	1	1	0
466	CACNA1A	1	0	1	0	0	0	0	0	0	0	0	0	0	1	0	0	0	0	0	0	0	0	0	0	0	0	0	0	0	0	0	0	0	0	0	0	0	0	0	0	0	1	1	1	1	0	1	0
467	WWOX	1	0	1	0	1	0	0	0	0	0	0	0	0	1	0	0	1	1	0	1	0	0	1	0	1	0	0	1	0	0	0	0	1	1	0	0	0	0	0	0	0	1	1	0	1	0	1	0
468	AGT	1	0	1	1	1	0	1	1	0	1	0	0	0	0	0	1	1	1	0	1	1	1	1	0	1	1	1	1	1	1	1	0	0	1	0	0	1	0	0	1	1	1	1	1	1	1	1	0
469	SPRTN	1	0	1	1	1	0	1	1	0	1	0	0	0	0	0	1	1	0	0	0	1	1	0	0	1	0	1	1	0	0	1	1	1	0	0	0	0	0	0	0	0	0	1	1	1	0	1	0
470	IRF8	1	0	1	1	0	0	0	1	0	1	0	0	1	1	0	1	1	1	0	1	1	1	0	0	1	1	1	1	1	1	1	0	1	1	0	1	1	1	1	0	0	1	1	1	1	1	1	0
471	PSD3	1	0	1	1	0	0	0	1	0	0	0	0	0	0	0	1	0	0	0	0	0	1	0	0	0	0	0	0	0	0	0	0	0	1	0	0	0	0	0	0	1	0	0	0	0	0	1	0
472	UCP1	1	0	1	1	1	1	1	0	1	0	1	0	1	1	0	1	1	1	0	0	1	1	0	0	1	1	1	1	1	0	1	1	0	0	0	0	0	0	0	0	1	1	1	1	1	1	0	1
473	JUND	1	0	1	1	0	0	0	0	0	0	0	0	1	0	0	0	0	0	0	0	1	0	0	0	1	1	1	0	1	0	1	1	0	0	0	0	0	0	0	0	0	0	0	1	0	0	1	0
474	PRKACA	1	0	1	1	1	1	1	0	0	0	0	0	1	0	0	1	1	0	0	0	0	0	0	0	0	0	0	0	1	0	1	0	0	0	0	0	1	0	0	0	0	0	1	1	0	0	1	0
475	MRI1	1	0	1	1	1	0	1	1	0	1	0	0	1	1	1	1	1	1	0	0	0	1	0	0	1	0	1	1	1	1	1	1	0	0	0	0	1	0	0	0	0	1	1	1	1	0	1	0
476	PGPEP1	1	0	1	1	0	1	1	1	0	0	0	0	1	1	0	1	1	0	0	0	0	1	0	0	1	1	1	0	0	1	1	1	0	0	0	0	0	0	0	0	0	1	1	0	1	1	1	0
477	NRP1	1	0	1	1	1	0	1	1	0	1	0	0	0	0	0	1	1	0	0	1	0	1	0	0	1	0	0	1	1	0	0	1	0	1	0	1	0	0	0	0	1	1	1	1	1	0	1	1
478	CALR	1	0	1	1	1	1	0	1	0	0	0	1	1	0	0	1	0	1	0	0	1	1	1	0	0	0	1	0	0	0	0	1	0	0	0	0	0	1	0	0	1	1	1	1	1	1	1	1
479	IRX5	1	0	1	1	1	0	0	0	0	0	0	0	1	1	0	0	0	0	0	0	0	1	0	0	1	1	0	0	0	0	1	1	0	0	0	0	0	0	0	0	0	1	0	1	0	1	1	0
480	IKBKB	1	0	1	1	0	0	0	0	0	0	0	1	0	1	0	1	1	1	1	0	1	1	0	0	0	0	1	0	0	1	1	1	1	0	0	1	1	1	0	0	1	1	1	1	1	1	1	1
481	ITGB1	1	0	1	1	1	0	1	0	0	1	0	0	1	0	0	1	1	1	0	0	1	1	0	0	1	1	0	0	0	0	1	1	0	1	0	0	1	0	0	0	1	1	1	1	1	0	0	1
482	TERF2	1	0	1	1	1	0	0	0	0	0	0	0	0	0	0	1	0	1	0	0	0	1	0	0	0	0	0	0	0	0	0	0	1	1	0	0	0	0	0	0	0	1	0	1	1	0	1	0
483	COL4A1	1	0	1	1	1	0	0	0	0	0	0	0	0	0	0	1	1	0	0	0	1	1	0	0	0	0	0	0	0	0	1	1	1	0	1	0	1	0	0	0	0	1	1	1	1	0	0	0
484	GSR	1	0	1	1	1	0	1	0	0	0	0	0	0	0	0	1	1	0	0	0	0	1	0	0	0	1	1	0	1	1	1	0	1	0	0	0	0	1	0	0	1	0	0	1	1	0	1	0
485	SLC6A2	1	0	1	1	1	0	0	0	0	0	0	1	1	1	0	1	1	0	0	0	0	1	0	0	0	0	1	0	0	1	1	0	0	1	0	0	1	1	0	0	1	1	0	1	1	0	1	0
486	ACTA1	1	0	1	1	0	0	0	1	0	1	0	0	1	0	0	1	1	0	0	1	0	0	0	0	1	1	0	1	1	1	0	0	1	1	0	0	1	0	0	0	1	1	0	0	1	1	1	0
487	PLAT	1	0	1	1	1	0	1	0	0	1	0	0	1	0	0	1	1	1	0	1	1	1	0	0	1	0	1	0	1	1	1	1	1	1	0	0	0	1	0	0	1	1	1	1	1	0	1	0
488	AGA	1	0	1	1	1	1	1	0	0	1	0	1	1	1	0	1	0	1	0	0	1	1	0	0	0	0	1	1	1	0	1	0	1	1	0	0	0	1	0	0	1	0	1	1	1	1	1	0
489	CDH1	1	0	1	1	1	0	0	0	0	1	0	1	0	0	0	1	0	0	0	0	1	1	0	0	0	1	1	0	0	0	0	1	0	1	0	1	1	1	0	0	0	1	1	1	1	0	1	1
490	GTPBP3	1	0	1	1	1	0	0	0	0	0	0	0	1	1	0	1	0	0	0	0	0	0	0	0	1	0	1	1	1	0	0	0	0	0	0	0	0	0	0	0	1	0	1	1	0	0	0	0
491	HMGB2	1	0	1	1	1	0	1	1	0	1	0	0	1	1	0	1	0	0	1	1	1	1	0	0	1	1	0	0	0	0	0	0	1	1	1	0	0	1	0	0	1	0	0	1	1	1	1	1
492	ING1	1	0	1	1	0	0	1	1	0	1	0	0	1	1	0	0	1	0	0	1	0	0	0	0	1	1	1	1	1	0	1	1	1	1	0	0	1	0	0	0	1	1	0	1	1	1	1	1
493	NOD2	1	0	1	1	0	0	0	0	0	0	0	0	0	1	0	1	1	0	0	0	0	0	0	0	1	0	1	1	1	0	1	0	0	0	0	0	0	1	0	0	0	1	1	1	1	0	1	0
494	SFRP1	1	0	1	1	0	1	1	1	0	0	0	0	0	0	0	1	0	0	1	0	1	1	0	0	0	1	0	0	1	0	0	1	0	1	0	0	0	1	0	0	0	1	1	0	1	0	0	1
495	CSMD1	1	0	1	1	1	0	0	1	0	1	0	0	0	0	0	0	0	0	0	0	0	1	0	0	0	1	0	0	0	0	0	0	0	0	0	0	0	0	0	0	0	1	0	0	1	0	0	0
496	IRS2	1	0	1	1	0	0	0	0	0	0	0	0	0	0	0	0	1	0	0	0	0	0	0	0	1	0	0	0	0	1	0	0	0	0	0	0	0	0	0	1	0	0	0	0	0	0	1	0
497	FGFR1	1	0	1	1	1	0	0	0	0	0	0	0	0	0	0	1	0	1	0	1	0	0	0	0	1	0	0	0	0	0	0	1	0	0	0	1	0	0	0	0	1	1	1	1	1	1	1	1
498	POU4F2	1	0	1	1	0	1	1	0	0	0	0	0	1	0	0	1	1	1	0	0	1	1	0	0	1	1	1	1	0	0	0	0	0	0	0	0	0	1	0	0	1	1	1	1	1	1	1	1
499	EIF4EBP1	1	0	1	1	0	0	1	0	0	1	0	1	1	0	0	1	0	1	0	0	1	0	0	0	1	0	1	0	0	0	0	0	1	1	0	0	0	0	0	0	1	0	1	1	1	1	1	0
500	CRYAB	1	0	1	1	0	0	1	0	1	1	0	0	1	0	1	1	0	0	1	1	1	0	0	0	1	1	0	1	0	1	0	0	1	1	1	1	0	0	1	0	1	1	0	1	1	1	1	1
501	CCR5	1	0	1	1	0	0	0	0	0	1	0	0	1	0	0	0	0	0	0	0	0	0	0	0	0	0	0	0	0	0	0	0	0	0	1	0	0	1	0	0	1	0	1	0	1	1	1	1
502	CYP19A1	1	0	1	1	0	1	0	0	0	0	0	0	0	0	0	0	0	0	1	0	1	0	0	0	0	0	0	0	0	0	0	1	0	1	0	0	0	0	0	0	1	1	0	0	1	0	1	0
503	CTNNB1	1	0	1	1	1	1	1	1	1	1	0	0	1	1	1	1	1	1	0	1	1	1	0	0	1	1	1	0	1	1	1	1	1	0	1	1	1	0	0	0	1	1	1	1	1	1	1	1
504	WDR72	1	0	1	1	0	0	0	0	0	0	0	0	1	0	0	1	0	0	0	1	0	1	0	0	0	0	0	0	0	0	0	0	0	1	0	0	0	0	0	0	0	1	1	0	1	0	0	0
505	IL18	1	0	1	1	1	0	0	0	1	0	0	0	0	0	0	1	0	0	0	0	1	1	0	0	0	0	0	0	0	0	0	0	0	1	0	0	0	1	0	0	1	0	1	1	1	1	1	1
506	CBL	1	0	1	1	1	0	0	0	0	1	0	0	0	1	0	0	1	0	1	0	1	1	1	0	1	1	1	1	1	1	0	0	1	1	0	0	0	0	0	0	1	1	1	1	1	1	1	0
507	HYKK	1	0	1	1	0	0	0	0	0	0	0	0	1	0	1	1	1	1	0	1	1	1	0	0	0	1	0	0	1	0	1	0	0	1	0	0	0	0	0	0	1	0	1	1	1	1	1	1
508	PML	1	0	1	1	1	0	0	0	0	0	0	0	0	0	0	1	0	1	0	0	0	1	0	0	0	1	0	0	0	0	0	0	0	0	0	0	0	1	0	0	1	0	1	1	1	0	0	0
509	APOC3	1	0	1	1	1	0	0	0	0	0	0	0	1	0	0	1	0	1	0	0	0	0	0	0	0	0	0	0	0	0	0	0	0	0	0	0	0	0	0	0	0	1	1	1	1	1	1	1
510	CYP1A1	1	0	1	1	1	0	1	0	0	0	0	0	0	0	0	0	0	0	0	0	1	0	0	0	0	0	0	0	0	0	0	1	0	1	0	0	0	0	0	0	1	1	0	0	1	0	1	0
511	MFRP	1	0	1	1	1	0	0	0	0	0	0	1	0	0	0	1	0	0	0	0	1	1	0	0	0	1	1	1	0	0	0	0	0	0	0	0	0	1	0	0	1	1	1	0	0	1	0	0
512	ARHGAP42	1	0	1	1	0	0	1	1	0	1	0	0	0	0	0	1	1	0	0	1	1	1	0	0	0	1	0	0	0	0	1	0	0	1	0	0	1	0	0	0	1	0	1	0	1	0	0	1
513	IREB2	1	0	1	1	0	0	1	1	0	0	0	0	0	1	1	0	1	1	0	1	1	1	0	0	0	1	1	1	1	0	1	0	1	0	0	0	0	0	0	0	1	0	1	1	1	0	1	1
514	VWA5A	1	0	1	1	0	0	0	0	0	0	0	0	0	0	0	1	0	0	0	0	0	1	0	0	0	0	0	0	0	0	0	0	0	1	0	0	0	0	0	0	0	1	1	0	1	0	0	0
515	ELOVL4	1	0	1	1	0	1	1	1	0	1	0	0	1	1	1	1	0	0	0	0	1	1	0	0	1	1	0	1	1	1	1	0	0	1	0	0	0	1	1	0	1	1	1	1	0	1	1	1
516	ICAM1	1	0	1	1	0	0	0	0	0	0	0	0	1	0	0	0	0	1	0	0	1	1	0	0	0	0	0	0	0	0	0	0	0	0	0	0	0	1	0	0	0	1	1	1	1	0	1	0
517	ALDH1A2	1	0	1	1	0	0	1	1	1	1	0	0	1	1	0	1	1	1	0	1	1	1	0	0	1	1	0	1	1	0	0	1	1	1	0	0	1	0	0	0	1	1	0	1	1	1	1	1
518	ZW10	1	0	1	1	1	1	0	1	0	1	0	0	1	1	0	1	0	1	0	1	0	0	1	0	0	1	1	0	1	1	1	0	0	0	0	0	0	1	0	0	1	1	1	1	1	1	1	0
519	SIN3A	1	0	1	1	1	0	1	1	0	0	0	0	0	1	0	1	1	1	1	0	1	0	1	0	0	0	0	0	0	0	1	0	1	1	0	1	1	0	0	0	1	1	1	0	1	0	1	1
520	CCK	1	0	1	1	1	1	1	1	0	1	0	0	1	0	1	1	1	1	1	1	1	1	0	0	1	1	0	1	1	1	1	1	1	0	1	0	1	1	1	1	1	0	1	0	1	1	1	1
521	EEF1A1	1	0	1	1	1	0	1	0	0	1	1	0	0	0	0	1	0	1	1	0	1	0	0	0	0	0	0	0	0	0	0	0	1	0	1	0	1	0	0	1	1	1	1	1	1	1	1	1
522	CHRNA5	1	0	1	1	0	0	0	0	0	0	0	1	0	0	0	0	0	0	0	0	0	1	0	0	1	1	1	0	0	0	0	1	0	0	0	0	1	0	0	1	1	1	0	0	1	0	0	0
523	PLOD2	1	0	1	1	0	0	1	0	0	1	0	0	0	0	0	1	1	0	0	1	1	1	0	0	1	1	1	0	1	1	0	0	0	1	0	1	0	0	0	0	1	0	1	1	1	0	1	0
524	SLC17A5	1	0	1	1	1	0	1	0	0	0	0	0	0	1	0	0	0	1	0	1	0	1	0	0	1	1	1	1	1	0	1	1	0	1	0	0	0	0	0	0	0	1	1	1	1	0	1	1
525	LDLR	0	0	1	1	0	0	1	0	0	1	0	0	0	1	0	1	1	0	0	0	0	0	0	0	1	1	0	1	1	0	1	0	0	0	0	1	1	0	0	0	1	1	1	1	0	0	1	0
526	PTH1R	1	0	1	1	1	0	1	1	0	1	0	0	1	1	0	1	1	0	0	1	0	1	0	0	1	1	0	0	1	0	1	0	1	1	0	0	1	0	0	0	0	1	1	1	1	0	1	0
527	CADM1	1	0	1	1	0	0	1	0	0	0	0	1	0	0	0	1	0	0	0	0	0	0	0	0	0	0	0	0	0	1	0	0	0	1	0	0	0	0	0	0	0	1	1	1	1	1	0	0
528	ABHD14A	1	0	1	1	0	0	1	1	0	1	0	0	1	1	0	1	1	0	0	0	0	0	0	0	0	1	1	1	1	1	1	0	0	0	0	0	0	0	0	0	0	0	0	0	0	1	1	0
529	GSTA4	1	0	1	1	1	1	0	0	1	0	0	1	0	0	0	1	0	0	0	0	1	1	0	0	0	0	0	0	0	0	0	0	0	1	0	0	0	0	0	1	1	1	1	1	1	1	1	0
530	APOA4	0	0	1	1	0	1	1	1	0	0	0	1	0	0	0	0	0	0	0	0	0	1	0	0	1	0	0	1	1	0	1	1	0	1	1	0	1	0	0	0	1	0	0	1	1	1	0	0
531	DRD2	1	0	1	1	1	0	1	1	0	1	0	1	1	1	0	1	1	0	0	1	0	1	0	0	1	1	0	1	1	1	1	0	0	1	0	0	1	0	0	0	1	1	1	1	1	0	1	0
532	MYD88	1	0	1	1	1	1	0	0	0	1	0	0	1	1	1	1	0	0	1	0	1	1	1	0	1	1	0	1	1	1	0	1	0	1	0	1	0	0	0	0	0	1	1	1	1	1	1	0
533	GCLC	1	0	1	1	0	1	1	1	0	1	0	0	1	1	0	1	1	0	0	0	1	1	1	0	0	0	1	1	1	0	1	1	1	1	0	1	0	1	0	0	1	1	1	1	1	1	1	1
534	DAG1	1	0	1	1	0	0	1	1	1	1	0	1	1	0	0	1	0	0	0	1	0	1	0	0	1	1	1	0	0	0	1	1	0	0	1	0	1	0	1	0	1	1	1	1	1	0	1	1
535	H2AX	1	0	1	1	0	1	0	0	0	0	0	0	0	0	0	0	0	0	0	0	1	0	0	0	0	0	1	0	0	0	0	1	0	0	0	0	0	0	1	0	0	0	0	0	0	0	0	0
536	THY1	1	0	1	1	1	1	1	1	0	1	0	0	1	0	0	1	0	1	0	0	1	0	0	0	1	0	1	0	0	0	1	1	1	1	1	0	1	1	1	0	1	1	0	1	1	0	1	1
537	HYAL2	1	0	1	1	1	1	1	0	0	0	0	1	1	0	1	0	0	1	0	0	1	1	0	0	0	0	0	0	0	0	1	0	1	1	0	0	1	1	0	0	1	1	1	1	1	1	1	0
538	TREX1	1	0	1	1	0	0	0	0	0	0	0	0	1	0	0	0	0	0	0	0	0	0	0	0	0	0	0	0	0	0	0	0	0	0	0	0	0	0	0	0	1	0	0	1	0	0	0	1
539	PIK3CB	1	0	1	1	0	0	0	1	0	1	0	0	0	1	0	1	1	0	0	1	1	1	0	0	1	1	1	0	0	0	0	0	1	1	0	1	0	0	0	0	0	1	1	1	1	1	1	0
540	SCN5A	1	0	1	1	1	0	0	0	0	0	0	0	0	0	0	0	0	0	0	0	0	0	0	0	0	0	0	0	0	0	0	0	0	1	0	0	0	0	0	0	0	1	1	1	1	0	1	0
541	ATM	1	0	1	1	0	0	0	0	0	0	0	0	0	1	0	0	0	0	0	1	1	0	0	0	0	0	1	0	0	0	0	0	0	1	0	0	0	1	0	0	0	1	1	1	0	0	0	1
542	MLH1	1	0	1	1	1	0	1	1	0	1	0	0	1	1	0	1	0	1	0	0	1	1	1	0	1	1	1	0	1	0	0	0	1	0	0	0	0	0	0	0	1	1	1	1	1	0	1	1
543	RHOA	1	0	1	1	1	0	1	1	0	1	0	0	1	0	0	1	0	1	0	0	1	0	0	0	1	0	0	0	0	0	0	1	1	1	1	0	1	0	0	0	1	0	0	0	1	0	1	1
544	ATRIP	1	0	1	1	0	0	1	0	0	1	0	0	0	0	0	1	0	1	0	1	1	1	0	0	1	0	1	1	1	0	0	1	1	1	0	0	0	1	0	0	1	1	1	1	1	1	1	1
545	TBX20	1	0	1	1	1	0	1	1	0	1	0	0	1	1	0	0	0	1	0	1	1	1	0	1	1	1	1	1	1	0	1	1	0	0	0	0	1	1	0	0	1	0	1	1	1	1	1	1
546	PIN1	1	0	1	1	1	0	0	1	0	0	0	0	1	1	0	1	0	1	0	0	1	1	0	0	0	1	0	1	1	0	1	1	1	0	0	0	1	0	0	0	0	1	1	1	1	1	1	0
547	SCAP	1	0	1	1	1	0	0	1	0	0	0	0	0	1	0	1	0	0	0	1	0	0	1	0	0	0	1	0	0	0	0	1	0	0	0	0	1	0	0	0	0	1	1	0	0	0	1	0
548	SCN2B	1	0	1	1	0	1	1	1	1	1	0	0	1	0	0	1	0	0	1	1	1	0	0	0	0	0	1	1	0	0	0	1	1	1	0	0	0	0	0	0	1	1	1	1	0	1	0	1
549	SMAD3	1	0	1	1	1	1	1	1	0	0	0	1	1	0	0	1	1	0	0	1	1	0	0	0	1	0	0	1	1	0	0	0	1	0	0	0	0	1	0	0	1	1	1	0	1	1	1	1
550	ATR	1	0	1	1	0	0	1	1	0	1	0	0	0	0	0	1	0	1	1	0	1	1	0	0	0	1	1	0	1	0	0	0	0	1	0	0	1	1	0	0	0	1	1	1	1	0	1	1
551	CHRNA3	1	0	1	1	1	0	1	1	0	0	0	0	0	0	0	1	0	0	0	1	0	0	0	0	1	0	1	0	0	0	0	0	1	1	1	1	0	1	1	1	0	1	1	0	0	1	1	0
552	ZBTB16	1	0	1	1	1	0	1	1	0	0	0	0	1	0	0	1	1	1	0	0	1	1	0	0	0	1	0	1	1	0	1	1	1	0	0	0	1	1	0	0	1	1	1	1	1	0	1	1
553	HSPA8	1	0	1	1	1	0	1	1	0	1	0	0	0	0	0	1	1	1	1	1	1	1	0	0	1	0	1	0	0	0	0	0	1	1	1	1	0	0	0	0	1	1	1	1	0	1	1	1
554	TGFBR2	1	0	1	1	1	0	1	1	0	0	0	0	0	1	0	1	1	0	0	0	0	1	0	0	1	1	1	0	0	0	0	0	1	1	0	0	0	1	0	0	1	1	1	1	1	1	1	0
555	ISL2	1	0	1	1	1	0	0	1	0	0	0	0	1	1	0	1	0	0	0	0	0	0	0	0	1	1	0	1	0	1	1	1	0	0	0	0	0	1	0	0	1	0	0	1	1	1	0	0
556	GRIK2	1	0	1	1	1	0	1	0	1	0	0	0	0	1	0	1	0	0	0	0	1	1	0	0	1	1	0	0	0	0	1	0	1	1	0	0	0	0	0	0	1	0	0	0	1	0	1	0
557	FOXO3	1	0	1	1	0	1	1	1	0	0	0	0	1	1	0	1	1	1	0	1	1	1	0	0	1	1	0	1	1	1	0	1	0	1	0	0	0	1	0	0	1	1	1	1	0	1	1	0
558	DUSP6	1	0	1	1	0	0	1	1	1	1	0	1	1	1	0	1	1	1	1	1	1	0	0	0	1	1	1	1	0	1	0	1	0	1	0	0	1	1	0	0	1	1	1	1	1	1	1	1
559	S100B	1	0	1	1	0	0	0	1	0	0	0	0	0	0	1	0	1	1	1	0	1	1	0	0	1	1	1	1	0	0	0	0	0	1	0	0	0	0	0	0	1	1	1	1	1	1	0	1
560	AMH	0	0	1	1	1	0	0	0	0	1	0	0	0	1	0	1	0	0	0	0	1	0	0	0	0	0	1	0	0	0	1	0	0	0	0	1	0	0	0	0	0	0	1	1	1	0	0	0
561	BTBD11	1	0	1	1	0	0	0	1	0	0	0	1	0	0	0	0	0	0	0	0	0	0	0	0	0	0	0	0	0	0	0	0	0	0	0	0	1	0	0	0	1	1	1	1	0	0	1	0
562	NR2E1	1	0	1	1	1	0	1	1	0	1	0	0	1	1	0	1	0	0	0	0	1	1	0	0	0	1	1	0	1	1	1	0	0	1	0	0	1	0	0	0	0	1	1	0	1	1	1	0
563	PAWR	1	0	1	1	0	0	0	0	1	0	0	0	0	0	0	1	0	0	0	0	1	1	0	0	0	0	1	0	0	0	1	0	0	0	0	0	0	0	0	0	0	1	1	1	1	0	0	0
564	GNPTAB	1	0	1	1	1	0	1	0	0	1	0	0	0	1	0	1	1	1	0	0	1	0	0	0	1	1	1	1	1	0	0	0	1	1	0	0	0	0	0	0	1	1	1	1	1	0	1	1
565	TSPAN8	1	0	1	1	0	0	1	1	1	0	1	0	0	1	0	0	0	0	0	1	0	1	0	0	1	1	0	0	1	0	1	0	0	1	1	1	0	0	0	0	1	1	1	1	1	1	1	1
566	PCMT1	1	0	1	1	0	0	1	0	0	0	0	0	0	0	0	1	1	0	0	0	0	0	0	0	1	1	0	1	1	1	0	0	1	1	1	0	0	0	0	0	1	1	1	0	0	0	1	0
567	TCF3	1	0	1	1	0	0	0	1	0	0	0	0	0	1	0	1	0	0	0	0	0	1	0	0	1	0	0	0	0	1	0	0	0	1	0	0	0	0	0	0	1	1	1	0	0	0	0	0
568	EYA4	1	0	1	1	1	0	0	1	1	1	0	0	0	0	0	0	0	1	0	0	0	1	0	0	0	1	1	0	1	0	0	0	0	0	0	0	0	0	0	0	1	1	0	1	1	1	0	0
569	SIRT6	1	0	1	1	0	0	1	1	0	1	0	0	1	0	1	1	1	0	0	1	1	0	1	0	1	0	0	0	1	0	0	1	0	1	1	0	0	0	0	0	1	1	1	1	1	0	1	0
570	HDAC2	1	0	1	1	1	0	1	1	1	1	0	0	0	1	0	1	1	0	1	1	0	1	0	0	0	1	0	1	1	1	1	1	1	1	0	0	0	0	0	0	1	1	1	1	1	0	0	0
571	APAF1	1	0	1	1	1	0	1	1	1	1	0	0	1	1	0	0	1	1	1	0	1	1	0	0	1	0	1	1	1	0	1	0	1	1	0	1	0	0	0	0	0	1	0	1	1	1	1	0
572	GJA1	1	0	1	1	1	0	1	1	0	1	1	0	1	0	0	0	1	1	1	1	0	0	0	0	1	0	0	0	0	1	1	1	1	1	0	0	1	0	0	0	1	1	0	0	0	1	1	1
573	ITGB2	1	0	1	1	0	0	0	0	0	1	0	0	0	1	0	1	0	1	0	1	0	0	0	0	1	0	1	0	0	0	0	0	0	1	0	0	0	0	0	0	0	1	1	1	1	0	1	0
574	MIF	1	0	1	1	0	1	0	0	0	0	0	0	1	1	0	1	1	0	0	1	1	1	0	0	1	1	1	1	1	1	0	0	0	1	0	0	0	1	0	0	1	1	0	0	0	1	0	0
575	DDIT3	1	0	1	1	1	0	0	0	0	0	0	1	1	0	1	1	1	1	0	0	1	1	0	0	1	0	1	1	1	0	0	1	0	0	0	0	1	1	1	1	1	1	1	0	1	1	1	1
576	LAMA2	1	0	1	1	1	0	0	1	0	0	0	0	1	0	0	0	0	1	0	0	0	0	0	0	0	1	0	0	0	0	0	0	0	0	0	0	0	0	0	0	0	1	0	1	1	0	0	1
577	ATCAY	1	0	1	1	1	0	0	1	0	0	0	0	0	0	0	1	0	0	1	1	1	0	0	0	0	1	0	0	0	0	0	0	1	0	0	0	0	0	0	0	1	0	1	0	0	0	1	0
578	COL18A1	1	0	1	1	0	0	0	0	0	0	0	0	0	0	0	0	0	0	0	0	0	0	0	0	0	0	1	0	0	0	0	1	0	0	0	0	0	0	0	0	0	0	0	0	1	0	0	0
579	ATP2B1	1	0	1	1	1	0	1	1	0	1	0	0	0	0	0	0	0	1	0	0	0	0	0	0	0	1	0	0	0	0	0	0	0	0	0	0	0	0	0	0	1	1	1	1	1	0	1	0
580	SIRT1	1	0	1	0	0	0	1	1	0	1	0	0	1	0	0	0	1	0	0	1	1	1	1	0	0	1	1	1	1	1	0	1	1	1	0	0	0	0	0	0	1	1	1	1	1	0	1	0
581	GSTT1	1	0	1	1	0	0	0	0	0	0	0	0	0	0	0	0	0	0	0	0	0	0	1	0	0	0	0	0	0	0	0	1	0	1	0	0	0	0	0	0	0	1	0	1	1	0	0	0
582	IFNG	1	0	1	1	1	0	0	1	0	0	0	0	1	0	0	1	0	1	1	1	1	1	0	0	0	0	0	0	0	0	0	1	1	1	1	1	1	0	0	1	1	1	1	1	1	1	1	1
583	SOCS2	1	0	1	0	0	0	1	1	0	1	0	0	0	0	0	0	0	1	1	0	1	0	0	0	1	1	1	0	0	0	1	1	0	0	1	0	0	1	0	1	1	0	1	1	1	1	0	1
584	BEND3	1	0	1	1	0	0	1	0	0	1	0	0	0	0	0	0	1	1	0	1	0	1	0	0	1	1	1	1	1	0	1	0	1	1	0	0	1	1	0	0	0	0	1	1	1	0	1	1
585	CDK1	1	0	1	1	0	0	0	1	1	1	0	0	1	1	0	1	0	1	1	1	0	1	1	0	1	1	1	1	1	1	1	0	1	1	1	1	1	0	0	1	0	1	1	1	1	1	1	0
586	GPX4	1	0	1	1	0	0	0	1	0	1	0	0	0	0	0	0	0	0	0	0	0	0	0	0	0	0	0	0	0	0	0	0	1	0	0	1	0	0	0	0	0	0	0	0	1	0	0	0
587	IGF1	1	0	1	1	1	0	0	0	1	1	0	0	0	0	0	1	1	1	1	1	0	1	0	0	1	0	1	1	0	0	0	1	1	1	0	0	0	0	0	0	1	1	1	0	1	1	1	0
588	MAP3K5	1	0	1	1	0	0	1	1	0	0	0	0	0	0	0	0	0	0	1	0	0	1	0	0	0	1	1	0	0	0	0	0	1	1	0	1	1	0	0	0	1	1	1	1	1	0	1	0
589	STK11	1	0	1	1	1	0	0	1	0	0	0	0	0	1	0	1	0	1	0	1	1	0	0	0	1	1	1	0	1	0	0	1	1	0	0	0	0	0	0	0	0	1	1	1	0	0	0	0
590	ESR1	1	0	1	1	1	0	1	1	0	1	0	0	0	0	0	1	0	0	1	0	0	1	0	0	0	0	1	1	1	0	0	0	0	1	1	0	1	1	0	0	1	1	1	0	1	1	1	0
591	PLN	1	0	1	1	0	1	1	1	0	1	1	0	1	0	1	0	0	1	1	1	1	0	0	0	0	0	0	0	0	0	0	0	1	1	1	0	0	1	1	1	1	0	1	0	0	1	1	1
592	FYN	1	0	1	1	1	0	1	1	0	1	0	0	1	1	0	1	0	1	1	1	1	1	0	0	1	1	0	1	0	0	0	0	0	1	0	0	1	0	0	0	1	1	1	1	1	1	1	1
593	PRF1	1	0	1	0	0	1	0	0	0	0	0	0	0	0	0	1	0	1	0	0	1	1	0	0	1	0	0	0	0	0	0	0	0	0	0	0	1	0	1	0	1	0	1	1	1	1	1	1
594	ATG5	1	0	1	0	1	0	1	1	0	0	0	0	0	1	0	0	1	0	1	1	1	1	1	1	1	1	1	0	1	0	1	1	1	1	0	0	1	0	0	0	1	1	1	1	1	1	1	0
595	ADARB1	1	0	1	1	0	0	0	1	0	1	0	0	0	0	0	1	0	0	0	0	0	1	0	0	1	0	0	0	1	0	0	1	1	1	0	0	0	0	0	0	1	1	1	0	0	0	0	0
596	HMGA2	1	0	1	1	0	0	0	0	0	1	0	0	0	0	0	0	1	0	0	0	0	0	0	0	0	0	1	0	0	0	0	0	0	1	0	0	0	0	0	0	1	0	0	0	0	1	0	0
597	MDM2	1	0	1	1	1	0	1	1	0	1	0	0	0	0	0	1	0	1	1	0	1	1	0	0	0	0	1	1	0	0	0	1	1	1	0	1	0	1	0	0	0	1	1	0	1	0	1	0
598	TSFM	1	0	1	1	0	0	1	0	0	1	0	1	1	1	0	1	1	0	0	0	1	0	0	0	1	0	1	1	1	1	0	0	0	0	0	0	0	0	0	1	0	1	0	1	1	0	0	1
599	GGT1	1	0	1	0	1	0	0	0	0	1	0	0	1	1	0	1	0	0	0	1	0	0	0	0	0	1	0	0	0	0	1	1	1	1	0	0	0	1	0	0	1	1	0	1	0	1	0	1
600	TXNRD1	1	0	1	1	1	0	0	1	1	1	0	0	0	0	0	1	0	0	0	0	0	1	0	0	0	0	1	0	0	0	0	0	0	0	0	1	1	0	0	0	0	1	1	1	1	0	1	0
601	HK1	1	0	1	0	1	0	0	1	0	0	0	0	0	0	0	1	0	1	0	0	0	1	0	0	0	0	1	0	1	0	0	1	1	1	0	0	0	0	0	0	0	1	1	0	1	0	1	0
602	CCL5	1	0	1	1	1	1	1	0	0	0	0	0	1	0	0	1	0	1	0	0	0	1	0	0	0	0	0	0	0	0	0	0	0	0	0	0	0	0	0	1	1	0	0	0	0	1	1	1
603	SLC38A10	1	0	1	1	1	0	0	0	0	1	0	0	0	0	0	0	0	0	0	0	0	0	0	0	0	0	1	1	0	0	0	0	0	1	0	1	1	0	0	0	1	1	1	1	0	0	1	0
604	UBB	1	0	1	0	0	0	0	0	0	0	0	0	0	0	0	0	0	0	0	0	1	0	0	0	0	0	0	0	0	1	0	0	1	0	0	0	0	0	0	0	1	1	0	0	0	1	1	0
605	ADCY1	1	0	1	1	1	0	0	0	0	1	0	0	0	0	0	0	0	0	0	0	1	0	0	0	0	1	0	0	0	0	0	0	0	0	0	0	0	0	0	0	0	1	1	1	1	0	1	0
606	RPTOR	1	0	1	1	1	0	0	1	0	0	0	0	0	0	0	0	0	0	0	0	0	1	0	0	1	0	1	0	0	0	0	1	0	0	0	0	0	1	0	0	0	0	1	0	0	0	1	1
607	GAA	1	0	1	1	1	0	1	1	0	1	0	0	1	0	0	0	1	0	0	0	1	1	0	0	0	1	0	1	1	0	1	0	0	0	0	0	1	0	0	0	0	1	1	1	1	1	1	1
608	GRB2	1	0	1	1	0	1	1	1	0	1	1	0	1	0	0	1	1	1	1	1	1	1	0	0	0	1	0	1	1	1	1	1	1	1	1	0	0	0	0	0	1	1	1	1	1	1	1	0
609	CNP	1	0	1	1	1	0	1	1	0	1	0	1	0	0	0	1	1	0	0	1	1	1	0	0	1	1	1	1	1	0	1	0	0	1	0	0	0	0	0	1	0	1	1	0	1	1	1	0
610	SIRT7	1	0	1	1	1	0	0	1	0	1	0	0	0	1	0	0	1	0	0	0	0	0	1	0	1	1	1	1	1	1	0	1	0	0	0	0	0	1	0	0	0	1	1	1	1	0	1	0
611	ENO3	1	0	1	1	1	0	1	1	1	0	0	0	1	0	0	1	0	1	0	0	0	0	0	0	1	0	1	0	0	0	0	0	0	0	0	0	1	0	0	0	0	0	1	1	1	1	1	1
612	ACACA	1	0	1	1	1	0	0	1	0	0	0	0	0	0	0	1	1	0	0	0	0	0	0	0	0	1	1	0	0	0	0	0	1	1	0	0	0	0	0	0	0	1	0	1	1	0	1	0
613	NOG	1	0	1	1	0	0	1	1	0	1	0	0	1	1	0	1	1	1	0	0	1	0	0	0	1	1	0	1	0	0	0	1	1	1	0	0	1	1	1	0	0	1	1	0	1	1	0	0
614	PPP1R9B	1	0	1	1	0	0	0	0	0	1	0	0	1	0	0	1	0	0	0	0	1	1	0	0	1	0	0	0	0	0	0	0	0	0	0	0	0	0	0	0	0	0	0	0	0	0	1	0
615	STK10	1	0	1	1	1	0	0	0	0	1	0	0	0	0	0	1	0	0	0	0	0	0	0	0	0	1	0	0	0	0	0	1	1	0	0	1	0	1	0	0	1	1	1	1	1	1	1	1
616	FZD2	1	0	1	1	0	0	1	0	0	1	0	0	0	0	0	1	0	0	0	0	0	0	0	0	1	0	1	1	0	0	0	1	0	0	0	0	0	0	0	0	0	0	0	0	0	1	1	1
617	GRIA1	1	0	1	1	1	0	1	1	0	1	0	0	0	0	0	0	0	0	0	1	0	1	0	0	1	0	0	0	1	0	1	0	0	1	0	1	0	0	0	0	1	1	0	1	1	0	1	1
618	HNF1B	1	0	1	1	1	0	1	1	0	1	0	0	0	0	0	1	0	1	0	1	1	1	0	0	1	1	0	1	0	0	1	1	0	1	0	0	1	0	0	0	0	1	1	1	1	1	1	0
619	CACNA1G	1	0	1	0	1	0	0	0	0	0	0	0	0	0	0	1	0	0	0	0	0	0	0	0	1	0	0	0	0	0	0	0	0	1	0	0	0	0	0	0	0	0	1	1	1	0	1	0
620	MPO	1	0	1	1	1	0	0	0	0	0	0	0	0	0	0	1	0	0	0	0	0	1	0	0	0	0	0	0	0	0	0	0	0	0	0	0	0	1	0	0	0	1	1	1	1	1	1	1
621	IGFBP1	1	0	1	1	1	0	1	0	0	1	0	0	0	0	0	1	1	0	0	0	1	1	0	0	0	0	0	0	0	0	0	1	0	0	0	1	1	1	0	0	0	1	1	1	1	1	1	0
622	TRPV1	1	0	1	1	1	0	0	0	0	1	0	0	1	0	0	1	0	1	0	1	0	1	0	0	0	0	1	0	0	0	0	1	0	1	1	0	0	0	0	0	0	1	1	1	1	0	1	1
623	GCK	1	0	1	1	0	0	1	0	0	1	0	0	1	1	0	0	1	0	0	1	1	0	0	0	0	1	1	1	1	1	1	0	0	0	0	1	0	0	0	0	1	1	1	1	1	1	0	0
624	DDC	1	0	1	1	1	0	1	0	0	1	0	0	0	0	0	1	1	0	1	1	1	1	1	0	1	1	1	0	1	1	1	0	1	1	1	0	1	0	0	1	1	1	1	1	1	0	1	1
625	SLC2A4	1	0	1	1	0	0	1	1	0	1	0	1	1	1	1	1	1	1	0	0	1	1	0	0	0	1	0	1	0	1	1	0	0	0	0	0	1	0	0	0	1	1	1	1	0	1	1	0
626	SGCD	1	0	1	1	1	0	0	1	0	1	0	0	0	0	0	0	1	1	1	0	0	0	0	0	0	1	1	0	0	0	0	0	0	1	0	0	0	1	0	0	1	1	1	1	1	0	1	0
627	AKAP10	1	0	1	1	0	0	1	1	0	1	0	0	1	1	0	0	0	1	0	0	1	0	0	0	0	1	1	1	1	1	1	0	1	1	0	1	0	0	0	0	1	1	1	0	1	0	1	0
628	TOP2A	1	0	1	1	1	0	1	0	0	1	0	0	1	1	0	1	0	0	0	1	1	0	0	0	0	1	1	1	1	0	1	0	0	1	0	1	1	0	0	0	1	1	1	1	1	0	1	1
629	CSNK1D	1	0	1	1	1	0	1	1	1	1	0	0	0	1	0	0	0	0	0	1	0	1	0	0	0	1	0	0	0	1	0	0	1	1	0	0	0	1	0	0	1	1	1	1	1	0	0	0
630	TIMP2	1	0	1	1	1	0	0	1	0	1	0	0	0	1	0	1	0	0	0	0	1	1	0	0	1	0	0	0	1	0	1	1	0	1	0	0	0	1	0	0	0	0	1	0	1	0	0	0
631	TLK2	1	0	1	1	0	0	0	0	0	1	0	0	0	1	0	1	0	0	0	1	0	0	0	0	0	1	1	0	1	0	1	1	1	1	0	0	1	0	0	0	0	0	1	0	0	0	1	0
632	JUP	1	0	1	1	1	0	0	0	0	0	0	0	1	0	0	1	0	1	0	1	1	1	0	0	0	0	0	0	0	0	0	1	0	1	0	0	0	0	0	0	0	1	1	1	0	0	1	1
633	ASIC2	1	0	1	1	0	0	0	0	0	0	0	0	0	0	0	0	1	0	0	0	0	0	0	0	0	1	1	0	1	0	1	0	0	0	0	0	0	0	0	0	0	1	0	0	1	0	1	0
634	GRN	1	0	1	1	1	0	1	0	0	0	0	0	0	0	0	1	0	0	0	0	1	1	1	0	0	0	0	0	0	0	0	0	0	0	0	0	1	1	0	0	0	0	1	1	1	0	0	0
635	SLC6A4	1	0	1	1	1	0	1	1	0	1	0	0	0	1	1	1	0	1	0	1	1	1	0	0	1	0	0	0	0	0	0	0	1	1	0	0	1	0	0	0	1	1	1	1	1	0	1	0
636	HOXB8	1	0	1	1	0	0	0	1	0	1	0	0	0	1	0	1	0	0	1	1	1	0	0	0	1	1	0	0	1	0	1	1	1	0	0	1	1	0	0	0	1	0	0	0	0	0	1	1
637	PROP1	1	0	1	1	0	1	0	0	0	0	0	0	0	0	0	0	0	1	0	0	1	1	0	0	0	0	1	0	0	0	0	0	0	0	0	0	0	1	0	0	0	0	0	0	1	1	1	1
638	ACE	1	0	1	0	0	0	0	0	0	1	0	0	0	1	0	1	1	0	0	0	0	0	1	0	0	1	1	1	1	0	0	1	1	1	0	0	0	0	0	0	0	0	0	0	0	0	1	0
639	HOXB7	1	0	1	1	0	1	1	1	0	1	0	1	1	0	0	1	0	0	1	0	1	0	0	0	1	1	0	1	0	0	0	0	0	0	0	0	1	0	0	0	0	0	1	1	1	1	1	1
640	PRKCA	1	0	1	1	1	0	1	1	0	1	0	0	0	0	0	0	0	0	0	0	0	0	0	0	1	1	1	0	1	0	0	0	0	1	0	0	0	1	0	0	0	1	1	1	1	0	0	1
641	EBF1	1	0	1	1	1	0	0	0	0	0	0	0	0	0	0	0	0	0	0	1	0	1	0	0	0	0	0	0	0	0	0	0	0	1	0	1	0	0	0	0	1	0	0	1	1	1	1	1
642	ITGB3	1	0	1	1	1	0	1	0	0	0	0	1	1	0	0	1	1	1	1	1	0	1	0	0	0	1	0	0	1	0	1	0	1	1	1	0	1	1	0	1	1	1	1	1	0	0	1	0
643	NF1	1	0	1	1	0	0	1	1	0	0	0	0	0	0	0	0	1	0	0	1	1	1	1	0	1	0	0	0	0	0	0	0	0	1	0	0	0	0	0	0	1	1	1	1	1	0	0	0
644	GRIN2C	1	0	1	1	0	0	0	1	0	0	0	0	1	0	0	0	0	0	0	0	0	0	0	0	1	1	0	1	0	0	0	0	0	1	0	0	0	0	0	0	1	0	1	1	0	0	0	0
645	NCOR1	1	0	1	1	0	0	0	0	0	0	0	0	0	0	0	0	0	0	0	0	0	1	0	0	1	0	0	0	0	0	0	1	1	1	0	0	0	0	0	0	0	1	1	0	0	0	0	0
646	LIF	1	0	1	1	0	0	1	0	0	0	0	0	1	0	0	1	0	0	0	0	1	1	0	0	0	0	0	0	0	0	0	0	0	0	0	0	1	0	0	1	1	0	1	1	1	1	1	1
647	HORMAD2	1	0	1	1	0	0	0	0	0	0	0	0	0	0	0	0	0	0	0	0	0	1	0	0	0	0	0	0	0	0	0	0	0	0	0	0	1	0	0	0	1	1	0	1	1	0	1	0
648	KRT14	1	0	1	1	0	0	0	0	0	0	0	1	1	0	0	0	0	0	0	0	1	1	0	0	0	0	0	0	0	0	0	1	0	0	0	0	0	0	1	0	0	1	1	1	1	0	1	0
649	SERPINF1	1	0	1	1	1	0	0	1	0	0	0	1	1	0	0	1	0	1	0	1	0	0	0	0	1	1	1	1	0	1	1	1	1	1	1	0	1	1	0	0	1	0	1	1	1	1	1	1
650	BECN1	1	0	1	1	1	0	1	1	0	1	0	1	0	0	0	1	1	1	1	0	0	1	0	0	0	1	1	0	1	0	1	1	0	1	0	0	1	1	0	0	0	1	1	1	1	0	0	1
651	GPX3	1	0	1	1	0	0	0	0	0	0	0	1	0	0	0	0	0	1	0	0	0	0	0	0	0	1	1	0	0	0	0	0	0	1	0	0	0	0	0	0	0	0	0	0	1	0	1	0
652	ALDH3A1	1	0	1	1	1	0	1	0	0	0	0	0	0	0	0	0	0	0	0	0	1	1	0	0	0	0	1	0	0	0	0	0	0	0	0	0	1	0	0	0	1	0	1	1	1	0	1	0
653	NEFH	1	0	1	1	0	0	0	0	0	1	0	0	0	0	0	1	0	1	0	0	0	1	0	0	0	1	0	0	1	0	1	0	0	1	0	0	0	1	0	0	0	0	1	0	0	1	1	0
654	STAT5A	1	0	1	1	0	0	0	0	0	0	0	0	1	0	0	0	0	1	0	0	0	0	0	0	0	0	1	0	0	0	0	0	0	0	0	0	0	0	0	0	0	0	0	1	0	1	1	1
655	MDH1	1	0	1	1	1	0	0	1	1	1	0	0	0	1	0	1	1	1	0	0	1	1	1	0	1	1	0	1	1	0	1	0	1	1	1	0	1	1	0	0	0	0	1	1	1	1	1	0
656	HMGA1	1	0	1	1	0	0	1	1	0	0	0	0	0	0	0	1	0	0	0	0	0	0	0	0	0	1	0	0	1	0	0	0	0	0	0	0	0	0	0	0	1	1	0	0	1	0	1	0
657	RPS6KB1	1	0	1	1	1	0	0	1	0	1	1	0	1	0	0	1	0	1	1	0	1	1	0	0	0	1	0	1	0	0	0	0	0	1	0	1	0	1	0	0	1	1	1	0	1	0	1	1
658	TOP3A	1	0	1	1	1	0	0	1	0	1	0	0	0	1	0	1	0	1	1	1	1	1	0	0	1	1	1	1	0	0	1	1	1	1	1	0	0	0	0	0	1	1	1	1	0	0	1	0
659	RTN4	1	0	1	1	0	0	0	1	0	1	0	0	0	1	0	0	0	0	0	0	1	1	0	0	1	0	0	1	0	0	0	1	0	0	0	0	0	1	0	0	1	1	1	1	1	0	0	0
660	PPM1D	1	0	1	1	1	0	0	0	0	1	0	0	1	0	0	1	0	1	0	0	1	0	0	0	1	1	0	1	1	0	0	0	1	0	0	0	0	1	0	0	1	1	1	1	0	1	1	0
661	SGSH	1	0	1	0	1	0	1	0	0	1	0	0	0	1	0	1	0	0	0	0	0	0	0	0	1	1	1	0	1	0	1	0	0	1	0	0	1	0	0	0	1	1	1	1	0	0	1	0
662	ERBB2	1	0	1	1	1	0	1	0	0	1	0	0	1	1	0	1	0	0	0	1	1	1	0	0	0	1	1	1	0	0	0	0	0	0	0	0	1	0	0	0	1	0	1	1	1	0	1	0
663	SLC39A11	1	0	1	1	1	0	1	0	0	0	0	0	0	1	0	0	1	1	0	0	0	1	0	0	0	1	0	0	1	0	0	0	0	1	0	0	0	1	0	0	1	1	1	1	1	1	0	0
664	PRKAR1A	1	0	1	1	1	0	0	1	1	1	0	0	1	1	0	1	1	0	0	1	1	0	0	0	1	1	0	1	1	0	0	0	1	1	1	0	0	0	0	1	1	1	1	1	1	1	0	0
665	CCL2	1	0	1	1	1	0	0	0	0	0	0	0	0	0	0	0	0	0	0	0	0	0	0	0	0	0	0	0	0	0	0	0	0	0	0	0	0	0	1	0	1	1	0	1	1	0	1	1
666	IGFBP3	1	0	1	1	0	0	1	1	0	1	0	0	1	0	0	1	0	0	0	0	1	0	0	0	1	1	1	0	1	1	0	0	0	0	0	0	1	1	0	0	0	1	1	1	1	1	1	0
667	SRR	1	0	1	1	0	0	1	1	0	0	0	0	1	0	0	1	0	1	1	0	0	1	0	0	1	0	0	0	1	0	0	1	0	1	0	0	1	0	1	1	1	1	1	0	1	0	1	1
668	STAT3	1	0	1	1	1	0	0	0	0	1	0	0	0	1	1	0	1	0	0	1	0	1	0	0	1	1	1	0	1	1	1	0	0	1	0	0	1	0	0	0	0	1	1	0	1	0	1	0
669	MAPT	1	0	1	1	0	0	0	0	0	0	0	0	0	0	0	0	0	0	0	0	1	0	0	0	0	0	0	0	0	0	0	1	0	0	0	0	0	0	0	0	0	1	1	1	1	1	1	0
670	BCL11A	1	0	1	1	1	1	1	1	0	0	0	0	1	0	0	1	0	1	0	0	0	0	0	0	1	1	0	1	0	0	0	1	0	0	0	0	1	1	1	1	1	0	0	1	1	1	1	1
671	PHB	1	0	1	1	1	0	0	1	0	1	0	0	1	0	0	1	1	1	0	0	1	1	0	0	1	1	1	1	1	1	0	1	1	0	1	0	0	0	0	0	1	1	1	1	1	1	1	0
672	SQSTM1	1	0	1	1	1	0	1	0	0	0	0	0	0	0	0	1	1	0	0	1	0	0	0	0	1	1	1	1	1	0	0	0	1	0	0	0	0	0	0	0	1	1	1	1	1	0	0	0
673	BRCA1	1	0	1	1	0	0	1	0	0	0	0	0	0	1	0	0	1	0	0	1	0	1	0	0	0	0	0	0	1	0	1	1	0	1	0	0	0	0	0	0	1	1	1	0	1	1	0	0
674	TBX2	1	0	1	1	0	0	1	0	0	0	0	1	0	0	0	1	0	1	1	0	0	1	0	0	1	1	0	1	0	0	0	1	0	0	0	0	0	1	0	0	0	0	0	1	1	0	0	0
675	EGFR	1	0	1	1	1	0	1	1	0	1	0	0	0	1	0	0	1	0	1	1	1	1	1	0	0	0	0	0	1	1	0	0	0	0	0	0	0	0	0	0	0	1	1	1	1	0	0	0
676	GLRA1	1	0	1	1	1	0	1	1	0	1	0	0	0	0	0	1	0	1	0	0	1	0	0	0	1	1	1	1	0	0	0	0	0	1	0	0	0	0	0	0	1	1	1	1	1	1	1	1
677	TCN2	1	0	1	1	1	0	1	0	0	1	0	0	0	0	1	1	0	1	0	0	1	1	0	0	1	0	1	0	0	0	0	1	0	0	0	0	1	0	0	0	0	1	1	1	1	0	1	0
678	SYT16	1	0	1	1	0	0	0	1	0	1	0	1	0	0	0	1	0	0	0	0	0	1	0	0	0	0	1	0	0	0	1	0	0	1	0	0	0	1	0	0	1	0	0	1	1	0	1	0
679	NRDE2	1	0	1	1	1	0	0	1	0	1	0	1	1	0	0	1	0	1	1	1	1	1	0	0	0	1	1	0	0	0	0	1	1	1	0	0	1	1	0	0	1	1	1	1	1	0	0	1
680	PIK3CG	1	0	1	1	1	0	1	1	0	1	0	0	1	1	0	1	1	1	1	0	0	1	0	0	1	0	1	1	1	1	0	1	1	1	0	0	1	0	0	1	1	1	1	1	1	1	1	1
681	DYNC1H1	1	0	1	1	1	0	1	0	0	1	0	0	1	1	0	0	1	0	1	1	0	1	0	0	1	1	0	0	0	0	0	0	1	1	1	1	0	1	0	0	0	1	0	1	1	0	1	0
682	ATXN7L1	1	0	1	1	1	0	1	1	0	0	0	0	0	0	0	0	0	0	0	1	0	0	0	0	1	1	1	0	0	0	0	0	1	1	0	0	0	0	0	0	1	0	1	1	1	0	0	1
683	SOX11	1	0	1	1	0	0	1	1	0	1	0	0	0	0	0	0	0	0	1	1	1	0	0	0	1	1	0	0	0	1	1	0	0	0	0	0	0	0	0	0	0	0	0	0	0	0	0	0
684	ID2	1	0	1	1	1	0	1	1	0	1	0	0	1	1	1	1	1	0	1	1	0	1	0	0	1	1	0	1	0	1	0	0	0	0	1	1	1	1	0	0	0	0	0	0	1	1	0	1
685	APOB	1	0	1	1	1	0	0	0	0	1	0	0	0	0	0	1	0	0	1	0	1	1	0	0	1	1	0	0	0	0	1	0	1	1	0	0	0	0	0	0	1	1	1	1	1	0	1	0
686	DNMT3A	1	0	1	1	1	0	0	0	0	0	0	0	0	0	0	1	0	0	0	0	0	0	0	0	0	1	0	0	0	0	0	0	0	0	0	0	0	1	0	0	0	1	1	0	1	0	0	0
687	TWIST1	1	0	1	1	0	0	0	0	0	1	0	0	0	1	0	0	0	0	1	0	1	0	0	0	1	1	0	0	1	1	0	1	0	0	0	0	0	1	0	1	0	0	0	0	1	1	0	0
688	BZW2	1	0	1	1	0	1	0	0	1	0	0	0	1	0	0	0	0	1	1	1	1	1	0	0	0	0	1	1	0	0	0	0	1	1	1	0	0	0	0	0	1	1	1	0	1	1	1	0
689	PSEN1	1	0	1	1	0	0	1	1	0	1	0	0	0	1	0	0	0	1	0	1	1	1	0	0	0	0	1	0	0	0	0	1	0	1	1	1	1	0	0	0	1	1	0	0	1	0	1	0
690	LPIN1	1	0	1	1	1	0	0	1	0	0	0	0	1	1	0	1	0	1	0	1	1	1	0	0	0	1	1	0	1	0	1	0	1	1	0	0	0	1	0	0	1	1	1	0	1	0	1	0
691	YY1	0	0	1	1	0	0	1	1	0	0	0	0	0	0	0	0	0	0	0	1	0	0	0	0	0	1	0	0	0	0	0	1	1	1	0	0	0	0	0	0	0	0	0	1	1	0	1	0
692	FOXA1	1	0	1	1	0	1	0	1	0	1	0	0	0	1	0	1	0	1	0	1	1	0	0	0	1	0	1	1	0	1	0	1	0	0	0	0	0	1	0	0	0	1	1	0	0	0	0	0
693	POMC	1	0	1	1	1	0	1	1	0	1	0	1	1	0	0	0	0	0	1	1	1	0	0	0	1	1	0	1	0	0	1	1	0	1	0	0	0	1	0	0	1	1	1	1	1	0	0	0
694	MTHFD1	1	0	1	1	1	0	1	0	0	1	0	0	0	0	0	1	0	1	0	1	1	0	0	0	0	1	0	1	1	0	1	0	0	1	1	0	1	0	0	0	1	1	1	1	0	0	1	1
695	AKT1	1	0	1	1	1	0	1	1	0	1	0	0	1	1	0	1	1	0	0	1	1	1	1	0	1	1	0	0	1	0	0	0	1	1	1	0	1	0	0	0	0	1	1	1	1	0	1	0
696	GSTZ1	1	0	1	1	0	0	1	1	0	1	0	1	1	0	0	1	1	1	0	0	0	1	1	0	1	0	1	0	1	1	1	1	1	1	0	0	1	0	0	0	0	1	1	1	1	1	1	1
697	TGFB3	1	0	1	1	0	0	1	1	0	1	0	1	1	0	0	1	1	1	0	1	1	1	0	0	1	1	1	1	0	1	0	0	0	1	0	0	0	1	0	0	1	1	1	1	1	1	1	0
698	NFKBIA	1	0	1	1	1	0	1	0	0	1	0	0	1	1	0	1	0	0	1	1	1	1	0	0	1	1	0	1	1	1	1	1	0	0	0	0	1	0	0	0	1	1	1	1	1	1	1	0
699	DLK1	1	0	1	1	0	0	1	1	0	1	0	0	1	1	0	1	0	1	0	1	0	1	0	0	1	1	0	1	1	0	0	0	1	1	0	0	0	1	0	0	1	1	1	1	0	1	1	0
700	DICER1	1	0	1	1	1	0	0	1	0	1	0	0	0	0	0	0	1	0	0	1	1	1	0	0	0	1	1	0	1	1	0	1	0	1	0	1	1	0	0	0	1	1	1	1	1	1	1	0
701	PNN	1	0	1	1	0	0	1	1	1	1	0	0	0	0	0	1	1	1	1	0	1	1	1	0	1	1	1	1	1	0	1	1	0	1	0	0	0	0	0	0	1	0	0	1	1	1	1	1
702	FOXG1	1	0	1	1	0	0	1	0	0	1	0	0	0	1	0	0	0	1	0	0	1	0	0	0	1	1	0	1	0	0	1	0	0	0	0	0	0	0	0	0	0	0	0	0	0	0	0	0
703	MTA1	1	0	1	1	0	0	1	0	0	1	0	0	0	1	0	1	1	0	0	0	0	0	0	0	0	0	1	0	0	0	0	0	0	1	0	0	0	0	0	0	0	0	1	1	0	0	0	0
704	HIF1A	1	0	1	1	1	0	0	1	0	1	0	1	0	1	1	1	0	1	0	0	0	1	0	0	1	0	0	1	1	0	1	0	1	1	0	0	1	0	0	0	0	1	1	1	1	0	1	0
705	TTC6	0	0	1	0	0	0	0	0	0	0	1	0	0	0	0	0	0	0	0	0	0	0	0	0	0	1	0	0	0	0	0	0	0	0	0	0	0	0	0	0	0	0	0	0	0	0	0	0
706	HSP90AA1	1	0	1	1	0	0	0	1	0	1	0	0	0	0	0	1	0	0	1	1	1	1	0	0	0	1	0	0	0	0	0	0	0	0	1	0	1	0	0	0	0	0	1	0	1	0	1	0
707	CCDC88C	1	0	1	1	0	0	1	0	0	1	0	0	0	0	0	0	0	1	0	0	1	0	0	0	0	1	1	0	0	0	0	0	1	0	0	0	0	0	0	0	0	0	1	1	1	0	0	0
708	FOS	1	0	1	1	0	1	1	1	1	1	0	1	1	0	0	1	0	1	1	0	1	0	0	1	1	1	0	0	0	0	0	1	0	0	0	1	0	1	1	0	1	0	1	1	0	1	1	1
709	DLD	1	0	1	1	1	0	0	0	0	1	0	0	0	1	0	1	1	1	0	0	1	1	0	0	0	1	1	1	1	1	1	0	0	1	0	0	1	0	0	0	1	1	1	1	1	0	1	1
710	NAMPT	1	0	1	1	0	0	0	1	1	1	0	0	1	1	0	0	0	1	0	0	1	1	0	0	1	1	0	0	1	0	0	1	0	1	0	1	0	1	0	0	1	1	1	1	0	1	0	0
711	YLPM1	1	0	1	1	0	0	0	0	0	1	0	0	1	0	0	0	0	1	0	0	0	1	0	0	0	1	1	1	0	0	0	0	0	0	0	1	0	1	0	0	1	1	0	1	1	0	1	1
712	HSPA2	1	0	1	1	0	0	1	1	0	1	0	0	1	0	0	0	0	0	1	1	1	1	0	0	0	0	0	0	0	0	0	1	0	1	0	0	1	0	0	0	0	0	0	0	0	1	1	1
713	PROX2	1	0	1	1	1	0	0	1	0	0	0	0	1	0	0	1	0	0	0	0	0	0	0	0	1	0	1	1	1	1	0	0	0	0	0	0	0	1	0	0	0	0	1	1	1	0	1	1
714	MYT1L	1	0	1	1	0	0	0	0	0	0	0	0	1	0	0	0	0	0	0	0	0	1	0	0	1	1	0	0	0	0	0	0	0	1	0	0	1	0	0	0	0	1	1	1	1	0	0	0
715	SNCB	1	0	1	1	0	0	0	0	0	1	0	1	0	1	0	1	1	1	0	0	0	0	0	0	1	1	1	0	1	0	1	1	0	1	0	0	0	1	0	0	1	1	1	1	1	1	1	1
716	ITGA1	1	0	1	1	1	0	0	1	0	0	0	0	0	1	0	0	1	0	0	1	1	1	0	0	1	1	1	0	1	0	0	0	0	1	0	0	0	0	0	0	0	1	1	1	1	1	1	1
717	PDE4D	1	0	1	1	0	0	1	0	0	1	0	0	0	0	0	0	0	0	0	0	0	1	0	0	1	0	0	0	1	0	1	0	0	1	0	0	0	0	0	0	1	1	1	0	0	0	1	0
718	SLC6A3	1	0	1	1	1	0	0	0	0	0	0	0	1	1	0	0	0	1	0	0	1	0	0	0	0	1	0	1	0	0	1	0	0	0	0	0	0	0	0	0	1	1	1	0	0	0	1	0
719	ACTN2	1	0	1	1	1	0	0	1	0	1	0	1	0	0	0	1	0	0	0	1	0	0	0	0	1	1	0	0	0	0	0	1	1	1	0	0	1	1	0	0	1	1	1	1	1	0	1	1
720	ERCC8	1	0	1	1	1	0	1	1	0	1	0	0	1	1	0	1	0	1	1	0	0	0	0	0	1	0	0	0	1	0	1	0	1	1	0	0	1	1	0	0	1	0	0	1	1	1	1	1
721	ATXN1	1	0	1	1	1	0	1	0	0	0	0	0	0	0	0	1	1	0	0	1	1	1	0	0	1	0	0	0	1	0	0	0	0	1	0	0	0	0	0	0	0	0	1	0	1	1	1	0
722	NEUROG1	1	0	1	1	1	0	0	0	0	1	0	0	1	0	0	1	0	1	0	0	1	1	0	0	1	1	1	0	0	0	0	1	0	0	0	0	0	1	0	0	0	1	1	1	1	1	1	1
723	PLK2	1	0	1	1	1	0	1	0	0	1	0	1	1	1	0	1	1	1	0	0	1	1	0	0	1	1	0	1	1	1	1	1	0	1	0	0	0	1	0	1	1	0	1	1	1	1	1	1
724	HFE	1	0	1	1	0	0	0	0	1	0	0	1	1	0	0	1	0	0	0	0	0	0	0	0	0	0	0	0	0	0	0	0	0	0	0	0	0	1	0	1	1	1	1	1	1	1	1	0
725	H1-2	1	0	1	1	0	0	0	0	0	0	0	0	0	0	1	0	0	0	0	0	0	0	0	0	0	0	0	0	0	0	0	0	0	0	0	0	0	0	1	0	0	0	0	0	1	0	0	0
726	ADARB2	1	0	1	1	1	0	0	1	0	1	0	0	0	0	0	1	0	0	0	0	0	0	0	0	0	1	1	0	0	0	0	0	0	0	0	0	1	0	0	0	0	0	1	1	0	0	0	0
727	HMGCR	1	0	1	1	1	0	1	1	0	1	0	0	1	1	0	1	0	1	1	1	0	1	1	0	0	1	0	1	1	0	1	0	1	1	0	1	1	0	0	0	1	1	1	1	1	0	1	1
728	PIK3R1	1	0	1	1	1	0	1	1	0	1	0	0	0	0	0	1	0	1	1	1	1	1	0	0	1	1	1	1	0	0	1	1	1	0	0	0	1	0	0	0	1	1	1	1	1	0	1	1
729	MAP1B	1	0	1	1	1	0	0	1	0	1	0	0	0	0	0	1	0	1	0	1	1	0	0	0	0	1	1	1	0	1	1	0	0	1	0	0	1	0	0	0	0	1	1	1	1	0	1	1
730	EDN1	1	0	1	1	0	0	1	1	0	1	0	0	1	0	0	1	0	0	0	1	1	1	0	0	1	1	1	0	0	0	1	1	1	1	0	0	1	0	0	1	1	0	1	1	1	1	1	0
731	ID4	1	0	1	1	0	0	1	1	0	0	0	0	1	1	0	0	0	0	0	0	1	0	0	0	1	1	1	0	1	1	0	1	0	0	0	0	0	0	0	0	0	1	1	0	0	1	0	0
732	PTCH1	1	0	1	1	0	0	1	1	0	0	0	0	0	0	0	0	1	1	1	0	1	1	0	0	0	0	1	1	0	0	0	0	0	1	0	0	0	0	0	0	1	1	1	0	0	0	1	0
733	SIRT5	1	0	1	1	1	0	0	0	1	1	0	0	0	1	0	1	0	1	1	1	1	1	0	0	1	1	1	1	0	1	1	1	0	1	0	0	0	0	0	0	0	1	0	1	1	1	1	1
734	RYR2	1	0	1	1	0	0	0	0	0	0	0	0	0	0	0	0	0	0	0	0	0	0	0	0	0	0	0	0	0	0	0	0	0	1	0	0	0	0	0	0	0	1	1	0	0	0	0	0
735	EEF1E1	1	0	1	1	0	0	1	1	0	1	0	0	1	0	0	0	0	1	0	0	1	0	0	0	0	1	1	1	1	0	1	1	1	1	1	0	1	1	0	0	1	1	1	1	1	1	1	0
736	FOXC1	1	0	1	1	0	0	0	0	0	0	0	0	0	0	0	0	1	0	0	0	1	0	0	0	1	1	0	0	0	1	0	1	0	0	0	0	0	0	0	0	0	0	0	0	0	0	0	0
737	KLF6	1	0	1	1	0	1	0	1	0	1	0	0	1	1	0	1	0	1	0	1	1	1	0	0	1	1	0	1	1	1	1	0	1	0	1	0	0	1	0	0	1	0	1	1	0	1	1	0
738	HCN1	1	0	1	1	0	0	0	0	0	1	0	0	1	1	0	1	0	0	0	0	0	0	0	0	0	1	0	0	0	1	0	0	0	1	0	0	0	0	0	0	1	0	0	0	0	0	1	1
739	MACROH2A1	1	0	1	1	0	0	0	0	0	0	0	0	0	0	0	0	0	0	0	0	0	0	0	0	0	0	1	0	0	0	0	1	0	0	0	0	0	0	1	0	0	1	0	0	1	0	0	0
740	NDUFS6	1	0	1	0	1	1	0	0	0	1	0	0	1	0	0	1	0	1	0	0	1	1	0	0	1	0	1	0	1	0	1	0	0	1	1	0	0	1	0	0	1	1	1	1	1	1	1	1
741	SPOCK1	1	0	1	1	0	0	1	0	0	0	0	1	1	0	0	0	0	0	0	1	0	0	0	0	0	0	1	0	1	0	0	0	0	0	0	0	0	0	0	0	1	1	0	0	1	1	0	0
742	CD83	1	0	1	1	0	0	1	0	0	1	0	0	1	0	0	1	1	1	0	0	1	1	0	0	0	0	0	0	1	1	1	0	0	0	0	0	1	1	0	0	1	1	1	1	0	1	1	0
743	CPLX2	1	0	1	1	0	0	1	0	0	0	0	0	1	0	0	1	1	1	0	1	1	1	0	0	0	1	1	1	1	0	0	1	0	1	1	0	1	1	0	0	0	0	1	0	0	1	1	1
744	ISL1	1	0	1	1	1	0	1	1	0	1	0	0	1	0	1	1	0	0	1	1	1	1	0	0	1	0	1	0	0	0	0	0	0	1	0	0	1	0	0	1	0	0	1	0	1	0	1	0
745	TERT	1	0	1	1	1	0	0	0	0	1	0	0	1	1	0	1	1	0	0	0	1	1	0	0	0	0	1	0	1	1	1	0	0	1	0	0	0	1	0	0	0	0	1	1	0	0	0	1
746	GJB2	1	0	1	1	0	0	1	0	0	0	1	1	1	0	1	1	0	1	0	0	1	0	0	0	0	0	0	0	0	0	0	1	0	0	0	0	1	0	0	0	1	1	1	1	0	1	1	0
747	APPL1	1	0	1	1	1	0	1	1	0	1	0	0	0	0	0	0	1	1	1	0	1	1	0	0	1	0	0	0	1	0	1	0	1	1	0	0	0	1	0	0	1	0	1	1	1	0	1	0
748	RARB	1	0	1	1	1	0	1	1	0	1	0	0	1	1	0	1	0	1	1	1	1	1	0	0	0	1	0	0	0	1	0	0	1	1	1	0	1	0	0	0	1	0	1	1	1	0	1	0
749	BMPR1A	1	0	1	1	1	0	1	0	0	1	1	0	0	1	0	1	1	1	0	1	1	1	0	0	0	1	0	1	0	0	0	0	1	1	0	1	1	0	0	0	1	1	1	1	1	1	1	1
750	STK24	1	0	1	1	0	0	0	0	0	1	0	0	0	0	0	1	0	0	0	1	0	1	0	0	1	1	0	1	1	1	0	1	0	1	0	0	0	0	0	0	0	1	1	1	1	0	1	0
751	SNCG	1	0	1	1	0	0	1	1	0	1	0	0	1	1	0	1	1	0	0	1	0	0	0	0	0	1	0	1	1	1	1	1	1	1	0	0	1	0	1	0	1	1	1	1	1	1	1	0
752	GATA4	1	0	1	1	0	0	1	0	1	1	0	1	1	1	0	1	1	0	1	1	0	1	0	0	0	1	1	0	1	0	0	1	0	1	0	0	1	1	0	1	0	1	1	0	1	1	1	0
753	COLQ	1	0	1	1	1	0	1	1	0	1	0	0	0	0	0	0	0	1	0	0	0	0	0	0	0	1	1	0	0	0	1	0	0	1	0	0	0	0	0	0	0	1	1	1	1	1	0	0
754	PRKCD	1	0	1	1	1	0	1	1	0	1	0	0	1	0	0	1	0	0	0	1	1	1	0	0	1	1	0	0	1	0	1	1	0	1	0	0	1	0	0	0	1	0	1	1	1	1	1	1
755	SLC18A3	1	0	1	0	1	0	0	1	0	0	0	0	1	1	0	1	0	0	0	0	1	0	0	0	1	1	0	1	0	0	0	1	0	0	0	0	1	1	0	0	1	0	1	1	1	0	1	1
756	MYH7	1	0	1	1	0	0	0	0	0	1	0	0	0	0	0	1	0	0	0	0	0	0	0	0	0	0	0	0	0	0	0	0	0	0	0	0	0	0	0	0	1	0	0	1	0	0	1	0
757	MAPK8	1	0	1	1	0	0	0	1	0	0	0	1	0	0	0	1	0	1	0	1	1	0	0	0	0	1	0	0	0	0	0	0	0	1	1	0	0	0	0	0	1	1	0	1	1	1	1	0
758	GJB6	1	0	1	1	0	0	1	0	1	0	0	1	1	0	0	1	0	1	0	0	1	0	0	0	0	0	0	0	0	0	0	0	0	1	0	0	1	1	0	1	1	0	1	1	1	1	1	1
759	EDNRB	1	0	1	1	1	0	1	1	0	1	0	0	1	1	0	1	0	1	0	0	1	1	0	0	1	0	0	0	0	0	0	1	1	1	0	0	1	0	0	0	1	1	1	1	1	1	1	1
760	PLAU	1	0	1	1	1	0	0	1	0	1	0	0	1	0	1	1	0	1	0	1	0	1	0	0	0	0	0	0	1	0	0	0	1	1	1	1	0	1	0	0	1	1	1	1	1	1	1	1
761	RB1	1	0	1	1	0	0	0	1	0	1	0	0	0	1	0	1	1	1	0	0	1	1	0	0	0	1	1	0	0	0	1	0	0	1	0	0	1	0	0	0	1	1	1	0	1	0	0	0
762	NEFM	1	0	1	1	0	0	0	0	0	0	0	0	1	0	0	0	1	0	1	0	1	1	0	0	1	1	0	0	1	0	0	0	0	1	0	0	1	0	0	0	1	1	1	1	0	0	1	1
763	MSRA	1	0	1	1	1	0	0	0	0	1	0	0	0	0	0	1	0	1	0	1	0	0	0	0	1	1	1	1	1	0	0	0	0	1	0	1	0	0	0	0	1	1	1	1	1	0	1	1
764	KAT6B	1	0	1	0	0	0	1	1	0	1	0	0	0	0	0	0	1	1	0	0	1	0	0	0	1	0	1	1	0	0	0	0	1	1	0	0	0	0	0	0	1	1	1	1	1	0	1	1
765	PELI2	1	0	1	1	0	1	1	0	0	1	0	0	1	0	0	0	0	0	1	0	1	0	0	0	1	1	1	0	0	0	0	0	1	1	0	0	0	0	0	0	0	1	1	0	0	1	0	0
766	ANKRD28	1	0	1	1	1	0	1	1	0	1	0	0	0	1	0	0	0	1	0	1	1	1	0	0	1	1	0	0	1	0	1	0	0	1	0	0	0	0	0	0	0	1	1	1	1	0	1	0
767	ERCC6	1	0	1	1	0	0	1	0	1	1	0	0	0	0	0	1	1	0	0	0	0	1	0	0	0	0	1	1	1	0	1	0	0	1	0	0	0	0	0	0	1	1	1	0	0	0	1	1
768	HTR2A	1	0	1	1	0	1	1	1	1	1	0	0	1	0	0	1	0	1	1	1	1	1	0	0	1	1	0	0	1	0	1	0	0	1	0	0	1	0	0	1	1	1	0	0	1	0	0	1
769	ABCC4	1	0	1	1	1	0	1	1	0	1	0	1	0	0	0	1	0	0	0	0	1	1	0	0	0	1	0	0	0	1	1	0	0	1	0	0	0	0	0	0	1	0	1	1	1	0	1	1
770	ADRA1A	1	0	1	1	0	0	1	1	0	0	0	1	1	0	0	1	0	1	1	1	0	1	0	0	0	0	0	0	0	0	0	0	0	1	0	0	1	0	0	0	1	1	1	1	1	0	0	0
771	RECQL4	1	0	1	1	1	0	0	0	0	1	0	1	0	0	0	0	1	0	0	0	0	0	0	0	0	1	1	0	0	0	1	1	0	0	0	0	0	0	0	0	1	0	1	1	0	1	0	0
772	RBFOX2	1	0	1	1	1	0	0	1	0	1	0	0	0	0	0	0	0	0	0	1	0	0	0	0	0	0	0	0	0	0	0	0	0	1	0	0	0	0	0	0	0	1	1	0	1	1	1	0
773	PRPH	1	0	1	1	0	0	1	1	0	1	0	1	1	0	0	1	1	0	0	0	1	1	0	0	0	0	1	1	0	0	1	1	0	0	0	0	1	0	0	0	0	0	1	1	1	1	1	0
774	TBC1D22A	1	0	1	1	1	0	0	1	0	0	0	0	1	0	0	0	1	0	1	0	0	1	0	0	0	1	0	0	1	0	1	0	1	0	0	0	0	0	0	0	0	0	1	0	1	0	1	0
775	TSPYL5	1	0	1	1	0	0	0	0	0	0	0	0	0	0	0	1	0	0	0	0	1	0	0	0	0	0	0	0	0	0	0	0	0	0	0	0	0	1	0	0	1	0	1	0	0	1	1	0
776	PFKM	1	0	1	1	1	0	0	1	0	1	0	0	0	0	0	1	0	0	0	0	0	1	0	0	0	0	0	0	0	0	0	1	0	0	0	0	0	0	0	0	0	1	1	1	1	0	1	1
777	GRHL2	1	0	1	1	1	0	1	1	1	1	0	1	1	0	0	0	1	1	0	0	1	1	0	0	0	0	0	0	0	0	0	0	0	0	0	0	0	1	0	0	1	1	1	1	1	0	1	0
778	LRRK2	1	0	1	1	0	0	1	1	0	1	0	0	1	0	0	0	0	0	0	1	1	1	0	0	0	0	0	0	0	0	1	0	0	1	0	0	0	0	0	0	0	1	1	1	1	0	1	1
779	SHANK3	1	0	1	1	0	0	0	0	0	1	0	0	0	0	0	0	0	0	0	0	0	0	0	0	1	0	0	0	0	0	0	0	0	0	0	0	0	0	0	0	0	0	1	0	0	0	0	0
780	BIN2	1	0	1	1	0	0	0	0	0	0	0	0	1	0	0	0	0	1	0	0	0	1	0	0	0	1	0	0	0	0	0	0	0	0	0	0	0	0	0	0	0	1	0	1	1	0	1	0
781	ACVRL1	1	0	1	1	1	0	0	1	0	1	0	0	1	0	0	1	0	1	0	1	1	1	0	0	1	0	1	0	0	0	0	0	0	0	0	0	0	0	0	1	0	1	1	1	1	0	1	1
782	PPARA	1	0	1	1	1	0	0	0	0	1	0	0	0	0	0	1	1	0	0	1	0	1	0	0	1	0	0	1	1	0	0	0	0	0	0	0	0	0	0	0	1	1	1	0	1	0	1	0
783	RICTOR	1	0	1	1	0	0	1	1	0	0	0	0	1	0	0	0	0	0	0	1	0	1	1	0	1	1	0	0	0	0	0	0	0	1	0	0	0	0	0	0	1	1	1	1	1	0	0	0
784	PRKAA1	1	0	1	1	0	0	1	1	0	1	0	0	1	1	0	1	1	0	1	1	0	1	0	0	1	1	1	1	1	1	0	1	0	1	0	0	1	1	0	0	0	1	1	1	1	0	0	1
785	HSF1	1	0	1	1	1	0	0	0	0	0	0	0	1	1	0	1	0	1	0	0	0	0	0	0	1	1	1	0	0	0	1	0	1	0	0	0	0	0	0	0	1	1	1	1	0	0	1	0
786	CTNND2	1	0	1	1	0	0	0	1	0	1	0	0	0	0	0	0	0	0	0	0	0	1	0	0	0	1	0	1	0	0	0	0	0	1	0	0	0	0	0	0	0	0	0	0	1	0	1	0
787	COL2A1	1	0	1	1	1	0	0	0	0	1	0	1	0	0	0	1	0	1	0	0	0	1	0	0	1	1	0	0	0	0	0	0	0	0	0	0	1	0	0	0	0	1	1	1	1	1	1	0
788	SDC2	1	0	1	1	0	1	1	1	0	1	0	1	0	0	1	1	0	1	0	0	0	1	0	0	1	1	0	1	0	0	0	0	0	0	0	1	1	0	0	0	1	1	1	1	1	1	0	1
789	IL7R	1	0	1	1	0	0	1	1	1	1	0	1	0	0	0	0	0	1	1	0	1	1	0	0	0	0	1	0	0	0	1	0	0	1	0	0	1	1	0	1	1	1	1	1	1	1	1	0
790	ANKRD33B	1	0	1	1	0	0	1	0	0	0	0	0	1	0	0	0	0	0	0	1	1	1	0	0	0	1	0	1	0	0	0	0	0	0	0	0	1	0	0	0	0	0	0	0	1	0	1	0
791	XRCC6	1	0	1	1	1	0	0	1	0	1	0	0	0	1	0	1	1	1	1	0	1	1	0	0	0	0	1	1	1	0	1	1	0	1	0	0	1	1	0	0	0	1	1	1	1	0	1	1
792	WNT1	1	0	1	1	0	1	1	0	0	1	0	0	1	1	0	1	1	1	1	0	1	0	0	0	1	1	1	0	1	1	1	1	0	0	0	0	0	1	0	0	0	1	1	1	1	1	1	1
793	PDGFB	1	0	1	1	1	0	1	1	0	1	0	0	0	0	0	0	0	1	0	0	1	0	0	0	1	0	0	0	0	0	0	1	0	1	0	0	0	1	0	0	0	1	1	0	1	1	1	0
794	EIF4B	1	0	1	1	1	0	0	0	0	1	0	0	0	0	0	1	0	1	0	0	0	1	0	0	1	0	0	0	1	1	0	1	0	0	0	0	1	0	0	0	0	1	1	1	0	0	1	0
795	SSTR3	1	0	1	1	0	0	0	1	0	1	0	0	1	0	0	1	1	0	1	1	1	1	0	0	1	0	1	0	0	0	0	0	1	1	1	0	0	1	0	1	1	1	1	1	0	0	1	0
796	PTK2	1	0	1	1	0	0	0	1	0	1	0	0	0	0	0	1	0	0	0	1	0	0	0	0	0	0	0	0	1	0	0	0	0	0	0	0	0	1	0	0	1	0	1	1	1	0	0	0
797	PARVB	1	0	1	1	0	0	0	1	0	1	0	0	0	1	0	0	0	0	0	1	0	1	0	0	0	0	1	1	1	1	0	1	1	1	0	0	0	0	0	0	0	0	1	1	0	0	0	0
798	GHR	1	0	1	1	0	0	1	0	0	1	0	0	0	0	0	1	0	0	1	1	1	1	0	0	1	1	0	0	1	0	1	0	0	1	0	0	1	1	0	0	1	1	1	1	1	0	1	0
799	HOXC4	1	0	1	1	0	0	0	1	0	1	0	0	1	0	0	1	1	1	0	0	0	1	0	0	0	0	0	0	0	1	1	0	0	0	0	0	0	0	0	0	1	0	1	0	0	0	1	1
800	ATG101	1	0	1	1	1	0	0	1	0	1	0	1	1	1	0	1	1	1	1	0	1	1	1	0	1	0	1	1	1	1	0	0	0	0	0	0	1	1	0	1	1	1	1	1	1	0	0	0
801	TSPO	1	0	1	1	0	0	0	1	0	1	0	1	1	0	0	1	0	1	1	1	0	1	1	0	1	0	1	0	0	1	0	0	1	1	1	0	1	1	0	0	1	1	1	1	1	1	1	1
802	PLXNB2	1	0	1	1	1	0	0	1	0	1	0	0	0	0	0	1	0	0	0	1	1	0	0	0	1	0	0	0	0	0	0	0	1	0	0	0	1	0	0	0	0	1	1	1	0	0	0	0
803	CSNK1E	0	0	1	1	0	0	0	0	0	1	0	0	0	1	0	0	0	0	1	0	1	0	0	0	1	0	1	0	1	1	1	1	0	0	1	0	0	0	0	0	0	1	0	1	1	0	1	1
804	BTG3	1	0	1	1	1	0	0	0	1	0	0	0	1	0	0	0	0	1	0	0	0	0	0	0	0	0	1	1	1	0	1	1	0	0	0	0	0	1	0	0	1	1	0	1	1	1	1	1
805	DRD3	1	0	1	1	0	0	1	1	0	1	0	0	0	1	0	1	1	0	0	0	0	1	0	0	0	1	1	1	1	0	1	0	0	1	0	0	1	0	0	1	1	1	1	1	1	1	1	0
806	GAP43	1	0	1	1	0	0	1	1	0	1	0	0	0	0	0	0	1	0	0	1	1	1	0	0	0	1	1	0	1	0	0	0	0	1	0	0	1	0	0	0	1	1	1	1	1	0	1	0
807	APP	1	0	1	1	1	0	0	0	0	0	0	0	0	1	0	0	0	0	0	0	1	0	1	0	1	0	0	0	1	0	1	1	0	1	1	0	1	1	0	0	1	1	1	1	1	0	1	0
808	TFRC	1	0	1	1	1	0	0	1	0	0	0	0	0	1	0	1	0	1	1	0	0	0	0	0	0	1	0	1	1	0	0	0	1	1	0	0	1	1	0	0	1	1	1	1	1	1	1	1
809	DLG1	1	0	1	1	0	0	1	0	0	1	0	0	1	0	0	0	0	0	0	0	0	0	1	0	1	1	1	0	0	0	0	1	0	1	0	0	0	0	0	0	1	1	1	1	1	0	1	0
810	ERCC4	1	0	1	0	1	0	1	0	1	1	0	0	1	0	0	0	0	1	0	0	0	1	0	0	1	0	1	0	1	1	1	0	1	1	0	0	1	1	0	0	1	1	1	1	1	1	0	1
811	CADM2	1	0	1	1	0	0	0	1	0	1	0	0	1	1	0	1	0	1	0	0	0	0	0	0	0	0	0	0	0	0	0	0	0	0	0	0	0	1	0	0	1	1	0	1	0	0	1	0
812	GSK3B	1	0	1	1	1	0	1	1	0	1	1	0	0	0	0	1	0	0	1	0	1	1	0	0	1	1	1	1	1	0	1	0	0	1	0	0	0	0	0	0	1	1	0	1	1	0	1	1
813	ADIPOQ	1	0	1	1	0	0	1	1	0	1	0	0	1	0	1	1	0	1	1	0	1	1	0	0	0	0	0	0	0	0	0	1	0	1	0	1	0	0	0	0	1	1	0	0	1	1	1	1
814	SNX29	1	0	1	1	0	0	0	0	0	0	0	0	0	0	0	0	0	0	0	0	0	0	0	0	0	1	1	1	0	0	1	0	1	0	0	0	0	0	0	0	0	0	0	0	0	0	0	0
815	APOD	1	0	1	1	1	0	1	1	0	0	1	0	1	0	0	1	0	1	1	1	0	1	0	0	1	0	0	0	0	0	0	0	0	1	0	0	0	1	0	0	1	1	1	1	1	1	1	0
816	LPP	1	0	1	1	1	0	0	1	0	0	0	0	1	1	1	1	1	1	0	0	0	1	0	0	1	1	0	0	0	0	0	1	0	1	0	0	0	0	0	0	1	0	1	1	1	1	0	1
817	BCL6	1	0	1	1	1	0	0	1	0	1	0	0	0	1	0	1	1	1	1	0	0	1	0	0	0	0	0	1	1	0	1	1	1	1	0	1	0	0	0	1	1	1	1	1	1	1	0	0
818	SST	1	0	1	1	1	1	1	1	0	1	0	0	1	0	0	1	1	1	0	0	1	1	0	0	1	0	0	0	0	0	0	0	0	1	0	1	1	1	1	1	1	1	1	1	0	1	1	1
819	OPA1	1	0	1	1	1	0	1	0	0	1	0	0	1	0	0	0	1	0	0	0	0	1	1	0	1	1	1	0	0	0	1	1	0	1	0	0	0	0	0	0	0	1	1	1	1	0	0	0
820	MAPK1	1	0	1	1	0	0	1	1	0	1	0	0	0	0	0	1	1	0	0	0	1	1	0	0	1	1	1	0	1	0	1	1	0	1	0	0	0	0	0	0	1	1	1	0	1	0	1	0
821	CREBBP	1	0	1	1	0	0	1	1	0	0	0	0	1	1	0	0	0	0	0	0	0	1	0	0	1	1	0	0	0	0	0	0	0	1	0	0	1	0	0	0	0	1	1	1	1	0	1	0
822	PRKDC	1	0	1	1	1	0	0	1	0	0	0	0	0	0	0	1	1	0	1	0	1	1	0	0	0	0	1	0	0	0	1	0	0	0	0	0	0	0	0	0	1	1	1	1	1	0	1	1
823	KCNE2	1	0	1	1	0	0	1	1	0	0	0	0	1	0	1	1	0	0	0	1	0	0	0	0	0	0	0	0	0	0	0	0	0	0	0	0	1	1	0	1	1	0	0	1	1	1	1	1
824	SOD1	1	0	1	1	1	0	1	1	0	0	0	1	1	0	0	1	0	1	1	1	0	1	0	0	1	1	1	1	1	1	1	0	0	1	0	0	0	1	0	1	1	1	1	1	1	0	1	0
825	ADAMTS1	1	0	1	1	0	0	0	1	0	1	0	0	0	1	0	1	1	1	0	0	1	1	0	0	1	0	0	1	1	0	1	1	0	0	0	0	0	1	0	0	1	1	1	1	1	0	1	0
826	CLCN2	1	0	1	1	1	0	0	0	0	1	0	0	0	1	0	1	0	0	0	0	0	1	0	0	0	1	0	0	0	0	0	0	0	1	0	0	0	0	0	0	0	1	1	0	1	1	1	0
827	RUNX1	0	0	1	1	0	0	0	1	0	0	0	1	0	1	0	1	0	0	1	0	1	1	0	0	0	1	1	0	0	0	0	0	1	1	0	0	1	0	0	0	1	1	1	0	1	0	1	0
828	TRAP1	1	0	1	1	1	0	0	0	0	1	0	0	0	1	0	1	0	1	0	0	1	1	1	0	1	0	1	1	1	1	1	0	1	0	1	0	0	0	0	0	0	1	1	1	1	1	1	0
829	NCAM2	1	0	1	1	0	0	0	1	0	1	0	0	0	0	0	0	0	1	1	0	0	0	0	0	0	1	1	1	1	1	1	1	0	1	0	0	0	0	0	0	1	1	1	0	1	0	1	0
830	ADCY5	1	0	1	1	0	0	0	0	0	0	0	0	0	0	0	1	0	0	0	1	0	1	0	0	0	1	1	0	1	0	1	0	0	0	0	0	0	0	0	0	0	0	1	0	0	0	1	0
831	PROS1	1	0	1	1	1	0	1	1	0	1	0	0	0	0	0	0	1	0	0	0	1	1	0	0	1	0	1	1	1	0	1	0	0	1	0	0	0	0	0	0	0	1	1	0	0	0	0	0
832	LHCGR	1	0	1	1	1	0	1	0	1	0	0	0	1	0	0	0	0	0	1	0	1	1	0	0	0	0	1	1	0	0	0	0	0	1	1	0	1	1	0	0	1	1	1	1	1	1	0	0
833	PDE10A	1	0	1	1	0	0	0	1	0	0	0	0	0	0	0	1	0	0	0	0	0	1	0	0	0	0	1	0	0	0	1	0	0	1	0	0	0	0	0	0	0	1	1	1	1	0	0	0
834	TBP	1	0	1	1	0	0	1	1	1	1	0	0	1	0	0	1	0	1	1	1	0	1	1	0	1	1	1	1	1	0	1	1	1	1	0	0	1	0	0	0	0	1	1	1	1	1	1	1
835	HSP90AB1	1	0	1	1	0	0	0	1	0	1	0	0	0	0	0	1	1	1	0	1	1	0	0	0	1	1	1	1	0	1	0	1	0	1	1	0	1	0	0	0	0	1	1	1	1	0	0	1
836	C2	1	0	1	1	1	0	0	0	0	0	0	0	0	0	0	0	0	0	0	0	0	0	0	0	0	0	0	0	0	0	0	0	0	0	0	0	0	0	0	0	0	0	1	0	1	0	0	0
837	TSC2	1	0	1	1	1	0	0	1	0	1	0	0	0	0	0	1	0	0	0	0	0	1	0	0	0	1	1	0	0	0	0	1	0	1	0	0	1	0	0	0	1	1	1	1	0	0	1	1
838	LONP1	1	0	1	1	1	0	1	1	0	0	0	0	0	0	0	1	1	0	0	0	1	0	0	0	0	1	1	1	1	0	0	0	1	0	1	1	0	0	0	0	1	0	1	1	1	0	0	0
839	SRF	1	0	1	1	0	0	0	0	0	0	0	0	0	1	0	1	0	0	0	0	1	1	0	1	0	1	0	0	0	0	1	0	0	0	0	0	0	1	0	0	1	1	1	1	1	1	1	0
840	BAK1	1	0	1	1	1	1	1	1	0	1	0	0	0	0	0	1	0	0	0	1	1	0	0	0	1	1	0	0	0	0	0	0	1	0	0	0	0	0	0	0	1	1	0	1	1	0	1	0
841	SOD2	0	0	1	1	0	1	1	1	0	1	0	0	1	0	0	1	1	0	1	0	1	1	1	0	1	1	1	0	1	1	0	1	1	1	1	0	1	0	0	1	0	0	1	0	1	0	1	0
842	LAMA1	1	0	1	1	0	0	1	0	0	1	0	0	0	0	0	0	0	0	0	1	0	0	0	0	0	0	1	1	0	0	1	0	1	1	0	0	0	0	0	0	1	0	0	1	1	0	1	1
843	SLC22A1	1	0	1	1	0	0	0	0	0	0	0	0	1	0	0	1	0	0	0	0	1	0	0	0	0	0	0	0	0	0	0	0	0	0	0	0	0	0	0	0	1	0	1	1	1	1	0	1
844	CBS	1	0	1	1	1	0	0	0	0	0	0	0	1	0	0	0	0	0	0	0	0	0	1	0	1	0	0	0	0	0	0	0	0	1	0	0	0	0	0	0	1	0	1	1	1	0	0	0
845	XDH	1	0	1	1	1	0	0	0	0	1	0	0	0	1	0	1	1	0	0	0	0	0	0	0	0	0	1	0	1	1	1	0	0	1	1	1	1	1	0	0	0	1	1	1	1	0	1	0
846	HSPA1B	1	0	1	0	0	0	0	0	0	0	0	0	0	0	0	0	0	0	0	0	0	0	0	0	0	0	0	0	0	0	0	0	0	0	0	0	0	0	0	1	0	0	0	0	0	0	0	0
847	CDKN1A	1	0	1	1	0	0	1	0	0	1	0	0	0	0	0	1	0	0	0	1	1	0	0	0	1	1	1	1	0	0	0	0	1	1	0	0	0	1	1	0	0	1	1	1	0	1	1	0
848	MAPK14	1	0	1	1	1	0	1	0	0	1	0	0	1	0	0	0	0	1	0	0	0	0	0	0	1	0	0	0	0	0	0	0	1	0	0	0	0	1	0	0	0	1	1	0	1	1	1	1
849	MSH6	1	0	1	1	1	1	0	1	0	1	0	0	1	1	1	1	1	0	0	1	0	1	1	0	1	1	1	0	1	1	1	1	1	1	1	0	0	0	0	0	1	1	1	0	1	1	1	1
850	AIF1	1	0	1	1	1	1	0	0	0	1	0	0	1	0	0	1	0	0	0	0	0	1	0	0	0	0	0	0	0	0	0	0	0	0	0	0	0	1	0	0	1	0	0	1	1	1	1	1
851	C3	1	0	1	1	0	0	0	1	0	1	0	0	1	0	0	0	0	0	0	0	0	1	0	0	0	1	0	0	0	0	0	0	0	0	0	1	0	0	0	0	0	0	1	0	0	0	1	0
852	NRXN1	1	0	1	0	0	0	0	0	0	0	0	0	0	0	0	0	0	0	0	1	0	0	0	0	0	1	0	0	0	0	0	0	0	1	0	0	0	0	0	0	0	0	0	0	0	0	0	0
853	TWSG1	1	0	1	1	1	0	1	1	0	1	0	0	0	0	1	1	1	0	1	1	1	1	0	0	1	1	0	0	1	1	1	1	1	1	0	0	1	1	0	0	1	0	1	1	1	1	1	0
854	NOTCH3	1	0	1	1	1	0	0	0	0	1	0	0	1	0	0	0	0	0	0	0	0	0	0	0	0	0	1	0	0	0	0	0	0	0	0	0	0	0	0	0	0	1	1	1	1	1	1	0
855	TTC27	1	0	1	1	1	0	1	1	0	1	0	0	1	1	0	0	1	1	1	1	1	1	0	0	1	1	1	0	1	0	0	0	1	1	0	0	1	0	0	0	0	1	1	1	1	1	0	1
856	SLC25A27	1	0	1	1	1	0	0	1	1	0	0	0	0	0	0	1	0	1	0	1	0	1	0	0	1	1	0	0	0	0	0	1	1	0	0	0	1	1	0	0	1	1	1	1	1	0	1	0
857	MSH2	1	0	1	1	1	0	1	1	0	1	0	0	0	1	0	0	1	0	1	0	1	1	0	0	0	1	1	1	1	1	1	0	0	1	0	0	0	0	0	0	0	1	1	1	0	0	1	1
858	VEGFA	1	0	1	1	1	0	0	1	0	1	0	0	0	1	0	0	0	1	0	0	0	0	0	0	1	1	0	0	0	0	0	1	0	1	0	0	0	0	0	0	1	0	0	1	0	0	1	0
859	NKX2-5	1	0	1	1	0	0	1	1	0	1	0	1	1	0	0	1	0	0	1	1	1	1	0	0	1	1	0	0	1	0	1	1	1	1	0	0	0	1	0	0	1	0	1	1	1	0	1	1
860	AGER	1	0	1	1	0	0	0	0	0	0	0	0	0	0	0	0	0	1	0	0	0	1	0	0	0	0	0	0	0	0	0	0	0	0	0	0	0	0	0	0	1	1	1	1	1	0	1	0
861	TAP1	1	0	1	1	1	0	0	0	0	0	0	1	1	0	0	1	1	1	0	0	0	1	0	0	1	0	1	0	1	0	1	0	0	0	0	0	0	1	0	0	0	0	1	1	1	1	0	0
862	SATB1	1	0	1	1	0	0	1	0	0	1	0	0	0	0	0	0	0	1	0	1	0	1	0	0	1	0	0	0	0	0	0	1	1	1	0	0	1	0	0	0	0	1	0	1	1	1	0	0
863	MLST8	1	0	1	1	1	0	1	1	0	1	0	0	0	0	0	1	1	0	0	1	1	1	0	0	1	1	1	0	1	1	1	1	1	1	0	0	1	1	0	0	0	0	1	1	1	1	1	0
864	CYP1B1	1	0	1	1	0	0	0	0	0	0	0	0	0	0	0	0	0	0	0	0	0	0	0	0	0	0	1	0	0	0	1	0	0	1	0	0	0	0	0	0	0	1	0	0	1	1	1	0
865	IGF2R	1	0	1	1	1	0	0	0	0	1	0	0	0	0	0	1	1	0	0	1	1	0	0	0	0	0	1	0	0	0	0	0	1	1	0	0	0	0	0	0	0	1	1	1	1	0	1	0
866	ADCYAP1	1	0	1	1	1	0	1	1	0	1	0	0	1	0	0	1	0	0	0	0	0	1	0	0	0	0	0	1	1	0	1	1	0	0	0	0	1	0	0	0	0	0	0	0	1	0	0	0
867	HSPA1L	1	0	1	1	0	0	0	0	0	0	1	0	1	0	1	0	0	1	0	0	0	0	0	0	0	0	0	0	0	0	0	0	0	0	0	0	0	0	0	0	0	0	1	1	0	1	0	1
868	HSPA1A	1	0	1	1	0	0	0	0	0	0	0	0	0	0	0	0	0	0	0	0	1	0	0	0	0	0	0	0	0	0	0	1	0	0	0	0	0	0	0	0	1	0	0	0	0	1	0	0
869	PDPK1	1	0	1	1	1	0	0	0	0	1	0	0	0	1	0	0	0	0	0	0	0	0	0	0	1	1	0	0	1	1	1	0	0	1	0	1	0	1	0	0	1	0	0	1	0	0	0	0
870	STUB1	1	0	1	1	1	0	0	0	0	0	0	0	1	1	0	1	0	1	0	0	1	1	0	0	1	1	1	0	1	1	1	1	0	0	1	0	0	1	0	0	0	0	1	0	1	1	1	0
871	ERCC3	1	0	1	1	1	0	1	1	0	1	0	0	1	0	0	1	1	0	1	0	1	1	0	0	0	0	1	0	1	1	1	1	1	1	1	0	1	0	0	0	1	0	1	1	0	1	1	1
872	NR3C1	1	0	1	0	1	0	1	1	0	1	0	0	0	1	0	1	0	1	1	0	1	1	0	0	1	1	1	0	0	0	1	0	1	0	0	0	1	0	0	0	1	1	1	0	1	1	1	0
873	CDH2	1	0	1	1	0	0	0	0	0	1	0	0	1	0	0	0	1	1	0	0	0	1	0	0	1	1	1	1	0	0	1	0	0	1	1	0	0	1	0	0	1	1	1	1	1	1	1	0
874	APC	1	0	1	1	1	0	0	0	0	1	0	0	0	0	0	1	0	0	0	0	0	1	1	0	0	1	1	1	1	0	0	0	0	1	0	1	0	0	0	0	1	1	1	1	1	0	0	0
875	SMAD7	1	0	1	1	0	0	1	1	0	1	0	0	1	1	0	1	1	1	0	0	1	0	0	0	1	0	0	0	0	1	0	0	1	0	0	0	1	0	0	1	0	0	1	0	1	1	1	0
876	PGGT1B	1	0	1	1	0	0	1	1	1	1	0	0	1	1	0	0	0	1	0	0	1	1	0	0	0	1	1	0	1	1	1	1	1	1	0	1	0	1	0	0	0	1	1	1	1	0	1	0
877	EGR1	1	0	1	1	0	1	0	1	0	1	0	0	1	1	0	1	1	1	1	0	0	1	0	0	1	1	1	0	1	0	1	1	0	1	0	0	1	1	0	1	1	1	0	0	0	0	1	1
878	SMAD4	1	0	1	1	1	0	0	1	1	1	0	0	1	0	0	1	0	0	0	0	1	1	0	1	1	0	0	0	0	0	0	0	1	0	0	0	0	1	0	0	1	1	1	1	1	1	0	1
879	CTNNA1	1	0	1	1	1	0	0	1	0	1	0	0	1	1	0	0	1	1	1	1	1	0	0	0	1	1	1	0	1	0	1	0	1	1	0	0	0	1	0	0	1	1	1	1	1	1	1	0
880	TTR	1	0	1	1	0	0	1	0	1	1	0	0	0	0	0	1	0	1	1	0	1	0	0	0	1	0	1	1	0	0	0	1	1	1	0	1	1	1	0	1	0	1	1	1	1	0	1	1
881	CD14	1	0	1	1	1	1	0	0	0	1	0	0	0	0	1	1	0	0	1	0	1	1	0	0	0	0	0	0	0	0	0	0	0	0	0	0	0	0	0	0	1	1	1	1	1	0	0	0
882	PDGFRB	1	0	1	1	1	0	1	0	0	1	0	0	1	0	0	1	1	0	0	1	1	1	0	0	0	1	1	1	1	1	0	0	1	0	0	0	1	0	0	0	1	1	1	1	0	1	1	1
883	DCC	1	0	1	1	0	0	0	1	0	1	0	0	0	0	0	1	0	0	0	0	0	0	0	0	0	1	0	0	0	0	0	0	0	0	0	0	0	0	0	0	1	1	0	0	1	0	0	1
884	SLC12A2	1	0	1	1	0	0	0	1	0	1	0	0	0	1	0	1	0	1	0	1	1	1	0	0	0	1	0	1	0	1	1	0	1	1	0	0	0	1	0	0	1	1	1	1	1	1	1	0
885	GATA6	1	0	1	1	0	0	0	1	0	0	0	0	1	1	0	1	1	0	0	0	1	0	0	0	1	1	1	0	1	1	1	1	1	1	0	0	0	1	0	0	0	0	1	1	1	0	0	0
886	MC2R	1	0	1	1	1	1	0	1	0	0	0	0	1	1	0	1	0	0	1	1	0	0	0	0	0	1	0	0	0	0	1	0	0	0	0	1	1	1	1	0	1	1	0	1	0	1	0	1
887	REEP5	1	0	1	1	0	1	1	0	0	1	0	0	1	1	0	1	0	0	1	1	1	1	0	0	1	1	1	1	0	0	1	1	0	1	0	0	1	1	0	0	0	0	1	0	1	0	1	1
888	CD226	1	0	1	1	0	0	1	0	1	1	0	0	0	0	0	0	0	1	0	0	1	1	0	0	0	1	0	0	1	0	0	0	0	0	0	0	1	0	0	0	1	0	1	1	1	0	1	1
889	CSF1R	1	0	1	1	1	0	1	1	0	1	0	1	0	0	0	1	0	1	0	1	1	1	0	0	1	1	0	0	0	0	1	1	0	0	0	0	1	0	0	0	0	1	1	1	1	0	1	0
890	PPP2R2B	1	0	1	1	0	0	0	1	0	1	0	0	1	1	0	0	0	0	0	0	0	1	0	0	1	1	0	0	0	0	0	1	1	1	0	0	1	1	0	0	1	0	1	0	1	0	1	0
891	ADRB2	1	0	1	1	1	0	1	0	0	0	0	0	0	0	1	1	0	1	0	0	1	0	0	0	0	0	0	0	0	0	0	0	0	0	0	0	1	1	0	1	1	1	0	1	1	1	0	1
892	SMAD2	1	0	1	1	1	0	1	1	0	1	1	0	1	1	0	0	1	1	0	1	1	1	0	0	0	1	1	1	1	1	1	1	1	0	0	1	1	0	0	0	1	1	1	0	0	1	1	1
893	FGF1	1	0	1	1	0	0	0	1	1	1	0	0	1	0	1	1	0	1	0	1	1	0	0	0	1	1	0	1	0	0	1	1	0	0	0	0	1	0	1	0	1	0	1	1	1	1	1	1
894	CAMK4	1	0	1	1	0	0	1	1	0	1	0	0	0	0	0	1	0	0	0	0	1	1	0	0	0	1	1	1	0	0	0	0	0	1	0	0	0	0	0	0	1	0	0	0	0	0	0	1
895	LMNB1	1	0	1	1	0	0	0	0	0	1	1	0	0	0	0	1	0	1	0	1	1	1	0	0	0	1	1	0	1	0	0	1	1	1	0	0	1	1	0	0	1	1	1	1	0	1	1	0
896	HSPA9	1	0	1	1	1	1	1	1	0	1	0	0	0	1	0	1	1	1	0	0	1	1	0	0	0	1	0	1	1	0	1	0	1	1	1	0	0	0	0	0	1	1	1	1	1	0	1	0
897	MBP	1	0	1	1	0	0	1	0	0	1	0	0	0	0	0	1	1	0	0	0	1	0	0	0	0	0	0	1	0	0	0	0	1	1	0	0	1	1	0	0	0	0	1	1	1	0	1	0
898	TRPM3	1	0	1	1	0	0	0	0	0	1	0	0	0	0	0	0	0	0	0	0	0	0	0	0	0	1	1	0	0	0	0	0	0	1	0	0	0	0	0	0	1	1	1	0	1	0	1	0
899	JAK2	1	0	1	1	0	0	1	1	0	1	0	0	0	1	0	0	0	0	0	1	1	1	0	0	1	0	0	1	1	0	0	1	0	1	0	1	0	0	0	0	0	1	1	1	1	1	1	0
900	FXN	1	0	1	1	0	0	1	0	0	0	0	0	1	0	0	0	1	1	0	0	1	0	0	0	1	0	1	0	0	0	0	0	0	1	0	1	1	0	0	0	1	1	1	1	0	0	1	0
901	AHNAK	1	0	1	1	0	0	0	0	0	0	0	0	0	0	0	0	0	0	0	0	0	0	0	0	0	0	1	0	0	0	0	0	0	0	0	0	0	0	0	0	1	0	0	0	1	0	0	1
902	INA	1	0	1	1	1	0	0	0	0	0	0	1	1	0	0	1	1	1	0	0	1	1	0	0	1	1	0	1	1	1	1	0	0	1	0	0	1	1	0	0	1	1	1	1	1	0	1	1
903	SMARCA2	1	0	1	1	1	0	1	1	0	1	0	0	0	1	0	1	1	0	1	1	0	0	0	0	0	0	1	0	0	0	0	0	0	1	0	0	1	0	0	0	0	1	0	1	0	0	1	0
904	LRP5	1	0	1	1	1	0	0	0	0	1	0	0	0	0	0	1	0	1	1	0	1	0	0	0	1	1	1	0	1	0	0	0	0	0	1	0	0	1	0	0	1	0	1	1	1	0	1	0
905	PDCD1LG2	1	0	1	1	0	0	1	0	0	0	0	1	0	0	0	0	0	0	0	0	0	1	0	0	0	0	0	0	0	0	0	0	0	0	0	0	1	0	0	0	0	1	1	0	1	0	0	0
906	FAS	1	0	1	1	0	0	0	1	0	0	0	1	0	0	0	0	0	1	0	0	0	1	1	0	0	1	1	0	0	0	0	1	0	1	0	0	0	1	0	0	0	1	0	1	1	1	1	0
907	MINPP1	1	0	1	1	0	0	1	1	1	1	0	0	1	0	1	1	1	1	0	1	1	1	0	0	0	1	0	1	0	1	0	0	0	1	0	0	0	1	0	0	1	1	1	1	1	1	1	1
908	IDE	1	0	1	1	1	0	0	0	0	0	0	0	1	1	0	0	0	0	0	1	0	0	1	0	1	1	1	1	0	0	0	0	0	0	0	1	0	0	0	0	1	1	1	0	1	1	1	0
909	DKK1	1	0	1	1	0	0	0	1	0	0	0	1	1	0	0	1	0	1	0	0	1	1	0	0	0	1	0	1	0	0	0	1	0	0	0	1	0	1	0	0	1	1	0	1	1	1	0	1
910	ACTN3	1	0	1	1	1	0	1	0	0	1	0	0	1	0	0	1	0	0	0	0	0	1	1	0	1	0	0	0	1	0	0	1	0	0	0	0	0	0	0	0	0	1	1	1	0	0	1	0
911	RBP4	1	0	1	1	0	0	0	1	0	1	0	0	1	1	1	1	1	1	0	1	0	1	1	0	1	1	1	0	1	1	1	1	1	0	1	0	1	1	0	1	0	0	1	0	1	0	1	0
912	PTEN	1	0	1	1	0	0	1	1	1	1	0	0	0	1	0	0	1	1	0	1	1	1	1	0	1	1	0	1	0	0	1	1	1	1	0	0	0	0	0	0	0	1	1	1	1	1	1	0
913	PAX2	1	0	1	1	0	0	0	0	0	1	0	0	0	0	0	0	0	0	0	1	0	0	0	0	0	0	0	1	0	0	0	1	0	0	0	0	0	0	0	0	0	1	1	1	1	0	1	0
914	HELLS	1	0	1	1	1	0	0	1	0	1	0	0	0	1	0	1	1	1	1	0	0	1	0	0	1	1	1	1	1	0	1	1	1	1	0	1	1	0	0	0	1	1	0	1	1	0	1	0
915	HSPA12A	1	0	1	1	1	0	1	0	0	1	0	1	0	0	0	0	1	1	0	1	1	0	0	0	0	1	1	1	0	1	1	0	0	1	0	1	0	0	0	0	1	1	1	1	1	0	1	0
916	RELA	1	0	1	1	0	0	1	1	0	1	0	1	0	0	0	1	0	1	0	0	0	0	0	0	0	0	1	0	0	0	0	0	0	0	0	0	0	1	0	0	0	1	0	1	1	1	1	0
917	VEGFB	1	0	1	1	0	0	0	1	0	0	0	0	1	0	0	0	0	1	0	0	0	1	0	0	1	0	0	0	0	0	0	0	0	0	0	0	0	0	0	0	0	0	1	0	1	1	1	0
918	ADRB1	1	0	1	1	0	0	0	0	0	0	0	0	0	0	0	0	1	0	0	0	1	0	0	0	1	1	1	1	1	0	0	0	0	0	0	0	0	0	0	0	0	0	1	0	1	1	1	0
919	AIP	1	0	1	1	1	1	0	1	0	1	0	0	1	1	0	1	1	1	0	0	1	1	0	0	1	0	1	0	1	0	0	1	1	0	1	0	0	0	0	0	1	1	1	1	1	1	1	1
920	FEN1	1	0	1	1	0	1	1	1	0	0	0	0	1	1	0	1	0	1	0	0	0	1	1	0	1	0	1	0	1	0	1	1	1	0	1	0	1	1	0	1	1	1	1	1	1	1	1	1
921	ACTA2	1	0	1	1	0	0	0	1	0	1	0	0	1	0	0	1	0	1	0	1	1	1	0	0	1	1	1	1	0	1	0	1	1	1	1	0	0	1	0	0	1	1	1	1	0	1	1	1
922	GSTP1	1	0	1	1	1	0	0	0	0	0	0	0	0	0	0	1	0	0	0	0	0	0	0	0	0	0	1	1	0	0	0	1	0	0	0	0	0	0	0	0	1	0	1	1	1	0	1	0
923	ABLIM1	1	0	1	0	1	0	1	0	0	0	0	0	0	0	0	0	0	0	0	0	0	1	0	0	0	0	0	0	0	0	0	0	0	1	0	0	0	0	0	0	0	1	1	0	1	0	0	0
924	FGF8	1	0	1	1	0	0	1	0	0	1	0	1	1	1	0	1	1	0	0	1	1	0	0	0	1	0	0	1	1	0	1	1	0	1	0	0	0	0	0	0	0	0	0	1	1	0	0	0
925	VPS13A	1	0	1	1	0	0	0	1	0	0	0	0	0	0	0	1	0	1	0	0	0	1	0	0	0	0	1	1	1	0	0	0	0	1	0	1	0	0	0	0	0	1	1	0	1	0	1	0
926	PDCD4	0	0	1	1	1	0	1	1	0	1	1	0	1	1	0	1	0	1	1	1	1	1	1	0	1	1	0	1	1	0	1	1	1	1	1	0	1	1	0	0	1	1	1	1	1	0	1	0
927	RRAGB	1	0	1	1	0	0	0	0	0	0	0	0	0	0	0	1	0	1	0	0	1	1	0	0	0	0	0	0	0	0	0	0	0	0	0	0	0	0	0	0	1	1	0	1	1	1	1	1
928	GATA1	1	0	1	1	1	1	0	0	0	0	0	0	1	0	0	1	0	0	0	0	0	1	0	0	1	1	0	0	0	0	1	1	0	0	0	0	0	1	0	0	0	1	1	1	0	0	0	1
929	RGN	1	0	1	1	1	0	0	0	0	1	0	0	1	1	1	1	0	1	1	0	1	1	1	0	1	1	1	1	1	1	1	1	0	1	0	0	0	1	0	1	0	1	1	1	0	0	1	1
930	DMD	1	0	1	1	0	0	1	1	0	0	0	0	0	0	0	0	0	0	0	0	0	0	0	0	0	0	1	0	0	0	0	0	0	1	0	0	0	0	0	0	0	0	0	0	0	0	1	0
931	COL4A5	1	0	1	1	0	0	0	0	0	1	0	0	1	0	0	1	0	1	0	1	0	1	0	0	0	0	1	0	0	0	0	0	0	1	0	0	0	0	0	0	1	0	0	1	1	0	1	1
932	GLA	1	0	1	1	1	0	1	1	1	1	0	0	0	0	0	1	1	1	0	1	1	0	0	0	1	1	1	0	1	1	0	0	0	1	0	0	1	0	0	0	0	1	1	0	1	0	1	0
933	ATP7A	1	0	1	1	0	0	1	1	0	1	0	0	0	1	0	0	1	1	0	1	1	0	0	0	0	1	1	0	1	1	0	0	1	0	0	0	1	0	0	0	0	0	1	1	1	1	1	0
934	AR	1	0	1	1	0	1	0	1	0	0	0	1	1	0	0	1	0	1	0	0	1	1	0	0	0	1	1	1	0	0	0	0	1	0	0	0	0	1	0	0	1	1	1	0	0	1	1	1
935	FLNA	1	0	1	1	1	0	0	0	0	0	0	0	1	0	0	1	0	0	0	0	0	1	0	0	1	1	1	0	0	0	0	1	0	0	0	1	0	0	0	0	0	1	1	1	0	0	1	0
936	IL2RG	1	0	1	1	0	0	0	0	0	1	0	0	0	0	0	0	0	0	0	0	1	1	0	0	0	0	0	0	0	1	0	1	0	1	1	0	0	0	0	0	1	1	1	1	0	1	1	1
937	TIMP1	1	0	1	1	1	0	0	0	0	0	0	0	1	0	1	1	0	1	0	0	1	0	0	0	0	0	0	0	0	0	0	0	0	0	0	0	0	0	0	0	1	1	1	0	0	0	1	0
938	PLP1	1	0	1	1	1	0	1	1	1	0	0	1	1	0	0	1	0	1	0	0	1	1	0	0	1	0	0	0	0	0	0	1	0	1	0	0	0	1	0	0	1	1	1	1	1	1	1	0
939	AIFM1	1	0	1	1	1	1	0	1	1	1	0	0	1	0	0	1	1	0	1	0	1	1	0	0	1	1	1	0	1	1	1	1	1	1	1	0	0	1	0	0	0	1	1	0	1	0	1	1
940	IDS	1	0	1	0	0	0	1	1	0	0	0	0	0	1	0	1	1	1	0	0	1	1	0	0	1	0	1	0	0	1	0	1	1	1	1	0	0	0	0	0	1	1	1	1	0	1	1	0
941	TAF1	1	0	1	0	0	0	0	1	0	0	0	0	0	0	0	1	0	0	0	0	1	0	1	0	0	1	1	0	0	0	0	0	1	1	0	0	0	0	0	0	0	1	1	0	0	0	1	1
942	FOXO4	1	0	1	1	1	0	0	1	0	0	0	0	0	0	0	1	1	1	0	0	1	0	0	0	1	0	1	0	1	0	0	1	0	0	0	0	0	0	0	0	1	0	1	0	0	0	1	1
943	IRAK1	0	0	1	1	0	0	0	0	0	1	0	0	1	0	0	1	1	1	0	0	1	0	0	0	0	0	1	0	0	0	0	0	0	0	0	0	0	0	0	0	1	0	1	1	0	0	1	0
944	SCD	1	0	0	1	0	0	1	0	0	1	1	0	1	0	0	0	1	1	0	1	1	1	0	0	1	0	1	1	0	0	1	1	0	1	1	0	0	1	0	0	0	1	1	1	1	0	1	0
945	GRIA2	1	0	0	1	1	0	1	1	1	1	0	0	0	1	0	1	0	1	0	0	0	1	0	0	0	1	0	1	1	1	0	1	0	1	0	1	0	0	0	0	0	1	1	1	1	1	0	0
946	IL6R	1	0	0	1	0	0	1	0	0	0	0	1	0	0	0	1	0	0	0	1	0	0	0	0	1	0	1	0	0	0	0	0	0	0	0	0	1	0	0	0	1	1	0	1	0	0	1	0
947	POT1	1	0	0	1	1	0	1	1	0	1	0	0	1	0	0	0	1	0	0	1	1	1	0	0	1	0	1	0	0	0	0	1	1	1	0	0	1	0	0	0	1	1	0	1	1	0	1	0
948	TP73	1	0	0	1	1	0	0	1	0	1	0	0	1	0	0	1	0	0	1	1	0	0	0	0	1	1	1	0	0	0	1	0	1	1	0	0	1	0	0	0	0	1	1	1	0	0	0	0
949	TF	1	0	0	1	0	0	1	1	0	0	0	0	0	0	0	0	0	0	1	1	1	1	0	0	0	1	0	0	0	0	0	0	0	1	1	0	0	1	0	0	0	0	0	1	1	0	1	0
950	TP53	1	0	0	1	1	0	0	1	0	0	0	1	0	1	1	1	1	0	0	0	0	1	0	0	1	1	1	0	1	0	0	1	0	0	0	0	1	0	0	0	1	1	1	1	1	1	1	1
951	HBA1	1	0	0	1	0	0	0	0	0	0	0	0	0	0	0	0	0	0	0	0	0	0	0	0	0	0	0	0	0	0	0	1	0	0	0	0	0	0	0	1	0	0	0	0	0	1	0	0
952	GH1	1	0	0	1	1	0	1	0	0	0	0	0	0	0	0	1	0	0	0	0	0	0	0	0	0	0	1	0	0	0	0	0	1	0	0	0	0	1	0	0	1	0	1	1	0	0	1	1
953	TP63	1	0	0	1	1	1	0	0	0	0	0	0	0	0	0	1	1	0	1	1	0	1	0	0	1	1	1	0	0	0	0	0	1	1	0	1	0	0	0	0	1	1	1	1	1	1	0	0
954	NUDT1	1	0	0	1	1	0	1	1	0	0	0	0	1	0	0	1	1	0	1	1	0	0	0	0	1	1	1	1	0	1	1	1	0	1	0	0	1	0	0	0	0	1	0	1	1	1	1	0
955	FH	1	0	0	1	0	0	1	1	0	1	0	0	0	1	0	1	1	1	1	0	1	1	1	0	0	1	1	0	1	1	0	0	1	1	1	0	0	1	0	0	1	1	1	1	1	0	1	0
956	ATP8A2	1	0	0	1	0	0	1	1	0	0	0	1	1	0	0	1	0	0	0	1	0	0	0	0	0	1	1	0	0	0	1	0	1	1	0	0	1	0	0	0	0	0	1	0	1	0	1	0
957	AKR1C3	1	0	0	1	0	0	0	0	0	0	0	0	0	0	0	0	0	0	0	0	0	0	0	0	0	0	0	0	0	0	0	0	0	0	0	0	0	0	0	0	0	0	0	0	0	0	1	0
958	MT2A	1	0	0	1	0	0	0	0	0	0	0	0	0	0	0	0	0	0	0	0	0	0	0	0	0	0	0	0	0	0	0	0	0	0	0	0	0	0	1	0	0	0	0	1	0	1	1	0
959	C4A	1	0	0	1	0	0	0	0	0	0	0	0	0	0	0	1	0	0	0	0	0	0	0	0	0	0	0	0	0	0	0	0	0	0	0	0	0	0	0	0	0	0	0	0	0	0	0	0
960	ZNF516	1	0	0	0	1	0	0	1	0	1	0	0	0	0	0	0	0	1	0	1	1	1	0	0	0	1	1	0	0	0	1	0	1	1	0	0	1	0	0	0	1	0	1	0	1	1	1	0
961	TXN	1	0	0	0	1	0	0	1	0	0	0	1	1	0	0	1	0	1	1	0	0	0	0	0	0	0	1	0	0	1	0	1	0	1	0	0	1	1	0	1	1	1	0	1	1	0	0	1
962	FCGR2A	1	0	0	0	1	0	0	0	0	0	0	1	0	0	0	0	0	0	0	0	1	1	0	0	0	0	0	0	0	0	0	0	0	0	0	0	0	0	0	0	0	0	0	0	1	1	0	0
963	ZNF277	1	0	0	0	1	0	1	1	0	1	0	0	0	1	1	1	0	0	0	1	1	1	0	0	1	0	1	1	0	1	0	0	1	1	0	0	1	0	0	0	0	1	1	1	1	0	1	0
964	CETP	1	0	0	0	1	0	1	1	0	0	0	0	0	0	0	1	0	0	0	1	0	1	0	0	0	0	1	1	1	0	0	0	1	1	1	0	1	0	0	0	1	1	1	1	1	1	0	0
965	ABCB1	1	0	0	0	1	0	0	0	0	1	0	0	1	0	0	0	0	1	0	0	1	0	0	0	0	1	0	0	0	0	0	0	0	1	0	0	0	0	0	0	1	0	1	1	1	0	1	1
966	AGTR1	1	0	0	0	1	0	1	1	0	1	0	0	1	0	0	1	1	1	1	1	0	1	0	0	1	1	0	1	1	0	0	1	1	0	0	0	1	0	0	0	1	1	0	0	0	1	1	1
967	ZNF704	1	0	0	0	1	0	1	1	0	1	0	0	0	0	0	0	0	0	0	1	0	1	0	0	0	0	1	1	0	0	0	0	0	0	0	0	1	0	0	0	1	1	1	1	1	1	0	0
968	CCN2	1	0	0	0	0	1	0	0	0	0	0	0	0	0	1	0	0	0	0	0	0	0	0	0	0	0	0	0	0	0	0	0	0	0	0	0	0	0	0	0	0	0	0	0	0	0	0	0
969	C7orf50	1	0	0	0	0	1	0	0	0	0	0	0	0	0	0	0	0	0	0	0	0	0	0	0	0	0	0	0	0	0	0	0	0	0	0	0	0	0	0	0	0	0	0	0	0	0	0	0
970	CHI3L2	1	0	0	0	0	0	1	0	0	0	0	1	0	0	0	0	0	0	0	0	0	0	0	0	0	1	0	0	0	0	0	0	0	0	0	0	0	0	0	1	1	1	1	0	1	1	0	0
971	NLRP1	1	0	0	0	0	0	1	0	0	0	0	0	0	0	0	0	0	0	0	0	0	1	0	0	0	0	0	0	0	0	0	0	0	0	0	0	0	0	0	0	0	0	1	1	1	1	1	0
972	GPR78	1	0	0	0	0	0	1	1	0	0	0	0	0	1	0	0	0	0	0	1	1	1	0	0	1	1	0	0	1	0	0	1	1	1	1	0	0	0	0	0	1	1	1	1	1	1	0	0
973	INS	1	0	0	0	0	0	0	1	0	1	0	1	1	0	0	1	0	1	1	1	0	0	0	0	0	0	1	1	1	0	1	1	1	1	1	0	0	0	0	0	1	0	1	1	1	0	1	0
974	ZFP69B	1	0	0	0	0	0	0	0	0	0	0	0	1	0	0	0	0	0	0	0	0	0	0	0	0	0	0	0	0	0	0	0	0	0	0	0	0	0	0	0	0	0	1	0	1	0	1	0
975	HLA-DQA1	1	0	0	0	0	0	0	0	0	0	0	0	0	0	1	0	0	0	0	0	0	0	0	0	0	0	0	0	0	0	0	0	0	0	0	0	0	0	0	0	0	1	0	0	0	0	0	0
976	CXCL8	1	0	0	0	0	0	0	0	0	0	0	0	0	0	1	1	0	1	0	0	0	0	0	0	0	0	0	0	0	0	0	0	0	0	0	0	1	1	0	1	1	0	1	1	1	0	1	0
977	HLA-G	1	0	0	0	0	0	0	0	0	0	0	0	0	0	1	0	0	0	0	0	0	0	0	0	0	0	0	0	0	0	0	0	0	0	0	0	0	0	0	0	0	0	0	0	0	0	0	0
978	CERS1	1	0	0	0	0	0	0	0	0	0	0	0	0	0	0	1	1	0	0	0	0	0	0	0	1	0	1	0	1	0	1	0	0	1	0	0	0	0	0	0	0	0	0	0	1	0	0	0
979	CYP51A1	1	0	0	0	0	0	0	0	0	0	0	0	0	0	0	0	0	0	0	0	1	0	0	0	0	0	0	0	0	0	0	0	0	1	0	0	0	0	0	1	0	0	0	0	1	1	1	0
980	MAP3K20	0	0	0	0	0	0	0	0	0	0	0	0	0	0	0	0	0	0	0	0	0	0	0	0	0	0	1	0	0	0	0	0	0	0	0	0	0	0	0	0	0	0	0	0	0	0	0	0
981	SMN2	1	0	0	0	0	0	0	0	0	0	0	0	0	0	0	0	0	0	0	0	0	0	0	0	0	0	0	0	0	0	0	1	0	0	0	0	0	0	0	0	0	0	0	0	0	0	0	0
982	C1orf21	1	0	0	0	0	0	0	0	0	0	0	0	0	0	0	0	0	0	0	0	0	0	0	0	0	0	0	0	0	0	0	1	0	0	0	0	0	0	1	0	0	0	0	0	0	0	0	0
983	HLA-DRB1	1	0	0	0	0	0	0	0	0	0	0	0	0	0	0	0	0	0	0	0	0	0	0	0	0	0	0	0	0	0	0	1	0	0	0	0	0	0	0	0	0	0	0	0	0	0	1	0
984	MT1E	1	0	0	0	0	0	0	0	0	0	0	0	0	0	0	0	0	0	0	0	0	0	0	0	0	0	0	0	0	0	0	0	0	0	0	0	0	0	0	0	0	1	0	0	0	0	1	0
985	PSORS1C1	0	0	0	0	0	0	0	0	0	0	0	0	0	0	0	0	0	0	0	0	0	0	0	0	0	0	0	0	0	0	0	0	0	0	0	0	0	0	0	0	0	0	0	0	1	0	0	0
986	MT1A	1	0	0	0	0	0	0	0	0	0	0	0	0	0	0	0	0	0	0	0	0	0	0	0	0	0	0	0	0	0	0	0	0	0	0	0	0	0	0	0	0	0	0	0	1	0	0	0
987	FPGT-TNNI3K	1	0	0	0	0	0	0	0	0	0	0	0	0	0	0	0	0	0	0	0	0	0	0	0	0	0	0	0	0	0	0	0	0	0	0	0	0	0	0	0	0	0	0	0	0	0	0	0
988	STON1-GTF2A1L	1	0	0	0	0	0	0	0	0	0	0	0	0	0	0	0	0	0	0	0	0	0	0	0	0	0	0	0	0	0	0	0	0	0	0	0	0	0	0	0	0	0	0	0	0	0	0	0
989	RETREG1	1	0	0	0	0	0	0	0	0	0	0	0	0	0	0	0	0	0	0	0	0	0	0	0	0	0	0	0	0	0	0	0	0	0	0	0	0	0	0	0	0	0	0	0	0	0	0	0
990	HLA-B	1	0	0	0	0	0	0	0	0	0	0	0	0	0	0	0	0	0	0	0	0	0	0	0	0	0	0	0	0	0	0	0	0	0	0	0	0	0	0	0	0	0	0	0	0	0	0	0
991	HLA-A	1	0	0	0	0	0	0	0	0	0	0	0	0	0	0	0	0	0	0	0	0	0	0	0	0	0	0	0	0	0	0	0	0	0	0	0	0	0	0	0	0	0	0	0	0	0	0	0
992	PRKN	1	0	0	0	0	0	0	0	0	0	0	0	0	0	0	0	0	0	0	0	0	0	0	0	0	0	0	0	0	0	0	0	0	0	0	0	0	0	0	0	0	0	0	0	0	0	0	0
993	HLA-DQB1	1	0	0	0	0	0	0	0	0	0	0	0	0	0	0	0	0	0	0	0	0	0	0	0	0	0	0	0	0	0	0	0	0	0	0	0	0	0	0	0	0	0	0	0	0	0	0	0
994	MUC22	1	0	0	0	0	0	0	0	0	0	0	0	0	0	0	0	0	0	0	0	0	0	0	0	0	0	0	0	0	0	0	0	0	0	0	0	0	0	0	0	0	0	0	0	0	0	0	0
995	CRYBG1	1	0	0	0	0	0	0	0	0	0	0	0	0	0	0	0	0	0	0	0	0	0	0	0	0	0	0	0	0	0	0	0	0	0	0	0	0	0	0	0	0	0	0	0	0	0	0	0
996	AKR1B15	1	0	0	0	0	0	0	0	0	0	0	0	0	0	0	0	0	0	0	0	0	0	0	0	0	0	0	0	0	0	0	0	0	0	0	0	0	0	0	0	0	0	0	0	0	0	0	0
997	BICRA	1	0	0	0	0	0	0	0	0	0	0	0	0	0	0	0	0	0	0	0	0	0	0	0	0	0	0	0	0	0	0	0	0	0	0	0	0	0	0	0	0	0	0	0	0	0	0	0
998	MT-ATP6	1	0	0	0	0	0	0	0	0	0	0	0	0	0	0	0	0	0	0	0	0	0	0	0	0	0	0	0	0	0	0	0	0	0	0	0	0	0	0	0	0	0	0	0	0	0	0	0
999	MT-CO1	1	0	0	0	0	0	0	0	0	0	0	0	0	0	0	0	0	0	0	0	0	0	0	0	0	0	0	0	0	0	0	0	0	0	0	0	0	0	0	0	0	0	0	0	0	0	0	0
1000	MT-ND2	1	0	0	0	0	0	0	0	0	0	0	0	0	0	0	0	0	0	0	0	0	0	0	0	0	0	0	0	0	0	0	0	0	0	0	0	0	0	0	0	0	0	0	0	0	0	0	0
[truncated: 12 more columns]

## Sheet: TableS3
Table S3:	Physical "self-PPIN" of aging and longevity related genes in human
IID	MIST	HuRI	Union
TGFB3	RGN	PRKAB1	NAA25
SST	PTF1A	HYAL2	P2RX7
SOCS2	SUN1	ACACA	UCP2
MC2R	HSPA14	APOC1	AGPAT2
MSC	GPX4	PPARG	ASCL2
KCNE2	GCK	MAPK9	CCDC88C
ISL2	FXN	PELI2	DPT
PTHLH	KCNC1	TP63	GPR78
HLA-DQA1	CHRNA3	HR	IREB2
DNMT3A	CHRNA5	ATG13	LIMCH1
GUCY1A2	RIMBP2	ATG101	LRP1B
GJA5	C2	RRAGA	PCK1
GHRL	VWA5A	RRAGC	RETREG1
PROS1	UMAD1	CDKN2C	RUFY3
EPO	STK10	CDKN2B	SLC17A5
IL12A	ST3GAL3	CDK6	TCN2
NEUROG1	SSTR3	ERCC1	SCAP
COL6A3	SNPH	PICALM	MT2A
COL3A1	TUSC3	LHX2	CACNA1G
CNR1	SLC6A2	FOXP2	LPP
CDH4	SIRT7	ETV6	IRF8
SHROOM3	ZNF704	CBS	SP110
SH2B3	SFRP1	PGPEP1	CUX2
MTTP	RRAGD	TXNIP	GSTT1
APOC1	RRAGA	TXN	SNX29
AKAP10	SMARCAL1	HIF1A	TRPM3
ADIPOR2	RBP4	UMAD1	EYA4
ADCY5	RAMP1	TH	DLK1
CSRP3	RAG2	SIRT3	IDS
FXN	PTHLH	PEX5	ZNF277
NTN1	PTGS2	SLC2A5	FUCA1
AKT1S1	ZFYVE28	RAD52	PAX7
MSX1	TNNT2	TF	GAA
LDLR	RYR1	KRT14	GLA
LAMA2	RHOD	PTK2	PAPPA
GRIA2	PLXNB2	SOCS2	TBC1D22A
GRIA1	PKIA	ACTN3	ALDH1A2
GJB6	PDX1	HOXD12	KL
GHRHR	SPRTN	PRKACA	MTHFR
GHRH	TLK2	HSPA8	PRIM2
GCLC	OGG1	PRKAR1A	SLC32A1
FURIN	NUDT1	AKAP10	MATN4
POU4F2	NOX4	ALOX5	PSD3
CHRNA3	NLGN1	MAD1L1	IQCE
CHRNA5	NRXN1	VCP	SLC38A10
CCR5	NGF	ATG5	P2RY1
C2	NEUROD1	XPA	POMC
PLN	RARB	SNPH	SPOCK1
SPON1	NCAM2	PIK3CD	SLC25A27
ACVRL1	NAMPT	PIK3R1	SVEP1
GRIN2B	RORA	EIF4EBP1	FZD2
NEUROD1	MYH7	EIF4E	PDE10A
ENG	NTHL1	SCD	CETP
KCNJ11	XDH	ELOVL6	GJB6
ABCC8	ROBO2	HMOX1	SHROOM3
ZW10	PGD	PKIA	COL6A3
ZNF704	RRAGC	PRKACB	IL12A
EFNA1	RRAGB	SYT16	MC2R
VWA5A	MT1A	RTN4	APOA1
CHIT1	MT-ND2	COL4A5	ABCA1
ULK1	PAX3	PTPN1	CDC42
ADRA2C	MSC	TREX1	CD4
TUSC3	MRI1	ELOVL4	ABCB1
TTR	MPO	APOD	MAPKAP1
RRAGD	SCD	PLN	REEP5
TP73	PAX2	ITGAM	ABCC4
CETP	TH	PCNA	KCNJ11
PDE10A	NOD2	CDKN1A	ABCC8
TNFRSF1B	PRKAG2	PAX6	PTCH1
TNFRSF1A	ZW10	CPLX2	ABHD14A
IFNG	PDE4D	TSFM	ABL1
NOX4	TTC27	GRN	ACTA1
TLR4	TWSG1	PRKAA2	APP
TLR2	WNT1	LRRC4C	ATM
TIMP1	STIM1	TWSG1	ATR
THY1	LHX2	GJA5	BRCA1
TGFA	LHCGR	GJB2	CASP9
KCNA3	KYNU	ABLIM1	CAT
RYR1	KLF6	NEFM	CBL
TERT	KCNQ1	PRPH	CDK1
TBXAS1	NOTCH3	DES	CDK5
COL26A1	JAG1	VIM	CDKN1B
FZD2	TIMP2	NRG1	CREB1
SSTR3	ITGA1	PLP1	CTNNB1
RRAGC	ISL2	ATF2	EGFR
RGN	INA	PPARA	ERBB2
FABP4	IL6	VWA5A	ERBB4
SNCG	IL7	XRCC6	ERCC6
SRF	IL1B	XRCC5	GPX1
SMAD7	IL15	CLOCK	GRB2
SVEP1	IL2RG	ARNTL	HIPK2
SLC6A2	IL10	ADRA2C	HSP90AA1
SLC25A27	IFNG	PIN1	HSP90AB1
ING1	IDH1	BCL11A	HSPA8
SPOCK1	IGF2	POU4F2	ITGB2
SCD	IGF1	TGFB1	JAK2
RPS6KB1	ID4	ATXN1	JUN
RHOD	HYAL2	RBFOX2	MAPT
RECQL4	PELI2	CREB1	MDM2
RBP4	POLG	CRTC1	NFKBIA
RBM47	NDUFS1	AQP1	NTRK1
RBFOX2	SDHB	COMP	PIK3R1
PROP1	INS	FOS	PRDX1
PROM1	SERPINF1	WWOX	PRKDC
SLC6A3	RETN	CREB5	PRKN
ATRIP	HSPA12A	GRHL2	RAD52
RYR2	PINK1	PPARGC1A	RB1
GABRB3	KSR2	RARB	SHC1
PRF1	PIK3CD	SMAD3	SNCA
PPM1D	RYR3	SMAD4	STUB1
POMC	HMGCR	MGST3	TERF1
POLB	TLR4	TFRC	TERT
SLC1A2	RAG1	PAX5	TOP1
PLXNB2	POU3F1	TLK2	TP53
PLOD2	ITGA6	TSC1	TP73
CTSZ	HLA-DRB1	HSPA1B	XRCC6
PLAU	HLA-DQA1	HSPA1A	FLNA
PLAT	HLA-DQB1	BAG3	ABLIM1
PIK3CD	ZNF516		LRRK2
PHOX2A	TXNIP		VIM
PHGDH	ING1		ACACA
PENK	IL2		APOC1
PDPK1	HR		MYC
PIK3CA	HCN1		PPP2R2B
ADIPOQ	SOD2		PRKAA1
PDCD4	GTPBP3		PRKAA2
GCK	GSTZ1		SIRT1
LHX2	GSTM1		AGT
P2RY1	GSTA4		ACE
SCN2B	GSS		AIF1
PTH1R	GSR		AKT1
OGG1	PRKACB		DMD
NUDT1	GRM5		FGFR1
WRN	GRHL2		GSN
TSC2	SLC1A2		HIF1A
TOP3A	SHANK3		HTRA2
TLK2	PRKAB1		MINPP1
SMARCAL1	NEFH		PRKCD
MTR	GNRH1		CASQ2
FGF1	GNPTAB		ACTA2
NRP1	GLRA1		CREBBP
SLC38A10	LRRC4C		DCTN1
THRB	GJA5		NEXN
NRAS	GHRL		THRB
NPPA	GHSR		TREX1
NGF	GHRH		BCL11A
NEFH	GHRHR		ACTC1
NCOR1	GHR		ESR1
NBN	GH1		LRRFIP1
MYH7	GGT1		PHB
PELI2	GCLC		TXN
XDH	GCLM		ACTN2
ROBO2	GBP6		ACTN3
POLG	SIRT5		APPL1
IQCE	GATA4		CSRP3
ADIPOR1	ID2		DLG1
TACR1	GABRB3		GRIN2B
MT-CO1	THY1		HSPB1
MT-ATP6	PTPRE		KCNA5
MSTN	IL7R		HOXD12
PIK3CB	MSTN		ACVRL1
ADM	FOXP2		ACVR1
PSD3	HELLS		BMPR1A
ZMPSTE24	NKX2-5		ENG
MGST3	MAFB		TGFB1
TCF3	VEGFB		TGFB3
MEN1	MAP3K7		TGFBR2
RUNX3	NDUFS6		NR3C1
MATN4	SDAD1		ADA
MAPT	FGF8		SGCD
PAX2	FGF23		FURIN
CTSC	SDC2		ADAMTS1
NOD2	FGFR3		IGFBP1
TH	FGF1		VEGFA
NDUFS6	LPA		ADARB1
MAP3K7	FAM13A		PIN1
PRKAG2	FABP4		ADCY5
PIK3CG	F7		PRKCA
GTPBP3	PROS1		CASP2
LRP6	SERPINE1		ADCYAP1
LRRC4C	PLAU		CLU
LRP5	EYA1		ADIPOQ
SERPINE1	EXOC3L2		ADIPOR1
LEP	POU4F2		STK11
ITGA1	ERCC8		TACR1
PGGT1B	UVSSA		ADIPOR2
KRAS	INPP5D		ADM
PTPRE	EPO		ADRA1A
KIF1B	EPHA7		PPP1R9B
KCNC1	GRID2		ADRA2C
JUND	ELOVL6		WWOX
SLC32A1	FBN1		DRD4
PRIM2	EIF4B		ADRB1
POU1F1	TBX2		ADRB2
NKX2-5	VPS13A		CAV3
MTHFR	TRPV1		CD68
MRI1	SUSD1		CNR1
JAK2	SH2B3		GNAS
ITGB3	MDH1		IL6R
CD226	IGFBP2		MBP
ITGB2	ICAM1		PRNP
DAG1	ERCC2		SLC9A3R2
ITGB1	EGF		VCP
INS	EFNA1		AGA
INA	TBXAS1		HBA1
RRAGA	MME		AGER
IL6	NRP1		HMGB1
IL2RG	EDN1		MAPKAPK5
LYN	TBP		MYD88
IL1B	DUSP6		S100B
IL10	DRD3		TTR
NGFR	SLC6A3		AGTR1
IKBKB	PAWR		HSPA5
ADAMTS1	MSRA		ATP1B1
IGFBP1	GRIA2		HRAS
IGF2R	DNMT3A		AHNAK
IGF2	MPP6		ATF2
KL	DLX5		POT1
IGF1	TGFA		AIFM1
IDH1	GUCY1A2		CFTR
ID4	GRIA1		DLD
ICAM1	SLC2A4		HSPA1A
PRKN	PNN		HSPA1B
OPA1	MTHFD1		MLH1
ALDH1A2	MIF		TOMM40
HTRA2	ENO3		BCL6
DCLRE1B	ECHS1		AIP
BAK1	LRP5		PPARA
SERPINF1	PRPH		RET
RETN	DES		UCHL1
HFE	F2		SLC12A2
EPHA7	YTHDF2		AK1
TBC1D22A	SDHC		PRKAR1A
ID2	GPATCH1		AKAP10
TNF	EML1		AKT1S1
HSPA12A	ELN		AKT2
PRKAA2	NTN1		AKT3
RET	EIF4E3		AR
PDGFRB	TNF		ATXN1
MYOD1	LAMA2		BECN1
KCNA5	CYP51A1		BRAF
PDGFB	CYP1A1		CCNA2
MSH6	CYP19A1		CDKN1A
INSR	CX3CL1		CDKN1C
HRAS	CTSZ		EIF4EBP1
RARB	CTSC		ENO2
HR	CTNND2		FOXO1
HP	SATB1		FOXO3
NRG1	RUNX3		FOXO4
HMOX1	PROM1		GATA1
HMGCR	NR5A1		GATA2
XPA	MEN1		GJA1
POU3F1	GRIK2		GSK3A
HIPK2	FAS		GSK3B
NR2E1	DKK1		HMOX1
XPC	TJP1		HSPA9
MACROH2A1	SCN5A		HTT
PAPPA	MAP1B		IKBKB
HLA-G	TCF3		IRAK1
GSTZ1	POU1F1		IRS1
GSTM1	PHOX2A		ITGB3
GSTA4	NEUROG1		MAP3K5
GSR	MSX1		MAPK14
EYA1	HOXB7		MSH2
GRM5	HOXA9		MTOR
NR5A1	HNF4A		MXD1
MTA1	HNF1B		NCOR2
GPX1	CXCL8		NOTCH1
GNRH1	NFIA		PDPK1
GLA	HMGA2		PIK3CA
GJA1	FOXC1		PLP1
GHR	CRTC1		PTEN
GGT1	CPLX2		PTGDS
GBP6	TSFM		PTPN1
GATA4	COQ7		RICTOR
GATA1	PLOD2		RPS6KB1
GAP43	TIMP1		SIRPA
GAA	COL5A1		SIRT6
SHANK3	COL4A5		SMAD2
PAX7	ELOVL4		SMAD3
FYN	MSR1		SMAD4
FUCA1	COLQ		SMAD7
FOXP2	COL4A2		SNCB
TGFB1	COL4A1		SRR
MAPK1	COL3A1		TSC1
FOXO3	HTRA1		TSC2
SATB1	COL2A1		VHL
ZNF277	COL26A1		RPTOR
NQO1	COL1A2		UBB
MT-ND2	THBS1		CD44
IDS	PDGFB		ALDH3A1
AQP1	HTR2A		SRF
FLT1	DRD2		DICER1
PRKACB	CNP		ALOX5
FGFR3	PON1		MAD1L1
SDC2	LEP		NFKB2
LTBR	NRG1		EEF1A1
DLK1	LTBR		ALPL
FGFR1	CHIT1		ANAPC4
FGB	PPM1D		BUB1B
FOXO4	MTR		PENK
PAWR	EGR1		ANK2
FAM13A	MYOD1		APC
F7	PAX5		ANKRD28
F5	LPIN1		CAMK4
F2	ISL1		HOXC4
EYA4	CDKN2B		PLK2
ETV6	PPARG		APAF1
TOP2A	CDK14		CYCS
TAP1	TRAP1		NLRP1
MTOR	STMN2		C4A
GSN	LMNB1		CCL5
ERCC8	FOXM1		CSNK1E
RAD52	CDH2		CTNNA1
ERCC3	CDH4		DST
UVSSA	NFE2L2		JUP
TBP	PGGT1B		KRT14
DUSP6	MT-CO1		PRKACA
ERBB2	MARK4		PTK2
MAPK3	MAP3K20		RBFOX2
EPOR	CDH1		TAF1
GPX4	EIF4E		APEX1
ENO2	MMP9		FCGR2A
GRID2	IGFBP3		FEN1
EML1	CRYBG1		HDAC1
MAPKAPK5	LGALS1		HMGA1
IRS1	SLC39A11		PCNA
TBX2	PDCD1LG2		POLB
EGR1	CD247		TERF2
ZNF516	CD226		TXNRD1
TRPM3	TNFRSF1B		APOB
SUSD1	GJB2		APOC3
SNX29	CCN2		C1QA
SLC39A11	WT1		C1QC
PRKAR1A	SLC2A5		CP
PML	CCR5		HP
PKIA	CCL2		PCMT1
PFKM	CBS		APOA4
NTHL1	PIK3CB		CALR
NF1	PDGFRA		LDLR
LGALS1	LYN		LRP2
KRT14	INSR		MTTP
KCNQ1	IGF1R		PAX6
IGFBP2	GBA		SYT16
GSTT1	FYN		EFEMP1
GSTP1	EPOR		APOD
GCLM	EPHA2		LEPR
ERCC4	CSF1R		MGST3
ZFYVE28	PFKM		STK24
SREBF1	DAG1		APOE
LMNA	PTPN11		CFH
EGF	EEF1A2		LONP1
BIN2	CARS1		NEFM
EEF1E1	NOS1		PDCD4
EEF1A2	VWF		PSEN1
STMN2	SLC6A4		C7orf50
EDNRB	PRF1		COL18A1
EDN1	PLAT		CRYAB
ATG5	LPL		CSNK1D
BICRA	FGB		FOS
MSRA	F5		GAP43
DRD2	CALCA		H1-2
MPP6	CADM1		HK1
DLX5	RYR2		HMGB2
ERBB4	CACNA1C		HSPD1
PNN	KCNE2		IDE
MIF	YLPM1		KCNAB1
ECHS1	GRN		KRAS
DKK1	TF		MAPK8
DDIT3	ITGAM		MT-ATP6
DDC	C3		NF1
SDHC	DCN		NGFR
EIF4E3	TNFSF13B		OPA1
DCC	BZW2		PHGDH
TSFM	SOCS2		PRICKLE2
PTPN11	SNCG		PSEN2
CYP1A1	SIRT2		SPON1
CYP19A1	CD14		SST
COQ7	BTG3		DCC
CXCL8	TP63		HDAC2
CX3CL1	STAT5A		PROP1
CUX2	RECQL4		AQP1
GRIK2	LMNA		COMP
RHOA	ETV6		PGPEP1
PSEN2	ERCC4		BMI1
CSF1R	ERCC1		CDK6
FCGR2A	DCLRE1B		DDC
CRYAB	BRCA2		ERCC3
CRTC1	TLR2		FOXA1
NFIA	KAT6B		FOXG1
HNF1B	CBX7		JUND
GSK3A	TOP3A		MAPK1
FOXC1	TOP2A		NCOR1
CREB1	MSH6		NFKB1
MPO	FOXP1		POU5F1
CP	KIF1B		RELA
COL5A1	BIN2		SMARCA2
COL4A5	BICRA		SREBF1
COLQ	DYNC1H1		STAT3
COL4A2	BEND3		XRCC5
COL4A1	PIK3CG		ZBTB16
COMP	CDKN2A		ATG101
COL2A1	BDNF		ARG1
COL1A2	TWIST1		NPPA
TXN	SIN3A		CLOCK
ATP13A2	PPARGC1A		ARNTL
COL1A1	HNF1A		RHOA
PTK2	EBF1		RORC
CNP	CSMD1		ASS1
VEGFA	CACNA1A		SIRT3
PDGFRA	SMN2		ATCAY
NFKBIA	PPP3CA		ATP2A2
MMP9	PARP1		CEBPA
MAPK9	CISD2		CEBPB
LEPR	NR2E1		CREB5
H2AX	FGFR2		DDIT3
ADCYAP1	KCNA3		EEF2
CLOCK	BAX		FH
CLCN2	BAK1		GSTP1
XRCC5	ZMPSTE24		ITGB1
FOS	STMN1		MACROH2A1
ERCC6	SOD1		MAPK3
CHEK2	S100A8		MAPK9
TJP1	RUNX1		NBN
RYR3	NQO1		RTN4
PRKAA1	LAMA1		SERPINH1
CFH	HSPA2		TFRC
RORA	HSPA1L		YY1
GSK3B	HSF1		ATG13
CDKN2C	BCL2		RB1CC1
SMAD4	BAG3		ULK1
TXNIP	HLA-G		ATG5
SP110	HLA-B		SQSTM1
MAP3K5	HLA-A		ATG7
INPP5D	HFE		ATRIP
CDKN1A	B2M		BLM
LPIN1	QKI		CD274
CDK5	PML		CDKN2C
RB1	PICALM		CHEK2
CDK14	MLST8		E2F1
ZBTB16	IGF2R		EDNRB
HMGA2	CLCN2		EEF1E1
GATA2	ATXN2		H2AX
FOXA1	RPA3		PEX5
PRPH	TNFRSF1A		RBM47
CDH2	SCN2B		RHEB
SMARCA2	PDGFRB		WRN
SIRPA	MTA1		XPA
SIN3A	FLT1		XPC
PICALM	ATP7A		COL1A1
EIF4B	CD83		ATP13A2
E2F1	NRAS		LRP6
DST	ATP2B1		PTH1R
PPP2R2B	TAP1		ATP2A1
MAP3K20	RPS6		IRS2
ATP7A	PLN		PLN
HYAL2	IRS2		RPS6
CRYBG1	ATP2A1		TAP1
TFRC	PTH1R		ATP2B1
STUB1	LRP6		NRAS
HLA-DQB1	ATP13A2		CD83
CD4	COL1A1		ATP7A
STAT5A	XPC		FLT1
TAF1	XPA		MTA1
ITGAM	WRN		PDGFRB
GJB2	RHEB		SCN2B
CTNNB1	RBM47		TNFRSF1A
ANAPC4	PEX5		RPA3
CCNA2	H2AX		ATXN2
WT1	EEF1E1		CLCN2
SLC2A5	EDNRB		IGF2R
CCL5	E2F1		MLST8
MAFB	CHEK2		PICALM
CCL2	CDKN2C		PML
CBX7	CD274		QKI
HSF1	BLM		B2M
CBS	ATRIP		HFE
TGFBR2	ATG7		HLA-A
PTEN	SQSTM1		HLA-B
MAPK8	ATG5		HLA-G
IRF8	ULK1		BAG3
HTR2A	RB1CC1		BCL2
HSPA1L	ATG13		HSF1
CBL	YY1		HSPA1L
SCN5A	TFRC		HSPA2
CAV3	SERPINH1		LAMA1
STIM1	RTN4		NQO1
SOD2	NBN		RUNX1
NFKB1	MAPK9		S100A8
JUP	MAPK3		SOD1
CAT	MACROH2A1		STMN1
CASQ2	ITGB1		ZMPSTE24
PTCH1	GSTP1		BAK1
CASP9	FH		BAX
NLRP1	EEF2		KCNA3
CASP2	DDIT3		FGFR2
CAMK4	CREB5		NR2E1
SLC6A4	CEBPB		CISD2
LPP	CEBPA		PARP1
JAG1	ATP2A2		PPP3CA
FBN1	ATCAY		SMN2
CACNA1G	SIRT3		CACNA1A
SIRT1	ASS1		CSMD1
CACNA1C	RORC		EBF1
YLPM1	RHOA		HNF1A
VWF	ARNTL		PPARGC1A
RIMBP2	CLOCK		SIN3A
NOTCH1	NPPA		TWIST1
GRN	ARG1		BDNF
CACNA1A	ATG101		CDKN2A
SIRT2	ZBTB16		PIK3CG
HSPB1	XRCC5		BEND3
HDAC2	STAT3		DYNC1H1
CD14	SREBF1		BICRA
BUB1B	SMARCA2		BIN2
BRCA2	RELA		KIF1B
RPS6	POU5F1		FOXP1
RICTOR	NFKB1		MSH6
PGD	NCOR1		TOP2A
PEX5	MAPK1		TOP3A
LRRFIP1	JUND		CBX7
HSPA14	FOXG1		KAT6B
CREB5	FOXA1		TLR2
ACTN3	ERCC3		BRCA2
BRAF	DDC		DCLRE1B
CD83	CDK6		ERCC1
BMPR1A	BMI1		ERCC4
KSR2	PGPEP1		ETV6
FOXP1	COMP		LMNA
BLM	AQP1		RECQL4
BEND3	PROP1		STAT5A
TP63	HDAC2		TP63
TWIST1	DCC		BTG3
PPARGC1A	SST		CD14
FOXM1	SPON1		SIRT2
EBF1	PSEN2		SNCG
CSMD1	PRICKLE2		SOCS2
CDKN1B	PHGDH		BZW2
BCL6	OPA1		TNFSF13B
PRKCA	NGFR		DCN
IRS2	NF1		C3
CEBPA	MT-ATP6		ITGAM
BCL2	MAPK8		TF
BAX	KRAS		GRN
TIMP2	KCNAB1		YLPM1
STMN1	IDE		KCNE2
SOD1	HSPD1		CACNA1C
S100B	HMGB2		RYR2
RPTOR	HK1		CADM1
PARP1	H1-2		CALCA
HTT	GAP43		F5
HSP90AB1	FOS		FGB
GH1	CSNK1D		LPL
CDK1	CRYAB		PLAT
B2M	COL18A1		PRF1
MLST8	C7orf50		SLC6A4
CDK6	PSEN1		VWF
BTG3	PDCD4		NOS1
ATXN1	NEFM		CARS1
ATR	LONP1		EEF1A2
ATP2B1	CFH		PTPN11
SPRTN	APOE		DAG1
MDM2	STK24		PFKM
HMGB1	MGST3		CSF1R
CFTR	LEPR		EPHA2
ATP2A1	APOD		EPOR
SMAD2	EFEMP1		FYN
NDUFS1	SYT16		GBA
ATP1B1	PAX6		IGF1R
CD274	MTTP		INSR
ATM	LRP2		LYN
FOXO1	LDLR		PDGFRA
BAG3	CALR		PIK3CB
ATG7	APOA4		CBS
ATG13	PCMT1		CCL2
DES	HP		CCR5
CYCS	CP		SLC2A5
CD44	C1QC		WT1
ATF2	C1QA		CCN2
SIRT3	APOC3		GJB2
MT2A	APOB		TNFRSF1B
MLH1	TXNRD1		CD226
KYNU	TERF2		CD247
GSS	POLB		PDCD1LG2
FH	PCNA		SLC39A11
DLD	HMGA1		LGALS1
ASS1	HDAC1		CRYBG1
RORC	FEN1		IGFBP3
ARNTL	FCGR2A		MMP9
ATG101	APEX1		EIF4E
ARG1	TAF1		CDH1
SCAP	RBFOX2		MAP3K20
PAX5	PTK2		MARK4
IGFBP3	PRKACA		MT-CO1
ERCC2	KRT14		PGGT1B
CALR	JUP		NFE2L2
AR	DST		CDH4
AKT3	CTNNA1		CDH2
YY1	CSNK1E		FOXM1
YTHDF2	CCL5		LMNB1
TNNT2	C4A		STMN2
TNFSF13B	NLRP1		TRAP1
THBS1	CYCS		CDK14
TCN2	APAF1		PPARG
STK11	PLK2		CDKN2B
SLC17A5	HOXC4		ISL1
SIRT5	CAMK4		LPIN1
S100A8	ANKRD28		PAX5
RUFY3	APC		MYOD1
RRAGB	ANK2		EGR1
RETREG1	PENK		MTR
QKI	BUB1B		PPM1D
PRKAB1	ANAPC4		CHIT1
PRICKLE2	ALPL		LTBR
PPARG	EEF1A1		NRG1
PCK1	NFKB2		LEP
MXD1	MAD1L1		PON1
LRP1B	ALOX5		CNP
LPL	DICER1		DRD2
LIMCH1	SRF		HTR2A
LAMA1	ALDH3A1		PDGFB
KLF6	CD44		THBS1
KCNAB1	UBB		COL1A2
ITGA6	RPTOR		COL26A1
ISL1	VHL		COL2A1
IREB2	TSC2		HTRA1
IL7	TSC1		COL3A1
IL15	SRR		COL4A1
IGF1R	SNCB		COL4A2
IDE	SMAD7		COLQ
HSPA2	SMAD4		MSR1
HOXB7	SMAD3		ELOVL4
HMGB2	SMAD2		COL4A5
HMGA1	SIRT6		COL5A1
HK1	SIRPA		TIMP1
HELLS	RPS6KB1		PLOD2
GRHL2	RICTOR		COQ7
GPR78	PTPN1		TSFM
GPATCH1	PTGDS		CPLX2
GNPTAB	PTEN		CRTC1
FGFR2	PLP1		FOXC1
FEN1	PIK3CA		HMGA2
ERCC1	PDPK1		NFIA
EPHA2	NOTCH1		CXCL8
ENO3	NCOR2		HNF1B
ELN	MXD1		HNF4A
EIF4E	MTOR		HOXA9
DPT	MSH2		HOXB7
DMD	MAPK14		MSX1
DCN	MAP3K5		NEUROG1
CSNK1E	ITGB3		PHOX2A
CSNK1D	IRS1		POU1F1
CPLX2	IRAK1		TCF3
COL18A1	IKBKB		MAP1B
CISD2	HTT		SCN5A
CDKN2B	HSPA9		TJP1
CCDC88C	HMOX1		DKK1
BDNF	GSK3B		FAS
ATCAY	GSK3A		GRIK2
RHEB	GJA1		MEN1
PSEN1	GATA2		NR5A1
NEFM	GATA1		PROM1
HTRA1	FOXO4		RUNX3
FOXG1	FOXO3		SATB1
APOE	FOXO1		CTNND2
STK24	ENO2		CTSC
EFEMP1	EIF4EBP1		CTSZ
APOC3	CDKN1C		CX3CL1
SMAD3	CDKN1A		CYP19A1
PAX6	CCNA2		CYP1A1
APOB	BRAF		CYP51A1
TF	BECN1		LAMA2
PON1	ATXN1		TNF
PCMT1	AR		EIF4E3
IL7R	AKT3		NTN1
HNF4A	AKT2		ELN
CLU	AKT1S1		EML1
C1QC	AKAP10		GPATCH1
C1QA	PRKAR1A		SDHC
APOD	AK1		YTHDF2
APOA1	SLC12A2		F2
TXNRD1	UCHL1		DES
TERF2	RET		PRPH
RPA3	PPARA		LRP5
ASCL2	AIP		ECHS1
RB1CC1	BCL6		ENO3
MAP1B	TOMM40		MIF
TOP1	MLH1		MTHFD1
HSP90AA1	HSPA1B		PNN
FAS	HSPA1A		SLC2A4
APAF1	DLD		GRIA1
XRCC6	CFTR		GUCY1A2
PLK2	AIFM1		TGFA
HOXC4	POT1		DLX5
BRCA1	ATF2		MPP6
APC	AHNAK		DNMT3A
ANK2	HRAS		GRIA2
AGPAT2	ATP1B1		MSRA
ANKRD28	HSPA5		PAWR
ALPL	AGTR1		SLC6A3
PIK3R1	TTR		DRD3
NFKB2	S100B		DUSP6
MAD1L1	MYD88		TBP
DICER1	MAPKAPK5		EDN1
ALOX5	HMGB1		NRP1
WWOX	AGER		MME
UCP2	HBA1		TBXAS1
ALDH3A1	AGA		EFNA1
NAMPT	VCP		EGF
EIF4EBP1	SLC9A3R2		ERCC2
AKT2	PRNP		ICAM1
SRR	MBP		IGFBP2
SNCB	IL6R		MDH1
SIRT6	GNAS		SH2B3
PLP1	CNR1		SUSD1
PINK1	CD68		TRPV1
NFE2L2	CAV3		VPS13A
MSH2	ADRB2		TBX2
MDH1	ADRB1		EIF4B
CTNNA1	DRD4		FBN1
CDKN1C	WWOX		ELOVL6
BECN1	ADRA2C		GRID2
TERF1	PPP1R9B		EPHA7
SLC12A2	ADRA1A		EPO
AKT1	ADM		INPP5D
AK1	ADIPOR2		UVSSA
PTPN1	TACR1		ERCC8
PPARA	STK11		POU4F2
AIP	ADIPOR1		EXOC3L2
TOMM40	ADIPOQ		EYA1
SHC1	CLU		PLAU
NTRK1	ADCYAP1		SERPINE1
JUN	CASP2		PROS1
IRAK1	PRKCA		F7
ESR1	ADCY5		FABP4
AIFM1	PIN1		FAM13A
AIF1	ADARB1		LPA
POT1	VEGFA		FGF1
AHNAK	IGFBP1		FGFR3
PTGS2	ADAMTS1		SDC2
AGTR1	FURIN		FGF23
TP53	SGCD		FGF8
MME	ADA		SDAD1
HSPA5	NR3C1		NDUFS6
HNF1A	TGFBR2		MAP3K7
AGT	TGFB3		VEGFB
MYD88	TGFB1		MAFB
AGER	ENG		NKX2-5
VHL	BMPR1A		HELLS
VEGFB	ACVR1		FOXP2
VCP	ACVRL1		MSTN
UCHL1	HOXD12		IL7R
TRAP1	KCNA5		PTPRE
STAT3	HSPB1		THY1
SNCA	GRIN2B		GABRB3
SERPINH1	DLG1		ID2
PTGDS	CSRP3		GATA4
PRKDC	APPL1		SIRT5
PRKACA	ACTN3		GBP6
PHB	ACTN2		GCLM
NOS1	TXN		GCLC
NCOR2	PHB		GGT1
MTHFD1	LRRFIP1		GH1
MSR1	ESR1		GHR
LONP1	ACTC1		GHRHR
LMNB1	BCL11A		GHRH
IL6R	TREX1		GHSR
HSPD1	THRB		GHRL
HSPA9	NEXN		GJA5
EEF2	DCTN1		LRRC4C
EEF1A1	CREBBP		GLRA1
DYNC1H1	ACTA2		GNPTAB
ATP2A2	CASQ2		GNRH1
ADRB2	PRKCD		NEFH
ADRB1	MINPP1		PRKAB1
ADRA1A	HTRA2		SHANK3
SDAD1	HIF1A		SLC1A2
PIN1	GSN		GRHL2
C7orf50	FGFR1		GRM5
ADARB1	DMD		PRKACB
UBB	AKT1		GSR
SGCD	AIF1		GSS
NR3C1	ACE		GSTA4
ATXN2	AGT		GSTM1
ADA	SIRT1		GSTZ1
TTC27	PRKAA2		GTPBP3
SQSTM1	PRKAA1		SOD2
ACVR1	PPP2R2B		HCN1
APPL1	MYC		HR
ACTN2	APOC1		IL2
BCL11A	ACACA		ING1
ACTC1	VIM		TXNIP
TREX1	LRRK2		ZNF516
PRKCD	ABLIM1		HLA-DQB1
NEXN	FLNA		HLA-DQA1
DCTN1	XRCC6		HLA-DRB1
CREBBP	TP73		ITGA6
ACTA2	TP53		POU3F1
TSC1	TOP1		RAG1
ST3GAL3	TERT		TLR4
PPP1R9B	TERF1		HMGCR
MINPP1	STUB1		RYR3
MARK4	SNCA		PIK3CD
MAPK14	SHC1		KSR2
HIF1A	RB1		PINK1
HDAC1	RAD52		HSPA12A
DLG1	PRKN		RETN
CD247	PRKDC		SERPINF1
ACE	PRDX1		INS
SIRT7	PIK3R1		SDHB
ACACA	NTRK1		NDUFS1
VIM	NFKBIA		POLG
GRB2	MDM2		PELI2
CDH1	MAPT		HYAL2
APP	JUN		ID4
ABLIM1	JAK2		IGF1
VPS13A	ITGB2		IGF2
RTN4	HSPA8		IDH1
PRDX1	HSP90AB1		IFNG
PPP3CA	HSP90AA1		IL10
PDE4D	HIPK2		IL2RG
PCNA	GRB2		IL15
PAX3	GPX1		IL1B
P2RX7	ERCC6		IL7
NOTCH3	ERBB4		IL6
NAA25	ERBB2		INA
MBP	EGFR		ISL2
LRRK2	CTNNB1		ITGA1
LRP2	CREB1		TIMP2
CTNND2	CDKN1B		JAG1
C3	CDK5		NOTCH3
ACTA1	CDK1		KCNQ1
ABL1	CBL		KLF6
BZW2	CAT		KYNU
ABHD14A	CASP9		LHCGR
SLC9A3R2	BRCA1		LHX2
REEP5	ATR		STIM1
ABCC4	ATM		WNT1
MAPKAP1	APP		TWSG1
CEBPB	ACTA1		TTC27
APEX1	ABL1		PDE4D
ABCB1	ABHD14A		ZW10
SDHB	PTCH1		PRKAG2
RELA	ABCC8		NOD2
MYC	KCNJ11		TH
FLNA	ABCC4		PAX2
EGFR	REEP5		SCD
CDC42	MAPKAP1		MPO
ABCA1	ABCB1		MRI1
	CD4		MSC
	CDC42		PAX3
	ABCA1		MT-ND2
	APOA1		MT1A
			RRAGB
			RRAGC
			PGD
			ROBO2
			XDH
			NTHL1
			MYH7
			RORA
			NAMPT
			NCAM2
			RARB
			NEUROD1
			NGF
			NRXN1
			NLGN1
			NOX4
			NUDT1
			OGG1
			TLK2
			SPRTN
			PDX1
			PKIA
			PLXNB2
			RHOD
			RYR1
			TNNT2
			ZFYVE28
			PTGS2
			PTHLH
			RAG2
			RAMP1
			RBP4
			SMARCAL1
			RRAGA
			RRAGD
			SFRP1
			ZNF704
			SIRT7
			SLC6A2
			TUSC3
			SNPH
			SSTR3
			ST3GAL3
			STK10
			UMAD1
			VWA5A
			C2
			RIMBP2
			CHRNA5
			CHRNA3
			KCNC1
			FXN
			GCK
			GPX4
			HSPA14
			SUN1
			PTF1A
			RGN

## Sheet: TableS4
Table S4:	Common KEGG pathways within four species
Sno	Species	term_id	term_name	adjusted_p_value	negative_log10_of_adjusted_p_value	term_size	query_size	intersection_size	effective_domain_size	Gene_ratio	intersections
1	Human	KEGG:04140	Autophagy - animal	5.62e-16	15.2503	136	731	50	7788	0.367647	AKT1,PIK3R1,MAPK1,SQSTM1,MAPK3,PRKACA,PTEN,MAPK8,MAP3K7,HIF1A,PRKCD,MTOR,HRAS,BECN1,HMGB1,STK11,MAPK9,PRKAA1,RPTOR,BCL2,IGF1R,ATG5,RB1CC1,IRS1,PIK3CA,KRAS,PDPK1,TSC2,PRKAA2,AKT2,TSC1,PRKACB,RPS6KB1,NRAS,ULK1,ATG7,IRS2,MLST8,RHEB,ATG101,PIK3CB,RRAGB,AKT3,INS,RRAGC,RRAGA,ATG13,AKT1S1,PIK3CD,RRAGD
2	Human	KEGG:04068	FoxO signaling pathway	3.03e-26	25.5185	128	731	60	7788	0.46875	EGFR,GRB2,MDM2,SMAD3,AKT1,CREBBP,PIK3R1,STAT3,MAPK1,CDKN1A,SMAD4,SIRT1,MAPK3,MAPK14,CSNK1E,PTEN,MAPK8,IL7R,IKBKB,ATM,PRKAB1,HRAS,BCL6,STK11,MAPK9,PRKAA1,INSR,CDKN1B,IGF1R,TGFBR2,IRS1,PIK3CA,KRAS,PDPK1,PRKAA2,FOXO3,FOXG1,AKT2,PCK1,BRAF,FOXO1,NRAS,IRS2,CAT,PLK2,SLC2A4,PIK3CB,RAG1,AKT3,INS,EGF,PRKAG2,FOXO4,CDKN2B,PIK3CD,IGF1,TGFB3,IL6,IL10,RAG2
3	Human	KEGG:04150	mTOR signaling pathway	1.41e-16	15.8512	152	731	54	7788	0.355263	GRB2,AKT1,GSK3B,PIK3R1,MAPK1,MAPK3,PRKCA,PTEN,TNFRSF1A,RPS6,IKBKB,RHOA,MTOR,HRAS,STK11,PRKAA1,RPTOR,TNF,INSR,IGF1R,RICTOR,IRS1,PIK3CA,KRAS,EIF4B,PDPK1,TSC2,MAPKAP1,PRKAA2,AKT2,TSC1,EIF4E,RPS6KB1,BRAF,NRAS,ULK1,LRP6,MLST8,RHEB,EIF4EBP1,PIK3CB,LRP5,RRAGB,AKT3,INS,RRAGC,RRAGA,FZD2,AKT1S1,PIK3CD,IGF1,RRAGD,WNT1,LPIN1
4	Mice	KEGG:04150	mTOR signaling pathway	1.34e-16	15.8741	142	601	50	6926	0.352113	TSC1,GRB2,PIK3R1,MAPK1,IRS1,GSK3B,AKT1,IKBKB,TNFRSF1A,MAPK3,MTOR,RHOA,HRAS,INSR,PIK3CA,PDPK1,TNF,PIK3CB,AKT2,BRAF,PTEN,ULK1,TSC2,PRKCA,KRAS,PIK3CD,LRP6,RICTOR,EIF4E,NRAS,MAPKAP1,RHEB,WNT1,IGF1R,RPTOR,PRKAA1,STK11,LRP5,PRKAA2,EIF4EBP1,LPIN1,MLST8,RRAGA,AKT3,INS1,FZD2,AKT1S1,IGF1,RRAGC,INS2
5	Mice	KEGG:04068	FoxO signaling pathway	5.64e-29	28.2484	121	601	59	6926	0.487603	GRB2,PIK3R1,CREBBP,STAT3,MAPK1,SIRT1,SMAD3,IRS1,AKT1,IKBKB,MDM2,MAPK14,SMAD4,MAPK3,MAPK8,EGFR,HRAS,CDKN1B,INSR,PIK3CA,FOXO1,CDKN1A,PDPK1,PIK3CB,CSNK1E,FOXO3,AKT2,BRAF,PTEN,IRS2,KRAS,PIK3CD,BCL6,MAPK9,ATM,IL10,CAT,IL6,NRAS,TGFB1,SLC2A4,PRKAB1,IGF1R,PRKAA1,STK11,RAG1,SOD2,RAG2,PRKAA2,FOXO4,PCK1,FOXG1,AKT3,INS1,EGF,IGF1,INS2,PLK2,CDKN2B
6	Mice	KEGG:04140	Autophagy - animal	1.01e-15	14.9937	127	601	46	6926	0.362205	TSC1,PIK3R1,MAPK1,IRS1,MAP3K7,SQSTM1,AKT1,BCL2,MAPK3,MAPK8,PRKACA,HIF1A,MTOR,HRAS,PIK3CA,PDPK1,PIK3CB,AKT2,PTEN,ULK1,TSC2,IRS2,PRKCD,KRAS,PRKACB,PIK3CD,MAPK9,ATG5,ATG7,NRAS,RHEB,IGF1R,RPTOR,PRKAA1,RB1CC1,STK11,PRKAA2,MLST8,ATG13,RRAGA,AKT3,INS1,AKT1S1,RRAGC,INS2,ATG101
7	Fly	KEGG:04140	Autophagy - animal	9.47e-10	9.02357	100	195	27	3200	0.27	SIMA,GIG,TSC1,PDK1,LAMP1,S6K,PI3K92E,LKB1,PTEN,LST8,CHICO,RAS85D,RL,ATG1,ATG5,TOR,RAPTOR,PKCDELTA,ATG7,ATG17,RAGC-D,ATG13,RAGA-B,ATG101,ATG6,AMPKALPHA,PKA-C2
8	Fly	KEGG:04068	FoxO signaling pathway	7.97399e-05	4.09832	65	195	16	3200	0.246154	PDK1,PI3K92E,LKB1,DRK,PTEN,NEJ,CAT,P38B,CHICO,RAS85D,RL,DCO,BABO,ALC,SOD2,AMPKALPHA
9	Fly	KEGG:04150	mTOR signaling pathway	1.09e-16	15.9631	96	195	34	3200	0.354167	SGG,RICTOR,GIG,TSC1,PDK1,S6K,PI3K92E,LKB1,DRK,PTEN,RPS6,LST8,CHICO,RAS85D,RL,ATG1,TOR,EIF4B,RHO1,SIN1,WG,RAPTOR,EIF4E5,EIF4E3,EIF4E7,EIF4EHP,RAGC-D,RAGA-B,ARR,FZ3,EIF4E4,GSKT,AMPKALPHA,EIF4E6
10	Worm	KEGG:04150	mTOR signaling pathway	0.00337996	2.47109	78	111	11	3322	0.141026	MPK-1,SEM-5,GSK-3,LET-60,PDK-1,RPS-6,UNC-51,RAGC-1,IFE-1,RAGA-1,PAR-4
11	Worm	KEGG:04068	FoxO signaling pathway	0.000773922	3.1113	55	111	10	3322	0.181818	MPK-1,SEM-5,LET-60,PDK-1,CBP-1,AAKB-2,AAKB-1,CTL-3,PCK-2,PAR-4
12	Worm	KEGG:04140	Autophagy - animal	8.00763e-06	5.0965	87	111	15	3322	0.172414	MPK-1,HIF-1,LET-60,CPR-5,PDK-1,ATG-7,UNC-51,BEC-1,CPR-4,RAGC-1,EPG-9,CPR-1,ATG-13,RAGA-1,PAR-4

## Sheet: TableS5
Table S5:	Gene Set Enrichment Analysis (GSEA) of common orthologs in PPIN of four species
source	term_name	term_id	adjusted_p_value	negative_log10_of_adjusted_p_value	term_size	query_size	intersection_size	effective_domain_size	gene_ratio	intersections
KEGG	Longevity regulating pathway	KEGG:04211	1.37968e-05	4.86022	87	92	10	7788	0.114943	PRKAB1,CREB1,HRAS,STK11,EIF4E,ULK1,CAT,ATG101,PIK3CB,ATG13
KEGG	Endometrial cancer	KEGG:05213	7.44493e-05	4.12814	58	92	8	7788	0.137931	GRB2,APC,MAPK1,MLH1,HRAS,PDPK1,PIK3CB,EGF
KEGG	Autophagy - animal	KEGG:04140	0.000111732	3.95182	136	92	11	7788	0.0808824	MAPK1,SQSTM1,HIF1A,HRAS,STK11,PDPK1,ULK1,ATG7,ATG101,PIK3CB,ATG13
KEGG	Colorectal cancer	KEGG:05210	0.000148496	3.82828	86	92	9	7788	0.104651	GRB2,APC,MAPK1,MLH1,HRAS,MSH2,MSH6,PIK3CB,EGF
KEGG	Renal cell carcinoma	KEGG:05211	0.000260731	3.58381	68	92	8	7788	0.117647	GRB2,CREBBP,MAPK1,CDC42,HIF1A,HRAS,PDGFB,PIK3CB
KEGG	Platinum drug resistance	KEGG:01524	0.000406209	3.39125	72	92	8	7788	0.111111	MAPK1,MLH1,MSH2,MAP3K5,MSH6,PDPK1,XPA,PIK3CB
KEGG	Prostate cancer	KEGG:05215	0.000414983	3.38197	97	92	9	7788	0.0927835	GRB2,CREBBP,MAPK1,CREB1,HRAS,PDPK1,PDGFB,PIK3CB,EGF
KEGG	FoxO signaling pathway	KEGG:04068	0.000526487	3.27861	128	92	10	7788	0.078125	GRB2,CREBBP,MAPK1,PRKAB1,HRAS,STK11,PDPK1,CAT,PIK3CB,EGF
KEGG	EGFR tyrosine kinase inhibitor resistance	KEGG:01521	0.000827667	3.08214	79	92	8	7788	0.101266	GRB2,SHC1,MAPK1,HRAS,EIF4E,PDGFB,PIK3CB,EGF
KEGG	Growth hormone synthesis, secretion and action	KEGG:04935	0.00211957	2.67375	118	92	9	7788	0.0762712	GRB2,CREBBP,SHC1,MAPK1,CREB1,HRAS,GNAS,PIK3CB,POU1F1
KEGG	AMPK signaling pathway	KEGG:04152	0.00227095	2.64379	119	92	9	7788	0.0756303	PPP2R2B,PRKAB1,CREB1,STK11,PDPK1,HNF4A,ULK1,PIK3CB,HMGCR
KEGG	Neurotrophin signaling pathway	KEGG:04722	0.00227095	2.64379	119	92	9	7788	0.0756303	GRB2,SHC1,MAPK1,CDC42,HRAS,IRAK1,MAP3K5,PDPK1,PIK3CB
KEGG	Thyroid hormone signaling pathway	KEGG:04919	0.00227095	2.64379	119	92	9	7788	0.0756303	HDAC1,CREBBP,MAPK1,SIN3A,HIF1A,HRAS,PDPK1,PIK3CB,GATA4
KEGG	Choline metabolism in cancer	KEGG:05231	0.00415756	2.38116	98	92	8	7788	0.0816327	GRB2,MAPK1,HIF1A,HRAS,PDPK1,PDGFB,PIK3CB,EGF
KEGG	Glioma	KEGG:05214	0.00595369	2.22521	75	92	7	7788	0.0933333	GRB2,SHC1,MAPK1,HRAS,PDGFB,PIK3CB,EGF
KEGG	MicroRNAs in cancer	KEGG:05206	0.0106475	1.97275	218	92	11	7788	0.0504587	GRB2,HDAC1,APC,CREBBP,SHC1,MAPK1,HRAS,DICER1,PDGFB,PIK3CB,EFNA1
KEGG	Gastric cancer	KEGG:05226	0.0129992	1.88608	148	92	9	7788	0.0608108	GRB2,APC,SHC1,MAPK1,MLH1,JUP,HRAS,PIK3CB,EGF
KEGG	Longevity regulating pathway - multiple species	KEGG:04213	0.015622	1.80626	60	92	6	7788	0.1	HDAC1,PRKAB1,HRAS,HSPA2,CAT,PIK3CB
KEGG	Gap junction	KEGG:04540	0.0168153	1.77429	88	92	7	7788	0.0795455	GRB2,MAPK1,CDK1,HRAS,PDGFB,GNAS,EGF
KEGG	Focal adhesion	KEGG:04510	0.0238954	1.62168	198	92	10	7788	0.0505051	GRB2,SHC1,MAPK1,CDC42,HRAS,PDPK1,PDGFB,PIK3CB,EGF,PARVB
KEGG	Non-small cell lung cancer	KEGG:05223	0.0267867	1.57208	66	92	6	7788	0.0909091	GRB2,MAPK1,HRAS,PDPK1,PIK3CB,EGF
KEGG	Pathways in cancer	KEGG:05200	0.0288247	1.54023	529	92	17	7788	0.0321361	GRB2,HDAC1,APC,CREBBP,MAPK1,CDC42,HIF1A,MLH1,JUP,HRAS,MSH2,CEBPA,MSH6,PDGFB,GNAS,PIK3CB,EGF
KEGG	Fc epsilon RI signaling pathway	KEGG:04664	0.0291445	1.53544	67	92	6	7788	0.0895522	GRB2,MAPK1,HRAS,PDPK1,INPP5D,PIK3CB
KEGG	Acute myeloid leukemia	KEGG:05221	0.0291445	1.53544	67	92	6	7788	0.0895522	GRB2,MAPK1,JUP,HRAS,CEBPA,PIK3CB
KEGG	Mismatch repair	KEGG:03430	0.0307334	1.51239	23	92	4	7788	0.173913	PCNA,MLH1,MSH2,MSH6
KEGG	Insulin signaling pathway	KEGG:04910	0.0431323	1.3652	136	92	8	7788	0.0588235	GRB2,SHC1,MAPK1,PRKAB1,HRAS,PDPK1,EIF4E,PIK3CB
KEGG	Estrogen signaling pathway	KEGG:04915	0.0453688	1.34324	137	92	8	7788	0.0583942	GRB2,SHC1,MAPK1,CREB1,HRAS,HSPA2,GNAS,PIK3CB

## Sheet: TableS6
Table S6:	KEGG pathways enrichments in conserved self-PPIN across different human tissues
source	term_name	term_id	adjusted_p_value	negative_log10_of_adjusted_p_value	term_size	query_size	intersection_size	effective_domain_size	gene_ratio	intersections
KEGG	Endocrine resistance	KEGG:01522	4.79422e-13	12.3193	96	135	19	7747	0.197917	AKT1,MAPK1,MAPK3,MAPK8,FOS,PIK3R1,PTK2,NOTCH1,RPS6KB1,PIK3CA,PRKACA,CDKN1B,BAX,IGF1R,NOTCH3,PRKACB,AKT3,JAG1,CDKN2C
KEGG	Colorectal cancer	KEGG:05210	1.63338e-11	10.7869	86	135	17	7747	0.197674	MYC,AKT1,MAPK1,SMAD2,SMAD3,MAPK3,MAPK8,FOS,PIK3R1,MSH2,CASP9,RPS6KB1,MLH1,PIK3CA,BAX,AKT3,CYCS
KEGG	Pathways in cancer	KEGG:05200	2.09785e-11	10.6782	529	135	37	7747	0.0699433	MYC,AKT1,CREBBP,HSP90AB1,MAPK1,SMAD2,SMAD3,MAPK3,MAPK8,ABL1,HDAC2,FOS,PIK3R1,MSH2,PTK2,NOTCH1,CASP9,RPS6KB1,MLH1,PIK3CA,PRKACA,CTNNA1,CDKN1B,NFE2L2,BAX,IGF1R,PTCH1,VEGFA,NOTCH3,PRKACB,AKT3,PDGFB,CYCS,CSF1R,TXNRD1,JAG1,FH
KEGG	Autophagy - animal	KEGG:04140	3.26107e-11	10.4866	136	135	20	7747	0.147059	AKT1,MAPK1,MAPK3,MAPK8,PRKCD,HMGB1,PIK3R1,RPTOR,RPS6KB1,STK11,PIK3CA,PRKACA,TSC1,BECN1,IGF1R,PRKACB,ATG101,AKT3,RRAGC,RRAGD
KEGG	Platinum drug resistance	KEGG:01524	2.34723e-10	9.62944	72	135	15	7747	0.208333	BRCA1,AKT1,MAPK1,ATM,MAPK3,PIK3R1,MSH2,CASP9,MLH1,PIK3CA,XPA,BAX,ERCC1,AKT3,CYCS
KEGG	Human T-cell leukemia virus 1 infection	KEGG:05166	4.62308e-10	9.33507	216	135	23	7747	0.106481	MYC,AKT1,CREBBP,MAPK1,ATM,SMAD2,SMAD3,MAPK3,MAPK8,FOS,PIK3R1,TNFRSF1A,CREB1,TBP,PIK3CA,PRKACA,BAX,SRF,PRKACB,MAD1L1,AKT3,B2M,CDKN2C
KEGG	Apoptosis	KEGG:04210	3.76506e-09	8.42423	136	135	18	7747	0.132353	AKT1,LMNA,PARP1,MAPK1,ATM,MAPK3,MAPK8,FOS,PIK3R1,TNFRSF1A,CASP9,PIK3CA,BAX,LMNB1,AKT3,CYCS,CASP2,CTSC
KEGG	Longevity regulating pathway	KEGG:04211	4.2882e-09	8.36772	87	135	15	7747	0.172414	AKT1,PIK3R1,RPTOR,CREB1,RPS6KB1,STK11,PIK3CA,PRKACA,TSC1,BAX,IGF1R,PRKACB,EIF4E,ATG101,AKT3
KEGG	Longevity regulating pathway - multiple species	KEGG:04213	4.9046e-09	8.3094	60	135	13	7747	0.216667	AKT1,HDAC2,PIK3R1,SOD1,RPTOR,HSPA1A,HSPA1B,RPS6KB1,PIK3CA,PRKACA,IGF1R,PRKACB,AKT3
KEGG	MicroRNAs in cancer	KEGG:05206	7.70432e-09	8.11327	161	135	19	7747	0.118012	MYC,BRCA1,CREBBP,MAPK1,ATM,MAPK3,ABL1,HDAC2,PIK3R1,RPTOR,NOTCH1,PIK3CA,CDKN1B,BMI1,VEGFA,NOTCH3,PDGFB,FOXP1,DNMT3A
KEGG	mTOR signaling pathway	KEGG:04150	3.13023e-08	7.50442	154	135	18	7747	0.116883	AKT1,MAPK1,MAPK3,RPS6,PIK3R1,TNFRSF1A,RPTOR,RPS6KB1,STK11,PIK3CA,TSC1,MAPKAP1,IGF1R,EIF4E,AKT3,RRAGC,RRAGD,LPIN1
KEGG	Human papillomavirus infection	KEGG:05165	8.44992e-08	7.07315	330	135	25	7747	0.0757576	AKT1,CREBBP,MAPK1,ATM,MAPK3,HDAC2,PIK3R1,PTK2,TNFRSF1A,NOTCH1,CREB1,TBP,RPS6KB1,PIK3CA,PRKACA,TSC1,CDKN1B,BAX,VEGFA,NOTCH3,PRKACB,AKT3,JAG1,COL1A2,ITGA1
KEGG	Pancreatic cancer	KEGG:05212	1.14426e-07	6.94148	76	135	13	7747	0.171053	AKT1,MAPK1,SMAD2,SMAD3,MAPK3,MAPK8,PIK3R1,CASP9,RPS6KB1,PIK3CA,BAX,VEGFA,AKT3
KEGG	Kaposi sarcoma-associated herpesvirus infection	KEGG:05167	1.27791e-07	6.8935	189	135	19	7747	0.100529	MYC,AKT1,CREBBP,MAPK1,MAPK3,MAPK8,UBB,FOS,PIK3R1,TNFRSF1A,CASP9,CREB1,PIK3CA,BECN1,BAX,VEGFA,AKT3,PDGFB,CYCS
KEGG	EGFR tyrosine kinase inhibitor resistance	KEGG:01521	1.89158e-07	6.72317	79	135	13	7747	0.164557	AKT1,MAPK1,MAPK3,RPS6,PIK3R1,RPS6KB1,PIK3CA,BAX,IGF1R,VEGFA,EIF4E,AKT3,PDGFB
KEGG	Insulin signaling pathway	KEGG:04910	3.2802e-07	6.4841	136	135	16	7747	0.117647	AKT1,MAPK1,MAPK3,MAPK8,RPS6,PIK3R1,RPTOR,RPS6KB1,PIK3CA,PRKACA,TSC1,ACACA,PRKACB,EIF4E,AKT3,SOCS2
KEGG	Human cytomegalovirus infection	KEGG:05163	3.29933e-07	6.48157	223	135	20	7747	0.0896861	MYC,AKT1,MAPK1,MAPK3,PIK3R1,PTK2,TNFRSF1A,CASP9,CREB1,RPS6KB1,PIK3CA,PRKACA,TSC1,BAX,VEGFA,PRKACB,TAP1,AKT3,CYCS,B2M
KEGG	PI3K-Akt signaling pathway	KEGG:04151	3.49255e-07	6.45686	353	135	25	7747	0.0708215	MYC,BRCA1,AKT1,HSP90AB1,MAPK1,MAPK3,RPS6,PIK3R1,PTK2,RPTOR,CASP9,CREB1,RPS6KB1,STK11,PIK3CA,TSC1,CDKN1B,IGF1R,VEGFA,EIF4E,AKT3,PDGFB,CSF1R,COL1A2,ITGA1
KEGG	AGE-RAGE signaling pathway in diabetic complications	KEGG:04933	3.72767e-07	6.42856	100	135	14	7747	0.14	AKT1,MAPK1,SMAD2,SMAD3,MAPK3,MAPK8,PRKCD,PIK3R1,PIK3CA,CDKN1B,BAX,VEGFA,AKT3,COL1A2
KEGG	Endometrial cancer	KEGG:05213	8.46541e-07	6.07235	58	135	11	7747	0.189655	MYC,AKT1,MAPK1,MAPK3,PIK3R1,CASP9,MLH1,PIK3CA,CTNNA1,BAX,AKT3
KEGG	Prion diseases	KEGG:05020	1.36352e-06	5.86534	35	135	9	7747	0.257143	HSPA5,MAPK1,MAPK3,SOD1,NOTCH1,HSPA1A,PRKACA,BAX,PRKACB
KEGG	Shigellosis	KEGG:05131	1.37865e-06	5.86055	242	135	20	7747	0.0826446	AKT1,MAPK1,ATM,MAPK3,MAPK8,UBB,PRKCD,PIK3R1,PTK2,TNFRSF1A,RPTOR,RPS6KB1,PIK3CA,BECN1,BAX,AKT3,RRAGC,CYCS,RRAGD,MYD88
KEGG	Chronic myeloid leukemia	KEGG:05220	1.43791e-06	5.84227	76	135	12	7747	0.157895	MYC,AKT1,MAPK1,SMAD3,MAPK3,ABL1,HDAC2,PIK3R1,PIK3CA,CDKN1B,BAX,AKT3
KEGG	Prostate cancer	KEGG:05215	2.55939e-06	5.59186	97	135	13	7747	0.134021	AKT1,CREBBP,HSP90AB1,MAPK1,MAPK3,PIK3R1,CASP9,CREB1,PIK3CA,CDKN1B,IGF1R,AKT3,PDGFB
KEGG	Proteoglycans in cancer	KEGG:05205	2.63994e-06	5.57841	202	135	18	7747	0.0891089	MYC,AKT1,MAPK1,SMAD2,MAPK3,RPS6,PIK3R1,PTK2,RPS6KB1,PIK3CA,PRKACA,IGF1R,PTCH1,VEGFA,PRKACB,AKT3,COL1A2,SDC2
KEGG	Growth hormone synthesis, secretion and action	KEGG:04935	3.37339e-06	5.47193	118	135	14	7747	0.118644	AKT1,CREBBP,MAPK1,MAPK3,MAPK8,FOS,PIK3R1,PTK2,CREB1,PIK3CA,PRKACA,PRKACB,AKT3,SOCS2
KEGG	AMPK signaling pathway	KEGG:04152	3.76706e-06	5.424	119	135	14	7747	0.117647	AKT1,EEF2,PIK3R1,RPTOR,CREB1,RPS6KB1,STK11,PIK3CA,TSC1,IGF1R,ACACA,AKT3,HMGCR,SCD
KEGG	Hepatitis B	KEGG:05161	4.28034e-06	5.36852	162	135	16	7747	0.0987654	MYC,AKT1,CREBBP,MAPK1,SMAD3,MAPK3,MAPK8,FOS,PIK3R1,CASP9,CREB1,PIK3CA,BAX,AKT3,CYCS,MYD88
KEGG	ErbB signaling pathway	KEGG:04012	4.65209e-06	5.33235	84	135	12	7747	0.142857	MYC,AKT1,MAPK1,MAPK3,MAPK8,ABL1,PIK3R1,PTK2,RPS6KB1,PIK3CA,CDKN1B,AKT3
KEGG	Thyroid hormone signaling pathway	KEGG:04919	4.68206e-06	5.32956	121	135	14	7747	0.115702	MYC,AKT1,CREBBP,MAPK1,MAPK3,HDAC2,PIK3R1,NOTCH1,CASP9,PIK3CA,PRKACA,NOTCH3,PRKACB,AKT3
KEGG	Human immunodeficiency virus 1 infection	KEGG:05170	4.87073e-06	5.31241	210	135	18	7747	0.0857143	AKT1,MAPK1,ATM,MAPK3,MAPK8,FOS,PIK3R1,PTK2,TNFRSF1A,CASP9,RPS6KB1,PIK3CA,BAX,TAP1,AKT3,CYCS,B2M,MYD88
KEGG	Breast cancer	KEGG:05224	7.94475e-06	5.09992	147	135	15	7747	0.102041	MYC,BRCA1,AKT1,MAPK1,MAPK3,FOS,PIK3R1,NOTCH1,RPS6KB1,PIK3CA,BAX,IGF1R,NOTCH3,AKT3,JAG1
KEGG	Relaxin signaling pathway	KEGG:04926	9.69819e-06	5.01331	128	135	14	7747	0.109375	AKT1,MAPK1,SMAD2,MAPK3,MAPK8,FOS,PIK3R1,CREB1,PIK3CA,PRKACA,VEGFA,PRKACB,AKT3,COL1A2
KEGG	FoxO signaling pathway	KEGG:04068	1.07191e-05	4.96984	129	135	14	7747	0.108527	AKT1,CREBBP,MAPK1,ATM,SMAD3,MAPK3,MAPK8,PIK3R1,STK11,PIK3CA,CDKN1B,IGF1R,AKT3,PLK2
KEGG	HIF-1 signaling pathway	KEGG:04066	1.07492e-05	4.96862	109	135	13	7747	0.119266	AKT1,CREBBP,MAPK1,MAPK3,RPS6,PIK3R1,RPS6KB1,PIK3CA,CDKN1B,IGF1R,VEGFA,EIF4E,AKT3
KEGG	VEGF signaling pathway	KEGG:04370	1.40458e-05	4.85245	59	135	10	7747	0.169492	AKT1,MAPK1,MAPK3,HSPB1,PIK3R1,PTK2,CASP9,PIK3CA,VEGFA,AKT3
KEGG	Estrogen signaling pathway	KEGG:04915	2.31096e-05	4.63621	137	135	14	7747	0.10219	AKT1,HSP90AB1,MAPK1,MAPK3,PRKCD,FOS,PIK3R1,HSPA1A,HSPA1B,CREB1,PIK3CA,PRKACA,PRKACB,AKT3
KEGG	Fluid shear stress and atherosclerosis	KEGG:05418	2.31096e-05	4.63621	137	135	14	7747	0.10219	AKT1,HSP90AB1,MAPK8,FOS,PIK3R1,PTK2,TNFRSF1A,PIK3CA,NFE2L2,VEGFA,ACVR1,AKT3,PDGFB,SDC2
KEGG	Progesterone-mediated oocyte maturation	KEGG:04914	2.42081e-05	4.61604	97	135	12	7747	0.123711	AKT1,HSP90AB1,MAPK1,MAPK3,MAPK8,PIK3R1,PIK3CA,PRKACA,IGF1R,PRKACB,MAD1L1,AKT3
KEGG	Hepatocellular carcinoma	KEGG:05225	4.05431e-05	4.39208	166	135	15	7747	0.0903614	MYC,AKT1,MAPK1,SMAD2,SMAD3,MAPK3,PIK3R1,SMARCA2,RPS6KB1,PIK3CA,NFE2L2,BAX,IGF1R,AKT3,TXNRD1
KEGG	Renal cell carcinoma	KEGG:05211	5.69018e-05	4.24487	68	135	10	7747	0.147059	AKT1,CREBBP,MAPK1,MAPK3,PIK3R1,PIK3CA,VEGFA,AKT3,PDGFB,FH
KEGG	Gastric cancer	KEGG:05226	6.1034e-05	4.21443	148	135	14	7747	0.0945946	MYC,AKT1,MAPK1,SMAD2,SMAD3,MAPK3,PIK3R1,RPS6KB1,MLH1,PIK3CA,CTNNA1,CDKN1B,BAX,AKT3
KEGG	Apelin signaling pathway	KEGG:04371	0.000149091	3.82655	136	135	13	7747	0.0955882	AKT1,MAPK1,SMAD2,SMAD3,MAPK3,RPS6,RPS6KB1,PRKACA,BECN1,NOTCH3,PRKACB,AKT3,JAG1
KEGG	MAPK signaling pathway	KEGG:04010	0.00017135	3.76612	294	135	19	7747	0.0646259	MYC,AKT1,MAPK1,MAPK3,MAPK8,HSPB1,FOS,TNFRSF1A,HSPA1A,HSPA1B,PRKACA,IGF1R,SRF,VEGFA,PRKACB,AKT3,PDGFB,CSF1R,MYD88
KEGG	Measles	KEGG:05162	0.000176542	3.75315	138	135	13	7747	0.0942029	AKT1,MAPK8,FOS,PIK3R1,HSPA1A,HSPA1B,CASP9,PIK3CA,CDKN1B,BAX,AKT3,CYCS,MYD88
KEGG	Choline metabolism in cancer	KEGG:05231	0.000230381	3.63755	98	135	11	7747	0.112245	AKT1,MAPK1,MAPK3,MAPK8,FOS,PIK3R1,RPS6KB1,PIK3CA,TSC1,AKT3,PDGFB
KEGG	cAMP signaling pathway	KEGG:04024	0.000234289	3.63025	216	135	16	7747	0.0740741	AKT1,CREBBP,MAPK1,MAPK3,MAPK8,FOS,PIK3R1,CREB1,PIK3CA,PRKACA,PPARA,PTCH1,PDE4D,PRKACB,ATP2B1,AKT3
KEGG	Signaling pathways regulating pluripotency of stem cells	KEGG:04550	0.000265912	3.57526	143	135	13	7747	0.0909091	MYC,AKT1,MAPK1,SMAD2,SMAD3,MAPK3,PIK3R1,PIK3CA,IGF1R,POU5F1,BMI1,ACVR1,AKT3
KEGG	Chagas disease (American trypanosomiasis)	KEGG:05142	0.000312606	3.505	101	135	11	7747	0.108911	AKT1,MAPK1,SMAD2,MAPK3,MAPK8,FOS,PIK3R1,TNFRSF1A,PIK3CA,AKT3,MYD88
KEGG	Acute myeloid leukemia	KEGG:05221	0.000515243	3.28799	67	135	9	7747	0.134328	MYC,AKT1,MAPK1,MAPK3,PIK3R1,RPS6KB1,PIK3CA,AKT3,CSF1R
KEGG	Toxoplasmosis	KEGG:05145	0.000670384	3.17368	109	135	11	7747	0.100917	AKT1,MAPK1,MAPK3,MAPK8,TNFRSF1A,HSPA1A,HSPA1B,CASP9,AKT3,CYCS,MYD88
KEGG	Prolactin signaling pathway	KEGG:04917	0.000749811	3.12505	70	135	9	7747	0.128571	AKT1,MAPK1,MAPK3,MAPK8,FOS,PIK3R1,PIK3CA,AKT3,SOCS2
KEGG	Central carbon metabolism in cancer	KEGG:05230	0.000749811	3.12505	70	135	9	7747	0.128571	MYC,AKT1,MAPK1,MAPK3,PIK3R1,SIRT6,PIK3CA,SIRT3,AKT3
KEGG	TNF signaling pathway	KEGG:04668	0.000877025	3.05699	112	135	11	7747	0.0982143	AKT1,MAPK1,MAPK3,MAPK8,FOS,PIK3R1,TNFRSF1A,CREB1,PIK3CA,AKT3,JAG1
KEGG	Melanoma	KEGG:05218	0.000952848	3.02098	72	135	9	7747	0.125	AKT1,MAPK1,MAPK3,PIK3R1,PIK3CA,BAX,IGF1R,AKT3,PDGFB
KEGG	Small cell lung cancer	KEGG:05222	0.000989792	3.00446	92	135	10	7747	0.108696	MYC,AKT1,PIK3R1,PTK2,CASP9,PIK3CA,CDKN1B,BAX,AKT3,CYCS
KEGG	Glioma	KEGG:05214	0.00134532	2.87118	75	135	9	7747	0.12	AKT1,MAPK1,MAPK3,PIK3R1,PIK3CA,BAX,IGF1R,AKT3,PDGFB
KEGG	Epstein-Barr virus infection	KEGG:05169	0.00190276	2.72062	197	135	14	7747	0.071066	MYC,AKT1,MAPK8,HDAC2,PIK3R1,CASP9,PIK3CA,CDKN1B,BAX,TAP1,AKT3,CYCS,B2M,MYD88
KEGG	Cell cycle	KEGG:04110	0.00236625	2.62594	124	135	11	7747	0.0887097	MYC,CREBBP,PRKDC,ATM,SMAD2,SMAD3,ABL1,HDAC2,CDKN1B,MAD1L1,CDKN2C
KEGG	Viral carcinogenesis	KEGG:05203	0.00253972	2.59521	202	135	14	7747	0.0693069	CREBBP,MAPK1,MAPK3,HDAC2,PIK3R1,CREB1,TBP,PIK3CA,PRKACA,CDKN1B,BAX,SRF,PRKACB,MAD1L1
KEGG	Osteoclast differentiation	KEGG:04380	0.00255645	2.59236	125	135	11	7747	0.088	AKT1,MAPK1,MAPK3,MAPK8,FOS,PIK3R1,TNFRSF1A,CREB1,PIK3CA,AKT3,CSF1R
KEGG	Type II diabetes mellitus	KEGG:04930	0.00272729	2.56427	45	135	7	7747	0.155556	MAPK1,MAPK3,MAPK8,PRKCD,PIK3R1,PIK3CA,SOCS2
KEGG	Hepatitis C	KEGG:05160	0.0037295	2.42835	155	135	12	7747	0.0774194	MYC,AKT1,MAPK1,MAPK3,PIK3R1,TNFRSF1A,CASP9,PIK3CA,PPARA,BAX,AKT3,CYCS
KEGG	Apoptosis - multiple species	KEGG:04215	0.00391048	2.40777	32	135	6	7747	0.1875	MAPK8,TNFRSF1A,CASP9,BECN1,BAX,CYCS
KEGG	Cellular senescence	KEGG:04218	0.00398085	2.40002	156	135	12	7747	0.0769231	MYC,AKT1,MAPK1,ATM,SMAD2,SMAD3,MAPK3,PIK3R1,PIK3CA,TSC1,HIPK2,AKT3
KEGG	Insulin resistance	KEGG:04931	0.00419677	2.37708	108	135	10	7747	0.0925926	AKT1,MAPK8,PRKCD,PIK3R1,TNFRSF1A,CREB1,RPS6KB1,PIK3CA,PPARA,AKT3
KEGG	Non-small cell lung cancer	KEGG:05223	0.00529768	2.27591	68	135	8	7747	0.117647	AKT1,MAPK1,MAPK3,PIK3R1,CASP9,PIK3CA,BAX,AKT3
KEGG	PD-L1 expression and PD-1 checkpoint pathway in cancer	KEGG:05235	0.00554124	2.25639	89	135	9	7747	0.101124	AKT1,MAPK1,MAPK3,FOS,PIK3R1,RPS6KB1,PIK3CA,AKT3,MYD88
KEGG	Cholinergic synapse	KEGG:04725	0.00625035	2.2041	113	135	10	7747	0.0884956	AKT1,MAPK1,MAPK3,FOS,PIK3R1,CREB1,PIK3CA,PRKACA,PRKACB,AKT3
KEGG	Influenza A	KEGG:05164	0.00788846	2.10301	167	135	12	7747	0.0718563	AKT1,CREBBP,MAPK1,MAPK3,PIK3R1,TNFRSF1A,CASP9,PIK3CA,BAX,AKT3,CYCS,MYD88
KEGG	TGF-beta signaling pathway	KEGG:04350	0.00790616	2.10203	93	135	9	7747	0.0967742	MYC,CREBBP,MAPK1,SMAD2,SMAD3,MAPK3,RPS6KB1,SMAD7,ACVR1
KEGG	Neurotrophin signaling pathway	KEGG:04722	0.00980303	2.00864	119	135	10	7747	0.0840336	AKT1,MAPK1,MAPK3,MAPK8,ABL1,PRKCD,PIK3R1,PIK3CA,BAX,AKT3
KEGG	Focal adhesion	KEGG:04510	0.0105398	1.97717	200	135	13	7747	0.065	AKT1,MAPK1,MAPK3,MAPK8,PIK3R1,PTK2,PIK3CA,IGF1R,VEGFA,AKT3,PDGFB,COL1A2,ITGA1
KEGG	Ras signaling pathway	KEGG:04014	0.0114629	1.94071	231	135	14	7747	0.0606061	AKT1,MAPK1,MAPK3,MAPK8,ABL1,PIK3R1,PIK3CA,PRKACA,IGF1R,VEGFA,PRKACB,AKT3,PDGFB,CSF1R
KEGG	Tuberculosis	KEGG:05152	0.0125194	1.90242	175	135	12	7747	0.0685714	AKT1,CREBBP,MAPK1,MAPK3,MAPK8,TNFRSF1A,CASP9,CREB1,BAX,AKT3,CYCS,MYD88
KEGG	Non-alcoholic fatty liver disease (NAFLD)	KEGG:04932	0.0133322	1.8751	149	135	11	7747	0.0738255	AKT1,MAPK8,PIK3R1,TNFRSF1A,PIK3CA,PPARA,BAX,SDHB,AKT3,CYCS,MT-CO1
KEGG	Legionellosis	KEGG:05134	0.0133534	1.87441	57	135	7	7747	0.122807	VCP,HSF1,HSPA1A,HSPA1B,CASP9,CYCS,MYD88
KEGG	Platelet activation	KEGG:04611	0.0139655	1.85494	124	135	10	7747	0.0806452	AKT1,MAPK1,MAPK3,PIK3R1,PIK3CA,PRKACA,PRKACB,AKT3,COL1A2,GUCY1A2
KEGG	Salmonella infection	KEGG:05132	0.0143289	1.84379	206	135	13	7747	0.0631068	MYC,AKT1,HSP90AB1,MAPK1,MAPK3,MAPK8,FOS,TNFRSF1A,AHNAK,BAX,AKT3,CYCS,MYD88
KEGG	Toll-like receptor signaling pathway	KEGG:04620	0.0164945	1.78266	102	135	9	7747	0.0882353	AKT1,MAPK1,MAPK3,MAPK8,FOS,PIK3R1,PIK3CA,AKT3,MYD88
KEGG	Yersinia infection	KEGG:05135	0.0195496	1.70886	129	135	10	7747	0.0775194	AKT1,MAPK1,MAPK3,MAPK8,FOS,PIK3R1,PTK2,PIK3CA,AKT3,MYD88
KEGG	Gap junction	KEGG:04540	0.0343981	1.46347	88	135	8	7747	0.0909091	MAPK1,MAPK3,PRKACA,PRKACB,CSNK1D,PDGFB,GUCY1A2,TJP1
KEGG	Fc epsilon RI signaling pathway	KEGG:04664	0.0380081	1.42012	67	135	7	7747	0.104478	AKT1,MAPK1,MAPK3,MAPK8,PIK3R1,PIK3CA,AKT3
KEGG	Antigen processing and presentation	KEGG:04612	0.04581	1.33904	69	135	7	7747	0.101449	HSP90AB1,HSPA5,HSPA1A,HSPA1B,CREB1,TAP1,B2M
KEGG	Fc gamma R-mediated phagocytosis	KEGG:04666	0.04699	1.32799	92	135	8	7747	0.0869565	AKT1,MAPK1,MAPK3,PRKCD,PIK3R1,RPS6KB1,PIK3CA,AKT3

## Sheet: TableS7
Table S7: List of drugs, compounds and supplements (including natural products and nutraceuticals) with anti-ageing properties that extend longevity in three model organisms (mice, flies, worms) from DrugAge database.
Mus musculus	Drosophila melanogaster	Caenorhabditis elegans
N-acetyl-L-cysteine	Minocycline	Thioflavin T
Echinacea purpurea root	Curcumin	Bacitracin
Phenformin	Rhodiola rosea extract	Trimethadione
Polypeptide Pineal extract	4-phenylbutyrate	Dimethyl formamide
Rapamycin	Trichostatin A	Baicalein
Polypeptide Bovine Thymus extract	Stachys lavandulifolia ethanol extract	Ciclopirox olamine
Acarbose	Melatonin	Ascorbic acid
Melatonin	N-acetyl-L-cysteine	Glutathione
Tetrahydrocurcumin	LY-294002	3,3-diethyl-2-pyrrolidinone
Methylene blue	Cordyceps sinensis oral liquid	Paraquat
Icariin	Stachys lavandulifolia water extract	N-acetyl-L-cysteine
D-glucosamine	Proanthocyanidins from Kunlun Chrysanthemum flowers	Mianserin
N-tert-butyl-alpha-phenylnitrone	Rosa damascena extract	Protease treated royal jelly
Creatine	N-(3-(aminomethyl)benzyl)acetamidine	Valproic acid
Green tea polyphenols	Sodium butyrate	Protocatechuic acid
Aspirin	Torin 1	Ethosuximide
Nordihydroguaiaretic acid	Rhodiola rosea	Resveratrol
Branched-Chain Amino Acids	Green tea extract	Quercetin
SRT1720	Cranberry anthocyanin extract	Myxothiazol
Butylated hydroxytoluene	Alpha-lipoic acid	4-dafachronic acid
Ethoxyquin	Nectarine	Naphthazarin
Epithalamin	Aurintricarboxylic acid	Whole apple extract
Royal Jelly	2,4-dinitrophenol	Oxoline
Vitamin E	Freeze dried royal jelly	Fucoxanthin
2,4-dinitrophenol	Resveratrol	Astaxanthin
VI-28	Galactose	FCCP
Spermine	Calcium gluconate	Acanthopanax sessiliflorus stem extract
Polyphenols	Calcium lactate	Dehydroabietic acid
Metoprolol	Gluconic acid	Dimethyl sulfoxide
Nebivolol	Lactic acid	Tocotrienol
Metformin	Tartaric acid	Caffeic acid phenethylester
Ivabradine	Diiodomethane	Alpha-lipoic acid
	Thiazolidine carboxylic acid	10-hydroxy-2-decenoic Acid
	Vitamin E	Electrolyzed reduced water
	Sodium borate	Dichloroacetate
	Black tea extract	Plumbagin
	Tea (Camellia sinensis) extract	Oxaloacetate
	Epithalamin	Gamma-tocopherol
	Epitalon	1-methyl nicotinamide
	Carnosine	Tyrosol
	Fisetin	Vitexin
	SkQ1	Psoralea corylifolia extract
	Cocoa	Glaucarubinone
	Lamotrigine	Lonidamine
	Spermidine	Chicoric acid
	Rapamycin	D-glucosamine
	S,S-trolox-carnosine	Nicotinamide
	Morphine	Pine Bark extract
	Apple polyphenols	L-theanine
	Pyrrolidine dithiocarbamate	Vitamin E
	Epicatechin	Propyl gallate
	Rasayana	Metformin
	Blueberry extract	Sulfamethoxazole
	Erbstatin analog	Lithium Chloride
	AG-490	EUK-134
	Everolimus	EUK-8
	HA-1004	Coenzyme Q10
	HA-1077	Dauer-inducing Pheromone
	Indirubin	Crude BB extract (Vaccinium angustifolium)
	PD-98059	Ampicillin
	PP2 AG1879	Tamarixetin
	Quercetin dihydrate	Ginkgo biloba extract
	KN-93	Pregnenolone
	SB203580	Hydrogen Sulphide
	SP600125	Platinum nanoparticles
	Tyrphostin 1	Reserpine
	Tyrphostin 9	Eleutherococcus senticosus root extract
	Tyrphostin AG 1295	Rhodiola rosea root extract
	Tyrphostin AG 1478	Trolox
	Staurosporine	Taxifolin
	3,4-dihydroxybenzaldehyde	Epigallocatechin-3-gallate
	D-chiro-inositol	Nicotinamide adenine dinucleotide
	Simvastatin	Carbonylcyanide-3-chlorophenylhydrazone
	Pinitol	Catechin
	Cynomorium songaricum Rupr.	Juglone
	Black rice extract	Acetic Acid
	Sevelamer	Reishi polysaccharide
	Metformin	Glucose
	Sesame	Spermidine
	Rhodiola rosea root extract	Glycerol
	Lutein	SQDB
	Wortmannin	Tannic acid
	Korean red ginseng tonic	Phaseolus vulgaris Extract
	AU701	Trehalose
	CU701	DhHP-6
	Cranberry extract	Apple polyphenols
	Korean mistletoe extract	Procyanidins
	Ludwigia octovalvis extract	Sodium pyruvate
	Emblica officinalis	Celecoxib
	Turmeric powder	Diallyl trisulfide
	Green tea polyphenols	Caffeic acid
	Nordihydroguaiaretic acid	Q3M
	Cinnamon Extract	Q3'G
	Pomegrenate juice	Rosmarinic acid
	Trametinib	Ferulsinaic acid
	Beta-Guanidinopropionic acid	Gallic Acid
	Epigallocatechin-3-gallate	Curcumin
	Guduchi Churna	Astragalus membranaceus polysaccharide
		Dafadine-A
		Icariin
		Damnacanthus officinarum leaf extract
		Damnacanthus officinarum root extract
		Proline
		HF-HQ
		HuminFeed
		Proanthocycanidin
		Rapamycin
		1,2,4-triazolo[1,5-a]pyridine
		Salicylic acid
		Aspirin
		Cranberry extract
		4-hydroxy-E-globularinin
		Omega-6
		Malate
		Huperzine A
		Fumarate
		Fish oil
		Phenformin
		Platycladus orientalis seed extract
		Arsenite
		Clofibrate
		Bezafibrate
		Chloramphenicol
		Fenofibrate
		Doxycycline
		Ethidium bromide
		Myricetin
		GYY4137
		(R,R)-cis-Diethyl tetrahydro-2,8-chrysenediol
		3,4-dichloroisocoumarin
		AMN082
		4-phenyl-3-furoxancarbonitrile
		7-cyclopentyl-5-(4-phenoxy)phenyl-7H-pyrrolo[2,3-d]pyrimidin-4-ylamine
		Amperozide hydrochloride
		Amoxapine
		BRL 15572
		Beta-Estradiol
		BRL 50481
		Chlorprothixene hydrochloride
		Cis-(Z)-Flupenthixol dihydrochloride
		Cinnarizine
		Cortexolone maleate
		BTCP hydrochloride
		Cyclosporin A
		Danazol
		Cyproterone acetate
		DAPH
		Dihydroergotamine methanesulfonate
		Demeclocycline hydrochloride
		Dihydroergocristine methanesulfonate
		Doxazosin mesylate
		Doxycycline hydrochloride
		Eliprodil
		Guanfacine hydrochloride
		Guanabenz acetate
		Hexahydro-sila-diphenidol
		Kenpaullone
		Ketanserin tartrate
		LFM-A13
		Loratadine
		Loxapine succinate
		LY-165,163
		LY-367,265
		Metergoline
		Methylergonovine maleate
		Minocycline hydrochloride
		N-(2-[4-(4-chlorophenyl)piperazin-1-yl]ethyl)-3-methoxybenzamide
		Naftopidil dihydrochloride
		Nortriptyline hydrochloride
		Octoclothepin maleate
		Oxatomide
		Nicardipine hydrochloride
		Promethazine hydrochloride
		Pergolide methanesulfonate
		Nitrendipine
		Quinidine sulfate
		Propionylpromazine hydrochloride
		SU 4312
		Thioridazine hydrochloride
		Psora-4
		Trequinsin hydrochloride
		Tyrphostin AG 1478
		Vinpocetine
		MPTP
		Piericidin A
		Rotenone
		Vincristine sulfate
		Vitamin D3
		Polydatin
		Korean mistletoe extract
		Celastrol
		Sesamin
		N-acetylglucosamine
		Caffeine
		Alpha-ketoglutarate
		Beta-caryophyllene
		Huanshao dan
		Erchen wan
		Liuwei dihuang wan
		Shengmai yin
		Shiquan dabu wan
		D-beta-hydroxybutyrate
		Astragalus polysaccharide
		Mulberry leaf polyphenols
		Royalactin
		Edetate Calcium Disodium
		Dibromoacetic acid
		N-nitrosodimethylamine
		Genistein
		Specioside
		Agmatine
		Alanine
		Arginine
		Asparagine
		Beta-alanine
		Caprylate
		Carnosine
		Betaine
		Creatine
		Cysteine
		D-alanine
		D-aspartate
		D-glutamate
		DL-isocitrate
		DL-lactate
		Galactose
		Gluconate
		Glutamate
		Glutamine
		Glycine
		Histidine
		Homocysteine
		Inositol
		Leucine
		Isoleucine
		L-histidine methyl ester
		Lysine
		Methionine
		Ornithine
		N-acetyl-l-histidine
		Phosphoenolpyruvate
		Picolinic acid
		Putrescine
		Ribose
		Serine
		Succinate
		Taurine
		Tryptophan
		Threonine
		Tyrosine
		Valine
		Xylose
		Rifampicin
		Rifamycin SV
		Recombinant buckwheat trypsin inhibitor
		Soybean trypsin inhibitor
		Garlic extract
		Otophylloside B
		(Iso)lappaol A
		Arctigenin
		Arctiin
		Lappaol C
		Matairesinol
		Lappaol F
		Verminoside
		(R)-2-hydroxyglutarate
		(S)-2-hydroxyglutarate
		Panax notoginseng main root polysaccharide
		Acacetin 7-O-alpha-l-rhamnopyranosyl (1_2) beta-D-xylopyranoside
		Folic acid
		Geldanamycin
		LY-294002
		Allantoin
		Trichostatin A
		Alaskan Blueberry Extract
		A.sinensis root peptides
		M084
		18Œ±-Glycyrrhetinic acid
		Dimethyl Sulfide
		Butylated hydroxyanisole
		Ascr#3
		Ascr#2

## Sheet: TableS8
Table S8: Literature based evidence mapping for aging and longevity related genes
CES_Rank	AginGenes	Publications	CES
1	APOE	386	0.666667
2	WRN	26	0.6
3	TP53	64	0.6
4	IRS2	6	0.6
5	PPARGC1A	18	0.533333
6	LMNA	29	0.533333
7	KL	69	0.533333
8	INSR	2	0.533333
9	IL6	71	0.533333
10	FOXO3	49	0.533333
11	AKT1	8	0.533333
12	SOD2	21	0.466667
13	SIRT3	19	0.466667
14	SIRT1	83	0.466667
15	PPARG	21	0.466667
16	MTOR	23	0.466667
17	IGF1R	14	0.466667
18	HRAS	2	0.466667
19	FOXO1	22	0.466667
20	ERCC2	12	0.466667
21	CDKN2B	2	0.466667
22	CDKN2A	30	0.466667
23	CDKN1A	10	0.466667
24	CAT	10	0.466667
25	CAMK4	3	0.466667
26	C7orf50	1	0.4
27	TNF	37	0.4
28	TH	4	0.4
29	TGFA	1	0.4
30	TERT	25	0.4
31	SVEP1	1	0.4
32	STK24	1	0.4
33	SERPINE1	12	0.4
34	PTEN	2	0.4
35	INS	17	0.4
36	IL10	28	0.4
37	IGF2	13	0.4
38	HTT	22	0.4
39	HFE	13	0.4
40	FOXO4	3	0.4
41	CREB1	2	0.4
42	COL5A1	2	0.4
43	ATM	5	0.4
44	H2AX	0	0.333333
45	CARS1	0	0.333333
46	ZMPSTE24	2	0.333333
47	UCP3	3	0.333333
48	TSC2	2	0.333333
49	TOMM40	13	0.333333
50	TGFB1	20	0.333333
51	TERC	11	0.333333
52	SSTR3	1	0.333333
53	SREBF1	1	0.333333
54	SOD1	25	0.333333
55	SIRT6	13	0.333333
56	RELA	7	0.333333
57	PTPN11	2	0.333333
58	POU1F1	0	0.333333
59	PON1	23	0.333333
60	POLB	2	0.333333
61	PIK3CB	2	0.333333
62	PIK3CA	2	0.333333
63	PDGFB	1	0.333333
64	NRDE2	1	0.333333
65	NFKB1	9	0.333333
66	NCAM2	1	0.333333
67	MLH1	5	0.333333
68	LRP1B	2	0.333333
69	LEP	25	0.333333
70	IRS1	2	0.333333
71	HSPA1B	3	0.333333
72	HIF1A	10	0.333333
73	GRIN2B	4	0.333333
74	GHRHR	2	0.333333
75	GH1	18	0.333333
76	GABRB3	1	0.333333
77	FAS	7	0.333333
78	ESR1	36	0.333333
79	ERBB2	2	0.333333
80	EIF4E	0	0.333333
81	EGFR	10	0.333333
82	COQ7	7	0.333333
83	CLU	15	0.333333
84	CISD2	1	0.333333
85	CETP	19	0.333333
86	CDH4	1	0.333333
87	ARNTL	2	0.333333
88	APOC3	5	0.333333
89	APOC1	9	0.333333
90	AKT3	1	0.333333
91	AGT	10	0.333333
92	ACE	51	0.333333
93	ABCC4	1	0.333333
94	ZNF516	1	0.266667
95	XRCC5	0	0.266667
96	WDR72	1	0.266667
97	VWA5A	1	0.266667
98	VEGFA	20	0.266667
99	UVSSA	1	0.266667
100	ULK1	0	0.266667
101	UCP2	7	0.266667
102	UCP1	2	0.266667
103	TSC1	0	0.266667
104	TP63	3	0.266667
105	TLR4	11	0.266667
106	TBC1D22A	1	0.266667
107	STUB1	5	0.266667
108	STK11	2	0.266667
109	STAT3	4	0.266667
110	SOCS2	1	0.266667
111	SMAD7	0	0.266667
112	SLC6A4	27	0.266667
113	SLC38A10	1	0.266667
114	SHC1	8	0.266667
115	SH2B3	0	0.266667
116	SDAD1	1	0.266667
117	SCN2B	0	0.266667
118	RYR3	2	0.266667
119	RPTOR	0	0.266667
120	RPS6KB1	2	0.266667
121	RICTOR	0	0.266667
122	RHEB	0	0.266667
123	RB1	2	0.266667
124	RARB	0	0.266667
125	PSEN1	19	0.266667
126	PROP1	0	0.266667
127	PRKDC	2	0.266667
128	PRKCD	1	0.266667
129	PRKCA	1	0.266667
130	PPM1D	2	0.266667
131	POLG	8	0.266667
132	PML	1	0.266667
133	PIK3R1	2	0.266667
134	PDGFRB	0	0.266667
135	OPA1	3	0.266667
136	NRXN1	3	0.266667
137	NR3C1	7	0.266667
138	NAMPT	2	0.266667
139	MYC	3	0.266667
140	MIF	2	0.266667
141	MFRP	2	0.266667
142	MAPKAP1	0	0.266667
143	MAPK3	0	0.266667
144	MAPK14	2	0.266667
145	MAPK1	4	0.266667
146	MAD1L1	1	0.266667
147	LPA	5	0.266667
148	JAK2	2	0.266667
149	IL15	7	0.266667
150	IGF1	82	0.266667
151	IFNG	11	0.266667
152	HSPA8	3	0.266667
153	HSPA1L	6	0.266667
154	HSPA1A	9	0.266667
155	HSF1	4	0.266667
156	HDAC1	2	0.266667
157	GSTP1	7	0.266667
158	GSS	3	0.266667
159	GSR	4	0.266667
160	GPX1	11	0.266667
161	FOXM1	3	0.266667
162	FGFR1	2	0.266667
163	F5	7	0.266667
164	ERCC4	1	0.266667
165	ELN	12	0.266667
166	DCC	1	0.266667
167	CYP51A1	0	0.266667
168	CYP1B1	2	0.266667
169	CX3CL1	1	0.266667
170	COL6A3	2	0.266667
171	CHEK2	1	0.266667
172	CERS1	3	0.266667
173	CEBPA	3	0.266667
174	CDK6	1	0.266667
175	CDK1	0	0.266667
176	CACNA1C	1	0.266667
177	C1QA	0	0.266667
178	BUB1B	2	0.266667
179	BRCA2	1	0.266667
180	BIN2	1	0.266667
181	BCL2	10	0.266667
182	BAX	5	0.266667
183	APP	115	0.266667
184	APOA1	7	0.266667
185	APEX1	3	0.266667
186	AKR1B15	1	0.266667
187	AGTR1	8	0.266667
188	AGER	14	0.266667
189	ADGRD1	1	0.266667
190	ADCY5	0	0.266667
191	ABCC8	1	0.266667
192	CCN2	0	0.2
193	ZNF277	0	0.2
194	YTHDF2	1	0.2
195	XPC	3	0.2
196	XDH	4	0.2
197	WT1	0	0.2
198	VPS13A	0	0.2
199	VHL	0	0.2
200	TXNRD1	3	0.2
201	TXN	3	0.2
202	TTR	8	0.2
203	TSPO	1	0.2
204	TP73	2	0.2
205	TOX	1	0.2
206	TNNI3K	0	0.2
207	TNFRSF4	0	0.2
208	TIMP1	4	0.2
209	TGFBR2	2	0.2
210	TERF2	2	0.2
211	TCN2	2	0.2
212	TCF3	2	0.2
213	TBP	1	0.2
214	ST3GAL3	1	0.2
215	SST	3	0.2
216	SPOCK1	1	0.2
217	SLC22A1	2	0.2
218	SERPINF1	1	0.2
219	SCAP	0	0.2
220	RYR1	1	0.2
221	RIMBP2	0	0.2
222	RHOA	0	0.2
223	RGN	6	0.2
224	RET	2	0.2
225	RAMP1	0	0.2
226	RAD52	1	0.2
227	PTGS2	6	0.2
228	PSD3	0	0.2
229	PRPH	0	0.2
230	PROM1	0	0.2
231	PRNP	7	0.2
232	PRKN	4	0.2
233	PRKAA2	0	0.2
234	PRICKLE2	0	0.2
235	POU5F1	3	0.2
236	PIN1	5	0.2
237	PHB	1	0.2
238	PGPEP1	0	0.2
239	PENK	0	0.2
240	PDX1	0	0.2
241	PDPK1	0	0.2
242	PDGFRA	2	0.2
243	PDE10A	1	0.2
244	PCNA	1	0.2
245	PCK1	1	0.2
246	PAX5	0	0.2
247	PAWR	0	0.2
248	PARP1	11	0.2
249	OGG1	12	0.2
250	NTHL1	1	0.2
251	NRG1	5	0.2
252	NLGN1	0	0.2
253	NFIA	0	0.2
254	NFE2L2	14	0.2
255	NF1	1	0.2
256	NEFH	1	0.2
257	NCOR2	1	0.2
258	MYT1L	0	0.2
259	MTR	7	0.2
260	MTHFR	32	0.2
261	MDM2	8	0.2
262	MAPT	60	0.2
263	MAPK8	2	0.2
264	MAP3K5	2	0.2
265	LRRK2	10	0.2
266	LMNB1	5	0.2
267	LINC02227	1	0.2
268	LIMCH1	1	0.2
269	LGALS1	1	0.2
270	LDLR	3	0.2
271	LAMA1	0	0.2
272	KRAS	2	0.2
273	KCNQ1	1	0.2
274	KCNK3	2	0.2
275	KCNAB1	2	0.2
276	KCNA5	0	0.2
277	KCNA3	2	0.2
278	JUP	0	0.2
279	JUN	1	0.2
280	JAG1	1	0.2
281	ITGB3	4	0.2
282	IL2	4	0.2
283	IL12A	4	0.2
284	IKBKB	0	0.2
285	IGFBP3	16	0.2
286	IGFBP2	5	0.2
287	ID4	1	0.2
288	ID2	0	0.2
289	HYKK	0	0.2
290	HTR2A	11	0.2
291	HSPD1	3	0.2
292	HSPA9	4	0.2
293	HSP90AA1	3	0.2
294	HOXC4	0	0.2
295	HOXB7	2	0.2
296	HMOX1	13	0.2
297	HLA-A	3	0.2
298	GUCY1A2	0	0.2
299	GSN	2	0.2
300	GSK3B	4	0.2
301	GRN	8	0.2
302	GPX4	2	0.2
303	GHR	5	0.2
304	GCLC	2	0.2
305	GATA4	2	0.2
306	FXN	2	0.2
307	FOXG1	1	0.2
308	FOXA1	0	0.2
309	FOS	0	0.2
310	FLT1	3	0.2
311	FGFR3	1	0.2
312	FAM13A	0	0.2
313	F7	3	0.2
314	ERCC6	6	0.2
315	ERCC1	1	0.2
316	ERBB4	3	0.2
317	ENO3	1	0.2
318	ENG	1	0.2
319	EIF4EBP1	0	0.2
320	EGR1	1	0.2
321	EFEMP1	2	0.2
322	EEF2	0	0.2
323	EDNRB	2	0.2
324	ECHS1	0	0.2
325	EBF1	2	0.2
326	E2F1	1	0.2
327	DRD4	10	0.2
328	DMD	3	0.2
329	DES	0	0.2
330	DDC	0	0.2
331	DCTN1	1	0.2
332	CYP1A1	1	0.2
333	CTSC	0	0.2
334	CSMD1	2	0.2
335	CREBBP	3	0.2
336	COL4A2	2	0.2
337	COL3A1	1	0.2
338	COL26A1	1	0.2
339	COL1A1	6	0.2
340	CNR1	1	0.2
341	CHRNA5	0	0.2
342	CHRNA4	5	0.2
343	CHRNA3	1	0.2
344	CHIT1	4	0.2
345	CFTR	7	0.2
346	CEBPB	3	0.2
347	CDH1	0	0.2
348	CDC42	1	0.2
349	CCL5	4	0.2
350	CBS	6	0.2
351	CADM2	1	0.2
352	C3	9	0.2
353	BRCA1	5	0.2
354	BMPR1A	0	0.2
355	BMI1	4	0.2
356	BDNF	62	0.2
357	BCL11A	0	0.2
358	BAK1	0	0.2
359	ATRIP	1	0.2
360	ATR	0	0.2
361	ATP7A	1	0.2
362	ATCAY	1	0.2
363	ASIC2	0	0.2
364	ASCL2	0	0.2
365	AR	25	0.2
366	APOD	9	0.2
367	APOB	7	0.2
368	APOA4	2	0.2
369	ANK2	2	0.2
370	AKT2	0	0.2
371	AKT1S1	0	0.2
372	AKR1C3	0	0.2
373	AKAP10	1	0.2
374	ADIPOR2	2	0.2
375	ADIPOQ	32	0.2
376	ADARB2	2	0.2
377	ADA	2	0.2
378	ACVR1	1	0.2
379	ACTA2	1	0.2
380	ACTA1	1	0.2
381	MACROH2A1	0	0.133333
382	H1-2	0	0.133333
383	ZW10	0	0.133333
384	ZNF704	0	0.133333
385	ZFYVE28	0	0.133333
386	ZFP69B	0	0.133333
387	ZCCHC4	0	0.133333
388	ZBTB16	0	0.133333
389	YY1	1	0.133333
390	YLPM1	0	0.133333
391	XRCC6	4	0.133333
392	XPA	0	0.133333
393	WWOX	2	0.133333
394	WNT1	1	0.133333
395	VWF	1	0.133333
396	VIM	3	0.133333
397	VEGFB	0	0.133333
398	VCP	1	0.133333
399	UMAD1	0	0.133333
400	UCHL1	4	0.133333
401	UBB	2	0.133333
402	TYR	1	0.133333
403	TXNIP	5	0.133333
404	TWSG1	0	0.133333
405	TWIST1	0	0.133333
406	TUSC3	0	0.133333
407	TTC6	0	0.133333
408	TTC27	0	0.133333
409	TSPYL5	0	0.133333
410	TSPAN8	0	0.133333
411	TSFM	0	0.133333
412	TRPV1	3	0.133333
413	TRPM3	1	0.133333
414	TREX1	0	0.133333
415	TRAP1	0	0.133333
416	TOP3A	0	0.133333
417	TOP2A	1	0.133333
418	TOP1	0	0.133333
419	TNNT2	5	0.133333
420	TNFSF13B	2	0.133333
421	TNFRSF1B	2	0.133333
422	TNFRSF1A	2	0.133333
423	TMTC1	1	0.133333
424	TLR2	5	0.133333
425	TLK2	0	0.133333
426	TJP1	0	0.133333
427	TIMP2	2	0.133333
428	THY1	0	0.133333
429	THRB	2	0.133333
430	THBS1	4	0.133333
431	TGFB3	1	0.133333
432	TFRC	0	0.133333
433	TF	7	0.133333
434	TERF1	1	0.133333
435	TCERG1L	0	0.133333
436	TBXAS1	0	0.133333
437	TBX20	0	0.133333
438	TBX2	1	0.133333
439	TAP1	0	0.133333
440	TAF1	1	0.133333
441	TACR1	1	0.133333
442	SYT16	1	0.133333
443	SUSD1	1	0.133333
444	SURF1	0	0.133333
445	SUN1	1	0.133333
446	STON1-GTF2A1L	0	0.133333
447	STMN2	0	0.133333
448	STMN1	1	0.133333
449	STK10	0	0.133333
450	STIM1	0	0.133333
451	STAT5A	0	0.133333
452	SRR	0	0.133333
453	SRF	1	0.133333
454	SQSTM1	1	0.133333
455	SPRTN	0	0.133333
456	SPON1	1	0.133333
457	SP110	0	0.133333
458	SOX11	0	0.133333
459	SNX29	0	0.133333
460	SNPH	0	0.133333
461	SNCG	0	0.133333
462	SNCB	1	0.133333
463	SNCA	39	0.133333
464	SMOX	0	0.133333
465	SMN2	3	0.133333
466	SMARCAL1	1	0.133333
467	SMARCA2	2	0.133333
468	SMAD4	0	0.133333
469	SMAD3	0	0.133333
470	SMAD2	0	0.133333
471	SLC9A3R2	0	0.133333
472	SLC6A3	15	0.133333
473	SLC6A2	0	0.133333
474	SLC39A11	0	0.133333
475	SLC32A1	0	0.133333
476	SLC2A5	0	0.133333
477	SLC2A4	0	0.133333
478	SLC25A27	2	0.133333
479	SLC1A2	5	0.133333
480	SLC18A3	1	0.133333
481	SLC17A7	0	0.133333
482	SLC17A5	0	0.133333
483	SLC12A2	0	0.133333
484	SIRT7	1	0.133333
485	SIRT5	4	0.133333
486	SIRT2	5	0.133333
487	SIRPA	0	0.133333
488	SIN3A	0	0.133333
489	SHROOM3	0	0.133333
490	SHANK3	3	0.133333
491	SGSH	0	0.133333
492	SGCD	0	0.133333
493	SFRP1	1	0.133333
494	SERPINH1	2	0.133333
495	SEMA6D	0	0.133333
496	SDHC	0	0.133333
497	SDHB	1	0.133333
498	SDC2	0	0.133333
499	SCN5A	4	0.133333
500	SCD	1	0.133333
501	SATB1	1	0.133333
502	S100B	8	0.133333
503	S100A8	3	0.133333
504	RYR2	1	0.133333
505	RUNX3	0	0.133333
506	RUNX1	0	0.133333
507	RUFY3	0	0.133333
508	RTN4	2	0.133333
509	RRAGD	0	0.133333
510	RRAGC	0	0.133333
511	RRAGB	0	0.133333
512	RRAGA	0	0.133333
513	RPS6	1	0.133333
514	RPA3	0	0.133333
515	RORC	0	0.133333
516	RORA	2	0.133333
517	ROBO2	0	0.133333
518	RHOD	0	0.133333
519	RETREG1	0	0.133333
520	RETN	2	0.133333
521	REEP5	0	0.133333
522	RECQL4	3	0.133333
523	RBP4	4	0.133333
524	RBM47	0	0.133333
525	RBFOX2	0	0.133333
526	RB1CC1	0	0.133333
527	RAG2	0	0.133333
528	RAG1	1	0.133333
529	RAD54L	0	0.133333
530	QKI	0	0.133333
531	PTPRE	0	0.133333
532	PTPN1	1	0.133333
533	PTK2	1	0.133333
534	PTHLH	1	0.133333
535	PTH1R	1	0.133333
536	PTGDS	1	0.133333
537	PTF1A	0	0.133333
538	PTCH1	1	0.133333
539	PSORS1C1	0	0.133333
540	PSEN2	2	0.133333
541	PRR27	0	0.133333
542	PROX2	0	0.133333
543	PROS1	1	0.133333
544	PRKAR1A	0	0.133333
545	PRKAG2	1	0.133333
546	PRKACB	1	0.133333
547	PRKACA	0	0.133333
548	PRKAB1	2	0.133333
549	PRKAA1	7	0.133333
550	PRIM2	1	0.133333
551	PRF1	0	0.133333
552	PRDX1	3	0.133333
553	PPP3CA	0	0.133333
554	PPP2R2B	0	0.133333
555	PPP1R9B	1	0.133333
556	PPARA	8	0.133333
557	POU4F2	0	0.133333
558	POU3F1	0	0.133333
559	POT1	1	0.133333
560	POMC	0	0.133333
561	PNN	0	0.133333
562	PLXNB2	0	0.133333
563	PLP1	0	0.133333
564	PLOD2	0	0.133333
565	PLN	0	0.133333
566	PLK2	1	0.133333
567	PLAU	2	0.133333
568	PLAT	4	0.133333
569	PKIA	0	0.133333
570	PKHD1	0	0.133333
571	PKD2L1	0	0.133333
572	PINK1	3	0.133333
573	PIK3CG	4	0.133333
574	PIK3CD	0	0.133333
575	PICALM	6	0.133333
576	PHOX2A	0	0.133333
577	PHGDH	0	0.133333
578	PGGT1B	0	0.133333
579	PGD	0	0.133333
580	PFKM	2	0.133333
581	PEX5	0	0.133333
582	PELI2	0	0.133333
583	PDE4D	0	0.133333
584	PDCD4	1	0.133333
585	PDCD1LG2	0	0.133333
586	PCMT1	5	0.133333
587	PAX7	0	0.133333
588	PAX6	0	0.133333
589	PAX4	1	0.133333
590	PAX3	1	0.133333
591	PAX2	0	0.133333
592	PARVB	0	0.133333
593	PAPPA	2	0.133333
594	PAMR1	0	0.133333
595	P2RY1	1	0.133333
596	P2RX7	3	0.133333
597	NUDT1	1	0.133333
598	NTRK1	1	0.133333
599	NTN1	1	0.133333
600	NRP1	0	0.133333
601	NRAS	0	0.133333
602	NR5A1	0	0.133333
603	NR2E1	1	0.133333
604	NQO1	2	0.133333
605	NPY5R	0	0.133333
606	NPPA	3	0.133333
607	NOX4	4	0.133333
608	NOTCH3	7	0.133333
609	NOTCH1	5	0.133333
610	NOS1	6	0.133333
611	NOG	0	0.133333
612	NOD2	3	0.133333
613	NLRP1	1	0.133333
614	NKX2-5	1	0.133333
615	NGFR	3	0.133333
616	NGF	4	0.133333
617	NFKBIA	1	0.133333
618	NFKB2	2	0.133333
619	NEXN	0	0.133333
620	NEUROG1	0	0.133333
621	NEUROD1	0	0.133333
622	NEK5	0	0.133333
623	NEFM	1	0.133333
624	NDUFS6	2	0.133333
625	NDUFS1	2	0.133333
626	NCOR1	1	0.133333
627	NBN	0	0.133333
628	NAA25	0	0.133333
629	MYOD1	3	0.133333
630	MYL2	0	0.133333
631	MYH7	0	0.133333
632	MYD88	1	0.133333
633	MXD1	0	0.133333
634	MUC22	0	0.133333
635	MTTP	9	0.133333
636	MTHFD1	0	0.133333
637	MTA1	0	0.133333
638	MT2A	2	0.133333
639	MT1E	1	0.133333
640	MT1A	2	0.133333
641	MT-ND2	0	0.133333
642	MT-CO1	0	0.133333
643	MT-ATP6	0	0.133333
644	MSX1	0	0.133333
645	MSTN	15	0.133333
646	MSRB2	3	0.133333
647	MSRA	5	0.133333
648	MSR1	0	0.133333
649	MSH6	1	0.133333
650	MSH2	1	0.133333
651	MSC	0	0.133333
652	MSANTD1	0	0.133333
653	MRI1	0	0.133333
654	MPP6	0	0.133333
655	MPO	3	0.133333
656	MMP9	13	0.133333
657	MME	6	0.133333
658	MLST8	0	0.133333
659	MINPP1	1	0.133333
660	MGST3	0	0.133333
661	MFAP5	0	0.133333
662	MEN1	0	0.133333
663	MDH1	0	0.133333
664	MC2R	0	0.133333
665	MBP	2	0.133333
666	MATN4	0	0.133333
667	MARK4	0	0.133333
668	MAPKAPK5	0	0.133333
669	MAPK9	2	0.133333
670	MAP3K7	1	0.133333
671	MAP3K20	0	0.133333
672	MAP1B	0	0.133333
673	MAFB	0	0.133333
674	LYN	1	0.133333
675	LTBR	1	0.133333
676	LRRFIP1	0	0.133333
677	LRRC4C	0	0.133333
678	LRP6	3	0.133333
679	LRP5	4	0.133333
680	LRP2	4	0.133333
681	LPP	0	0.133333
682	LPL	6	0.133333
683	LPIN1	1	0.133333
684	LONP1	3	0.133333
685	LIF	0	0.133333
686	LHX2	0	0.133333
687	LHCGR	3	0.133333
688	LEPR	5	0.133333
689	LAMA2	1	0.133333
690	KYNU	0	0.133333
691	KSR2	0	0.133333
692	KRT14	0	0.133333
693	KLF6	1	0.133333
694	KIF1B	1	0.133333
695	KCNJ11	0	0.133333
696	KCNE2	1	0.133333
697	KCNC2	1	0.133333
698	KCNC1	1	0.133333
699	KAT6B	1	0.133333
700	JUND	0	0.133333
701	ITGB2	2	0.133333
702	ITGB1	2	0.133333
703	ITGAM	2	0.133333
704	ITGA6	0	0.133333
705	ITGA1	0	0.133333
706	ISL2	0	0.133333
707	ISL1	0	0.133333
708	IRX5	0	0.133333
709	IRF8	1	0.133333
710	IREB2	0	0.133333
711	IRAK1	0	0.133333
712	IQCE	0	0.133333
713	INPP5D	0	0.133333
714	ING1	1	0.133333
715	INA	2	0.133333
716	IL7R	4	0.133333
717	IL7	5	0.133333
718	IL6R	1	0.133333
719	IL2RG	0	0.133333
720	IL1B	21	0.133333
721	IL18	7	0.133333
722	IGFBP1	5	0.133333
723	IGF2R	1	0.133333
724	IDS	0	0.133333
725	IDH1	1	0.133333
726	IDE	5	0.133333
727	ICAM1	6	0.133333
728	HYAL2	0	0.133333
729	HTRA2	1	0.133333
730	HTRA1	6	0.133333
731	HSPB1	3	0.133333
732	HSPA5	4	0.133333
733	HSPA2	2	0.133333
734	HSPA14	0	0.133333
735	HSPA12A	2	0.133333
736	HSP90AB1	0	0.133333
737	HRH3	0	0.133333
738	HR	1	0.133333
739	HP	5	0.133333
740	HOXD12	0	0.133333
741	HOXB8	1	0.133333
742	HOXA9	0	0.133333
743	HORMAD2	0	0.133333
744	HNF4A	3	0.133333
745	HNF1B	0	0.133333
746	HNF1A	1	0.133333
747	HMGCR	0	0.133333
748	HMGB2	1	0.133333
749	HMGB1	0	0.133333
750	HMGA2	3	0.133333
751	HMGA1	0	0.133333
752	HLA-G	0	0.133333
753	HLA-DRB1	12	0.133333
754	HLA-DQB1	4	0.133333
755	HLA-DQA1	2	0.133333
756	HLA-B	4	0.133333
757	HK1	0	0.133333
758	HIPK2	0	0.133333
759	HELLS	0	0.133333
760	HDAC2	3	0.133333
761	HCN1	0	0.133333
762	HBA1	3	0.133333
763	HAMP	3	0.133333
764	GTPBP3	0	0.133333
765	GSTZ1	3	0.133333
766	GSTT1	18	0.133333
767	GSTM1	21	0.133333
768	GSTA4	2	0.133333
769	GSK3A	1	0.133333
770	GRM5	2	0.133333
771	GRIN2C	1	0.133333
772	GRIK2	1	0.133333
773	GRID2	0	0.133333
774	GRIA2	1	0.133333
775	GRIA1	1	0.133333
776	GRHL2	0	0.133333
777	GRB2	0	0.133333
778	GPX3	0	0.133333
779	GPR78	1	0.133333
780	GPATCH1	0	0.133333
781	GNRH1	1	0.133333
782	GNPTAB	0	0.133333
783	GNAS	3	0.133333
784	GLRA1	0	0.133333
785	GLA	0	0.133333
786	GJB6	1	0.133333
787	GJB2	2	0.133333
788	GJA5	0	0.133333
789	GJA1	2	0.133333
790	GHSR	0	0.133333
791	GHRL	19	0.133333
792	GHRH	2	0.133333
793	GGT1	3	0.133333
794	GCLM	0	0.133333
795	GCK	0	0.133333
796	GBP6	0	0.133333
797	GBA	1	0.133333
798	GATA6	2	0.133333
799	GATA2	0	0.133333
800	GATA1	0	0.133333
801	GAP43	3	0.133333
802	GAA	0	0.133333
803	FZD2	0	0.133333
804	FYN	0	0.133333
805	FURIN	1	0.133333
806	FUCA1	4	0.133333
807	FPGT-TNNI3K	0	0.133333
808	FOXP2	0	0.133333
809	FOXP1	0	0.133333
810	FOXE3	0	0.133333
811	FOXC1	0	0.133333
812	FLNA	2	0.133333
813	FH	0	0.133333
814	FGFR2	3	0.133333
815	FGF8	0	0.133333
816	FGF23	7	0.133333
817	FGF1	1	0.133333
818	FGB	4	0.133333
819	FEN1	1	0.133333
820	FCGR2A	1	0.133333
821	FBN1	1	0.133333
822	FABP4	2	0.133333
823	F2	5	0.133333
824	EYA4	1	0.133333
825	EYA1	1	0.133333
826	EXOC3L2	0	0.133333
827	ETV6	0	0.133333
828	ERCC8	2	0.133333
829	ERCC3	0	0.133333
830	EPOR	0	0.133333
831	EPO	7	0.133333
832	EPHA7	0	0.133333
833	EPHA2	3	0.133333
834	ENO2	0	0.133333
835	EML1	0	0.133333
836	ELOVL6	0	0.133333
837	ELOVL4	2	0.133333
838	EIF4E3	0	0.133333
839	EIF4B	0	0.133333
840	EGF	4	0.133333
841	EFNA1	0	0.133333
842	EEF1E1	1	0.133333
843	EEF1A2	0	0.133333
844	EEF1A1	1	0.133333
845	EDN1	6	0.133333
846	DYNC1H1	2	0.133333
847	DUSP6	3	0.133333
848	DST	1	0.133333
849	DRD3	3	0.133333
850	DRD2	18	0.133333
851	DPT	1	0.133333
852	DNMT3A	7	0.133333
853	DLX5	0	0.133333
854	DLK1	2	0.133333
855	DLG1	1	0.133333
856	DLD	0	0.133333
857	DKK1	2	0.133333
858	DICER1	1	0.133333
859	DDIT3	2	0.133333
860	DCN	6	0.133333
861	DCLRE1B	0	0.133333
862	DAG1	1	0.133333
863	CYP27A1	0	0.133333
864	CYP19A1	8	0.133333
865	CYCS	0	0.133333
866	CXCL8	11	0.133333
867	CUX2	0	0.133333
868	CTSZ	2	0.133333
869	CTNND2	0	0.133333
870	CTNNB1	12	0.133333
871	CTNNA1	0	0.133333
872	CSRP3	2	0.133333
873	CSRNP3	1	0.133333
874	CSNK1E	0	0.133333
875	CSNK1D	2	0.133333
876	CSF1R	1	0.133333
877	CRYBG1	1	0.133333
878	CRYAB	7	0.133333
879	CRTC1	1	0.133333
880	CRH	2	0.133333
881	CREB5	0	0.133333
882	CPLX2	2	0.133333
883	CP	3	0.133333
884	COMP	0	0.133333
885	COLQ	0	0.133333
886	COL4A5	3	0.133333
887	COL4A1	2	0.133333
888	COL2A1	2	0.133333
889	COL1A2	2	0.133333
890	COL18A1	2	0.133333
891	CNP	1	0.133333
892	CLSTN2	3	0.133333
893	CLOCK	0	0.133333
894	CLCN2	0	0.133333
895	CHI3L2	0	0.133333
896	CFH	17	0.133333
897	CEMIP	0	0.133333
898	CDKN2C	0	0.133333
899	CDKN2B-AS1	0	0.133333
900	CDKN1C	0	0.133333
901	CDKN1B	5	0.133333
902	CDK5	1	0.133333
903	CDK14	0	0.133333
904	CDH2	0	0.133333
905	CD83	0	0.133333
906	CD68	2	0.133333
907	CD44	3	0.133333
908	CD4	4	0.133333
909	CD274	0	0.133333
910	CD247	1	0.133333
911	CD226	1	0.133333
912	CD14	7	0.133333
913	CCR5	10	0.133333
914	CCNA2	1	0.133333
915	CCL2	9	0.133333
916	CCK	1	0.133333
917	CCDC88C	0	0.133333
918	CBX7	1	0.133333
919	CBL	1	0.133333
920	CAV3	0	0.133333
921	CASQ2	1	0.133333
922	CASP9	2	0.133333
923	CASP2	1	0.133333
924	CALR	1	0.133333
925	CALCA	1	0.133333
926	CALB1	1	0.133333
927	CADM1	1	0.133333
928	CACNA1G	1	0.133333
929	CACNA1A	0	0.133333
930	C4A	0	0.133333
931	C2	2	0.133333
932	C1QC	0	0.133333
933	C1orf21	0	0.133333
934	BZW2	0	0.133333
935	BTG3	0	0.133333
936	BTBD11	0	0.133333
937	BRAF	2	0.133333
938	BLM	4	0.133333
939	BICRA	0	0.133333
940	BGLAP	4	0.133333
941	BEND3	0	0.133333
942	BECN1	4	0.133333
943	BCL6	0	0.133333
944	BAG3	2	0.133333
945	B2M	4	0.133333
946	AUTS2	0	0.133333
947	ATXN7L1	0	0.133333
948	ATXN2	0	0.133333
949	ATXN1	1	0.133333
950	ATP8A2	0	0.133333
951	ATP2B1	0	0.133333
952	ATP2A2	2	0.133333
953	ATP2A1	0	0.133333
954	ATP1B1	1	0.133333
955	ATP1A2	2	0.133333
956	ATP13A2	0	0.133333
957	ATG7	0	0.133333
958	ATG5	0	0.133333
959	ATG13	0	0.133333
960	ATG101	0	0.133333
961	ATF2	0	0.133333
962	ASS1	0	0.133333
963	ARHGAP42	1	0.133333
964	ARG1	1	0.133333
965	AQP1	1	0.133333
966	APPL1	0	0.133333
967	APC	2	0.133333
968	APAF1	0	0.133333
969	ANKRD33B	0	0.133333
970	ANKRD28	0	0.133333
971	ANKRD20A9P	0	0.133333
972	ANAPC4	0	0.133333
973	AMH	27	0.133333
974	ALPL	2	0.133333
975	ALOX5	1	0.133333
976	ALDH3A1	0	0.133333
977	ALDH1A2	1	0.133333
978	AL117348.2	0	0.133333
979	AK1	0	0.133333
980	AIP	0	0.133333
981	AIFM1	0	0.133333
982	AIF1	1	0.133333
983	AHNAK	1	0.133333
984	AGPAT2	0	0.133333
985	AGA	0	0.133333
986	ADRB2	10	0.133333
987	ADRB1	3	0.133333
988	ADRA2C	1	0.133333
989	ADRA1A	2	0.133333
990	ADM	2	0.133333
991	ADIPOR1	2	0.133333
992	ADCYAP1	0	0.133333
993	ADCY1	2	0.133333
994	ADARB1	1	0.133333
995	ADAMTS1	0	0.133333
996	ADA2	0	0.133333
997	ACVRL1	2	0.133333
998	ACTN3	6	0.133333
999	ACTN2	1	0.133333
1000	ACTC1	1	0.133333
1001	ACSS2	0	0.133333
1002	ACACA	2	0.133333
1003	ABLIM1	0	0.133333
1004	ABL1	0	0.133333
1005	ABHD14A	1	0.133333
1006	ABCB1	14	0.133333
1007	ABCA1	6	0.133333
1008	ZYG11A	0	0.0666667
1009	ZWINT	0	0.0666667
1010	ZSWIM8	0	0.0666667
1011	ZSCAN12	0	0.0666667
1012	ZPBP2	0	0.0666667
1013	ZP3	0	0.0666667
1014	ZP2	0	0.0666667
1015	ZP1	0	0.0666667
1016	ZNF831	0	0.0666667
1017	ZNF827	0	0.0666667
1018	ZNF804B	0	0.0666667
1019	ZNF714	0	0.0666667
1020	ZNF581	0	0.0666667
1021	ZNF577	0	0.0666667
1022	ZNF573	0	0.0666667
1023	ZNF559	0	0.0666667
1024	ZNF549	0	0.0666667
1025	ZNF540	0	0.0666667
1026	ZNF536	0	0.0666667
1027	ZNF529	0	0.0666667
1028	ZNF512	0	0.0666667
1029	ZNF471	0	0.0666667
1030	ZNF454	0	0.0666667
1031	ZNF439	0	0.0666667
1032	ZNF423	1	0.0666667
1033	ZNF287	0	0.0666667
1034	ZNF22	0	0.0666667
1035	ZNF177	0	0.0666667
1036	ZNF175	0	0.0666667
1037	ZNF154	0	0.0666667
1038	ZNF148	0	0.0666667
1039	ZNF101	0	0.0666667
1040	ZMYND8	0	0.0666667
1041	ZMIZ2	0	0.0666667
1042	ZMIZ1	0	0.0666667
1043	ZKSCAN7	0	0.0666667
1044	ZKSCAN3	0	0.0666667
1045	ZIC1	0	0.0666667
1046	ZFYVE20	0	0.0666667
1047	ZFPM2	0	0.0666667
1048	ZFP36L1	0	0.0666667
1049	ZFHX3	0	0.0666667
1050	ZFAND2B	1	0.0666667
1051	ZFAND2A	0	0.0666667
1052	ZER1	0	0.0666667
1053	ZEB2	1	0.0666667
1054	ZCD2	0	0.0666667
1055	ZBTB25	0	0.0666667
1056	ZBTB22	0	0.0666667
1057	ZBTB20	0	0.0666667
1058	ZBTB18	0	0.0666667
1059	ZBED5	0	0.0666667
1060	ZAR1	0	0.0666667
1061	Z93241.1	0	0.0666667
1062	YWHAZ	2	0.0666667
1063	YWHAG	0	0.0666667
1064	YTHDC1	0	0.0666667
1065	YPEL3	0	0.0666667
1066	YME1L1	0	0.0666667
1067	YME1L	0	0.0666667
1068	YBX1	1	0.0666667
1069	XYLB	0	0.0666667
1070	XRCC1	10	0.0666667
1071	XPO4	0	0.0666667
1072	XPF	0	0.0666667
1073	XPCT	0	0.0666667
1074	XKR6	0	0.0666667
1075	XIAP	2	0.0666667
1076	XFEPS	0	0.0666667
1077	XBP1	2	0.0666667
1078	WWP1	1	0.0666667
1079	WWC1	9	0.0666667
1080	WT6	0	0.0666667
1081	WSS	0	0.0666667
1082	WRAP73	0	0.0666667
1083	WNT7B	0	0.0666667
1084	WNT7A	0	0.0666667
1085	WNT6	1	0.0666667
1086	WNT5B	0	0.0666667
1087	WNT5A	0	0.0666667
1088	WNT4	1	0.0666667
1089	WNT3	0	0.0666667
1090	WNT16	2	0.0666667
1091	WNT11	0	0.0666667
1092	WNK2	0	0.0666667
1093	WLS	1	0.0666667
1094	WISP2	0	0.0666667
1095	WFS2	0	0.0666667
1096	WFS1	2	0.0666667
1097	WFDC12	0	0.0666667
1098	WDR82	0	0.0666667
1099	WDR75	0	0.0666667
1100	WDR59	0	0.0666667
1101	WDR23	0	0.0666667
1102	WDR12	0	0.0666667
1103	WDPCP	0	0.0666667
1104	WBSCR17	0	0.0666667
1105	WAS	0	0.0666667
1106	WAF1	0	0.0666667
1107	VWC2	0	0.0666667
1108	VTN	1	0.0666667
1109	VSX2	0	0.0666667
1110	VSIG4	0	0.0666667
1111	VRNF	0	0.0666667
1112	VPS54	0	0.0666667
1113	VPS18	0	0.0666667
1114	VPS13C	0	0.0666667
1115	VOPP1	0	0.0666667
1116	VMP1	0	0.0666667
1117	VLDLR	0	0.0666667
1118	VKORC1	3	0.0666667
1119	VIPR2	0	0.0666667
1120	VIPR1	1	0.0666667
1121	VIP	0	0.0666667
1122	VGF	0	0.0666667
1123	VF	0	0.0666667
1124	VDR	20	0.0666667
1125	VDAC1	0	0.0666667
1126	VCAN	1	0.0666667
1127	VCAM1	4	0.0666667
1128	VBCH2	0	0.0666667
1129	VAV3	0	0.0666667
1130	VAT1	0	0.0666667
1131	VASH1	0	0.0666667
1132	VANGL2	0	0.0666667
1133	VAMP3	0	0.0666667
1134	UTRN	0	0.0666667
1135	UTP25	0	0.0666667
1136	UTP14C	0	0.0666667
1137	USP6	0	0.0666667
1138	USP2-AS1	0	0.0666667
1139	USP2	0	0.0666667
1140	USP13	0	0.0666667
1141	UQCRQ	1	0.0666667
1142	UQCRH	1	0.0666667
1143	UQCRFS1	0	0.0666667
1144	UOG1	0	0.0666667
1145	UNC93A	0	0.0666667
1146	UNC79	0	0.0666667
1147	UNC13D	0	0.0666667
1148	UMPS	0	0.0666667
1149	UMOD	0	0.0666667
1150	ULK3	1	0.0666667
1151	UGT2B7	2	0.0666667
1152	UGT1A1	4	0.0666667
1153	UGP2	0	0.0666667
1154	UCRC	0	0.0666667
1155	UCKL1	0	0.0666667
1156	UCHL5	0	0.0666667
1157	UBTF	0	0.0666667
1158	UBIAD1	0	0.0666667
1159	UBE4B	0	0.0666667
1160	UBE3A	0	0.0666667
1161	UBE2V1	0	0.0666667
1162	UBE2L3	0	0.0666667
1163	UBE2I	0	0.0666667
1164	UBE2H	0	0.0666667
1165	UBE2E2	0	0.0666667
1166	UBE2D2	1	0.0666667
1167	UBCH7	0	0.0666667
1168	UBC	1	0.0666667
1169	TYSND1	0	0.0666667
1170	TYRP1	0	0.0666667
1171	TYROBP	0	0.0666667
1172	TYMS	1	0.0666667
1173	TYH	0	0.0666667
1174	TXNRD3	1	0.0666667
1175	TXNRD2	2	0.0666667
1176	TXNDC5	1	0.0666667
1177	TXN2	2	0.0666667
1178	TXK	1	0.0666667
1179	TXGP1L	0	0.0666667
1180	TUSC5	0	0.0666667
1181	TULP3	0	0.0666667
1182	TUBB4A	0	0.0666667
1183	TUBB3	0	0.0666667
1184	TUBB2B	0	0.0666667
1185	TUBA3C	0	0.0666667
1186	TUBA1A	0	0.0666667
1187	TUB	0	0.0666667
1188	TTYH3	0	0.0666667
1189	TTPAL	0	0.0666667
1190	TTN	0	0.0666667
1191	TTLL3	0	0.0666667
1192	TTDA	0	0.0666667
1193	TTD3	0	0.0666667
1194	TTC7B	0	0.0666667
1195	TTC7A	0	0.0666667
1196	TTC4	0	0.0666667
1197	TTC39B	0	0.0666667
1198	TST	0	0.0666667
1199	TSPYL2	0	0.0666667
1200	TSKU	0	0.0666667
1201	TSHZ2	0	0.0666667
1202	TSHR	2	0.0666667
1203	TSHB	1	0.0666667
1204	TSC22D1	0	0.0666667
1205	TRPV6	1	0.0666667
1206	TRPV5	0	0.0666667
1207	TRPC6	0	0.0666667
1208	TRMU	0	0.0666667
1209	TRMT5	0	0.0666667
1210	TRMT112	0	0.0666667
1211	TRIOBP	1	0.0666667
1212	TRIO	0	0.0666667
1213	TRIM63	0	0.0666667
1214	TRIM59	1	0.0666667
1215	TRIM58	0	0.0666667
1216	TRIM55	0	0.0666667
1217	TRIM37	0	0.0666667
1218	TRIM28	0	0.0666667
1219	TRIM25	0	0.0666667
1220	TRIM24	0	0.0666667
1221	TRIM15	0	0.0666667
1222	TRIL	1	0.0666667
1223	TRH4	0	0.0666667
1224	TRH1	0	0.0666667
1225	TRGV2	0	0.0666667
1226	TREM2	3	0.0666667
1227	TREHD	0	0.0666667
1228	TREH	0	0.0666667
1229	TRDMT1	2	0.0666667
1230	TRC3	0	0.0666667
1231	TRARG1	0	0.0666667
1232	TRAILR2	0	0.0666667
1233	TRAFD1	0	0.0666667
1234	TRAC	0	0.0666667
1235	TR	0	0.0666667
1236	TPRA1	1	0.0666667
1237	TPPP3	0	0.0666667
1238	TPP2	1	0.0666667
1239	TPM2	0	0.0666667
1240	TPM1	0	0.0666667
1241	TPI1	0	0.0666667
1242	TPH2	3	0.0666667
1243	TPH1	3	0.0666667
1244	TPD52	2	0.0666667
1245	TP53BP1	1	0.0666667
1246	TOX2	0	0.0666667
1247	TOPORS	0	0.0666667
1248	TOP3B	0	0.0666667
1249	TOP2B	2	0.0666667
1250	TOM1L1	0	0.0666667
1251	TNSALP	0	0.0666667
1252	TNS3	0	0.0666667
1253	TNS1	0	0.0666667
1254	TNRC10	0	0.0666667
1255	TNR	0	0.0666667
1256	TNPO2	0	0.0666667
1257	TNP1	0	0.0666667
1258	TNNI3	3	0.0666667
1259	TNNI2	0	0.0666667
1260	TNNC1	0	0.0666667
1261	TNK2	0	0.0666667
1262	TNFSF8	0	0.0666667
1263	TNFSF13	2	0.0666667
1264	TNFSF12	0	0.0666667
1265	TNFSF11	2	0.0666667
1266	TNFRSF9	0	0.0666667
1267	TNFRSF25	0	0.0666667
1268	TNFRSF21	0	0.0666667
1269	TNFRSF13C	0	0.0666667
1270	TNFRSF13B	1	0.0666667
1271	TNFRSF11B	7	0.0666667
1272	TNFRSF11A	1	0.0666667
1273	TNFRSF10B	1	0.0666667
1274	TNC	2	0.0666667
1275	TMSB4X	1	0.0666667
1276	TMPRSS7	0	0.0666667
1277	TMPO	0	0.0666667
1278	TMOD2	0	0.0666667
1279	TMOD1	0	0.0666667
1280	TMEM99	0	0.0666667
1281	TMEM97	0	0.0666667
1282	TMEM43	0	0.0666667
1283	TMEM2	1	0.0666667
1284	TMEM189	0	0.0666667
1285	TMEM179	0	0.0666667
1286	TMEM171	0	0.0666667
1287	TMEM163	0	0.0666667
1288	TMEM151B	0	0.0666667
1289	TMEM132D	0	0.0666667
1290	TMC1	0	0.0666667
1291	TM7SF2	0	0.0666667
1292	TLR3	1	0.0666667
1293	TLL1	0	0.0666667
1294	TLE7	0	0.0666667
1295	TLE2	0	0.0666667
1296	TLE1	0	0.0666667
1297	TIUL1	0	0.0666667
1298	TINCR	0	0.0666667
1299	TIMP3	3	0.0666667
1300	TIF1B	0	0.0666667
1301	TIE1	0	0.0666667
1302	TICAM1	0	0.0666667
1303	TIC	0	0.0666667
1304	TIAL1	0	0.0666667
1305	THSD7B	0	0.0666667
1306	THRSP	0	0.0666667
1307	THRA	2	0.0666667
1308	THPH2	0	0.0666667
1309	THOC1	0	0.0666667
1310	THC4	0	0.0666667
1311	THBS4	1	0.0666667
1312	THBS2	0	0.0666667
1313	THBD	0	0.0666667
1314	TGM2	2	0.0666667
1315	TGIF1	0	0.0666667
1316	TGFBR3	1	0.0666667
1317	TGFBR1	2	0.0666667
1318	TGFBI	0	0.0666667
1319	TGFB2	4	0.0666667
1320	TG	1	0.0666667
1321	TFQTL2	0	0.0666667
1322	TFPI	2	0.0666667
1323	TFF3	0	0.0666667
1324	TFF2	3	0.0666667
1325	TFF1	1	0.0666667
1326	TFDP1	0	0.0666667
1327	TFCP2L1	0	0.0666667
1328	TFB5	0	0.0666667
1329	TFAP2A	0	0.0666667
1330	TFAM	2	0.0666667
1331	TEX51	0	0.0666667
1332	TEX264	0	0.0666667
1333	TEX101	0	0.0666667
1334	TET2	5	0.0666667
1335	TENM4	0	0.0666667
1336	TEK	0	0.0666667
1337	TEAD1	0	0.0666667
1338	TDRD5	0	0.0666667
1339	TDO2	0	0.0666667
1340	TCP1	0	0.0666667
1341	TCN1	3	0.0666667
1342	TCI	0	0.0666667
1343	TCFL5	0	0.0666667
1344	TCF7L2	6	0.0666667
1345	TCF7	1	0.0666667
1346	TCF4	1	0.0666667
1347	TCF25	1	0.0666667
1348	TCF19	0	0.0666667
1349	TCF15	0	0.0666667
1350	TCF12	0	0.0666667
1351	TCERG1	0	0.0666667
1352	TCEA3	0	0.0666667
1353	TCEA2	0	0.0666667
1354	TBXT	0	0.0666667
1355	TBX5	0	0.0666667
1356	TBX4	0	0.0666667
1357	TBX3	1	0.0666667
1358	TBR1	0	0.0666667
1359	TBL1XR1	0	0.0666667
1360	TBCE	0	0.0666667
1361	TBC1D9	0	0.0666667
1362	TBC1D2	0	0.0666667
1363	TBATA	1	0.0666667
1364	TAZ	0	0.0666667
1365	TAS2R16	1	0.0666667
1366	TARDBP	20	0.0666667
1367	TARBP1	0	0.0666667
1368	TAL1	1	0.0666667
1369	TAGLN3	0	0.0666667
1370	TAGAP	0	0.0666667
1371	TAFA1	0	0.0666667
1372	TAF4B	0	0.0666667
1373	TACR3	2	0.0666667
1374	TAC3	4	0.0666667
1375	TAC1	1	0.0666667
1376	SYTL3	0	0.0666667
1377	SYT9	0	0.0666667
1378	SYT7	1	0.0666667
1379	SYT13	0	0.0666667
1380	SYT1	0	0.0666667
1381	SYPL2	0	0.0666667
1382	SYP	5	0.0666667
1383	SYNM	0	0.0666667
1384	SYNJ2	2	0.0666667
1385	SYNE2	0	0.0666667
1386	SYNE1	0	0.0666667
1387	SYNC	0	0.0666667
1388	SYN2	0	0.0666667
1389	SYN1	0	0.0666667
1390	SYK	1	0.0666667
1391	SYDE2	0	0.0666667
1392	SYBU	0	0.0666667
1393	SWNTS2	0	0.0666667
1394	SWAP70	1	0.0666667
1395	SVIL	0	0.0666667
1396	SV2A	1	0.0666667
1397	SUSD3	0	0.0666667
1398	SUMO1	1	0.0666667
1399	SUMF1	0	0.0666667
1400	SULT4A1	0	0.0666667
1401	SULT2A1	2	0.0666667
1402	SULT1E1	2	0.0666667
1403	SULT1C4	0	0.0666667
1404	SULT1C3	0	0.0666667
1405	SULT1A1	0	0.0666667
1406	SUFU	0	0.0666667
1407	SUCLA2	1	0.0666667
1408	STXBP5L	0	0.0666667
1409	STX1A	1	0.0666667
1410	STX11	0	0.0666667
1411	STRA8	0	0.0666667
1412	STRA6	0	0.0666667
1413	STOX2	0	0.0666667
1414	STMN4	0	0.0666667
1415	STEAP4	0	0.0666667
1416	STE24	0	0.0666667
1417	STAT5B	0	0.0666667
1418	STAR	1	0.0666667
1419	STAP1	0	0.0666667
1420	ST8SIA4	0	0.0666667
1421	ST8SIA1	0	0.0666667
1422	ST6GALNAC6	0	0.0666667
1423	ST6GAL1	1	0.0666667
1424	SSTR2	0	0.0666667
1425	SSRP1	0	0.0666667
1426	SRSF7	0	0.0666667
1427	SRP72	0	0.0666667
1428	SRP19	0	0.0666667
1429	SRM	0	0.0666667
1430	SRGAP3	0	0.0666667
1431	SRFP3	0	0.0666667
1432	SREBF2	0	0.0666667
1433	SRD5A2	9	0.0666667
1434	SRD5A1	1	0.0666667
1435	SRC	0	0.0666667
1436	SPTBN1	1	0.0666667
1437	SPTAN1	0	0.0666667
1438	SPRY1	1	0.0666667
1439	SPPL3	0	0.0666667
1440	SPP1	3	0.0666667
1441	SPINK1	0	0.0666667
1442	SPI1	0	0.0666667
1443	SPG2	0	0.0666667
1444	SPCH1	0	0.0666667
1445	SPARCL1	2	0.0666667
1446	SPARC	5	0.0666667
1447	SPAG6	0	0.0666667
1448	SP8	0	0.0666667
1449	SP140	0	0.0666667
1450	SP1	1	0.0666667
1451	SOX9	2	0.0666667
1452	SOX8	0	0.0666667
1453	SOX6	1	0.0666667
1454	SOX4	1	0.0666667
1455	SOX21	0	0.0666667
1456	SOX2	2	0.0666667
1457	SOX17	0	0.0666667
1458	SOX14	0	0.0666667
1459	SOX10	2	0.0666667
1460	SOX1	0	0.0666667
1461	SOST	9	0.0666667
1462	SOS1	0	0.0666667
1463	SORT1	1	0.0666667
1464	SORD	0	0.0666667
1465	SORCS2	0	0.0666667
1466	SORCS1	1	0.0666667
1467	SOD3	10	0.0666667
1468	SOCS1	1	0.0666667
1469	SOAT1	0	0.0666667
1470	SNX9	0	0.0666667
1471	SNX20	0	0.0666667
1472	SNTB1	1	0.0666667
1473	SNRPN	1	0.0666667
1474	SNRPD3	0	0.0666667
1475	SNRNP70	0	0.0666667
1476	SNORD42A	0	0.0666667
1477	SNORD35A	0	0.0666667
1478	SNORD34	0	0.0666667
1479	SNORD33	0	0.0666667
1480	SNN	0	0.0666667
1481	SNED1	0	0.0666667
1482	SNAP25-AS1	0	0.0666667
1483	SNAP25	1	0.0666667
1484	SMTNL2	0	0.0666667
1485	SMPD3	1	0.0666667
1486	SMPD2	1	0.0666667
1487	SMPD1	1	0.0666667
1488	SMO	1	0.0666667
1489	SMN1	1	0.0666667
1490	SMIM14	0	0.0666667
1491	SMDMDM	0	0.0666667
1492	SMC6	0	0.0666667
1493	SMC5	0	0.0666667
1494	SMC3	0	0.0666667
1495	SMAX3	0	0.0666667
1496	SMARCC1	2	0.0666667
1497	SMARCB1	0	0.0666667
1498	SMARCAD1	0	0.0666667
1499	SMALED1	0	0.0666667
1500	SMAD9	0	0.0666667
1501	SMAD5	0	0.0666667
1502	SMAD1	0	0.0666667
1503	SMA4	0	0.0666667
1504	SMA3	0	0.0666667
1505	SMA2	0	0.0666667
1506	SMA1	0	0.0666667
1507	SLX4	0	0.0666667
1508	SLN	0	0.0666667
1509	SLITRK4	0	0.0666667
1510	SLIT2	0	0.0666667
1511	SLCO3A1	0	0.0666667
1512	SLC9A9	0	0.0666667
1513	SLC8A1	1	0.0666667
1514	SLC7A11	0	0.0666667
1515	SLC7A1	0	0.0666667
1516	SLC6A9	0	0.0666667
1517	SLC6A7	0	0.0666667
1518	SLC5A7	0	0.0666667
1519	SLC5A3	0	0.0666667
1520	SLC52A2	1	0.0666667
1521	SLC4A4	1	0.0666667
1522	SLC4A1	2	0.0666667
1523	SLC40A1	1	0.0666667
1524	SLC39A2	4	0.0666667
1525	SLC38A1	0	0.0666667
1526	SLC35F2	0	0.0666667
1527	SLC34A1	0	0.0666667
1528	SLC31A2	0	0.0666667
1529	SLC30A3	0	0.0666667
1530	SLC30A2	0	0.0666667
1531	SLC30A10	0	0.0666667
1532	SLC2A3	0	0.0666667
1533	SLC2A2	1	0.0666667
1534	SLC2A10	0	0.0666667
1535	SLC2A1	1	0.0666667
1536	SLC27A6	0	0.0666667
1537	SLC27A3	0	0.0666667
1538	SLC26A5	0	0.0666667
1539	SLC26A2	0	0.0666667
1540	SLC26A10	0	0.0666667
1541	SLC25A4	1	0.0666667
1542	SLC25A34	0	0.0666667
1543	SLC25A33	0	0.0666667
1544	SLC25A22	0	0.0666667
1545	SLC25A21	0	0.0666667
1546	SLC25A20	0	0.0666667
1547	SLC25A19	0	0.0666667
1548	SLC25A14	0	0.0666667
1549	SLC25A1	0	0.0666667
1550	SLC23A2	1	0.0666667
1551	SLC23A1	1	0.0666667
1552	SLC22A8	0	0.0666667
1553	SLC22A7	0	0.0666667
1554	SLC22A6	0	0.0666667
1555	SLC22A5	2	0.0666667
1556	SLC22A3	0	0.0666667
1557	SLC22A2	1	0.0666667
1558	SLC22A18	0	0.0666667
1559	SLC22A12	1	0.0666667
1560	SLC20A2	0	0.0666667
1561	SLC1A3	3	0.0666667
1562	SLC1A1	1	0.0666667
1563	SLC19A2	0	0.0666667
1564	SLC18A2	1	0.0666667
1565	SLC17A6	0	0.0666667
1566	SLC17A1	0	0.0666667
1567	SLC16A7	1	0.0666667
1568	SLC16A2	0	0.0666667
1569	SLC16A10	0	0.0666667
1570	SLC16A1	0	0.0666667
1571	SLC15A3	0	0.0666667
1572	SLC15A1	0	0.0666667
1573	SLC14A1	0	0.0666667
1574	SLC13A5	0	0.0666667
1575	SLC13A2	0	0.0666667
1576	SLC13A1	0	0.0666667
1577	SLC12A5	0	0.0666667
1578	SLC11A2	0	0.0666667
1579	SLC10A4	0	0.0666667
1580	SLC10A2	0	0.0666667
1581	SKS	0	0.0666667
1582	SIX6	0	0.0666667
1583	SIX2	0	0.0666667
1584	SIX1	0	0.0666667
1585	SIR2L6	0	0.0666667
1586	SIR2L3	0	0.0666667
1587	SIR2L2	0	0.0666667
1588	SIR2L1	0	0.0666667
1589	SIR2L	0	0.0666667
1590	SIOD	0	0.0666667
1591	SIM1	0	0.0666667
1592	SI	0	0.0666667
1593	SHS	0	0.0666667
1594	SHOX2	1	0.0666667
1595	SHLD1	0	0.0666667
1596	SHISA5	0	0.0666667
1597	SHH	0	0.0666667
1598	SHFL	0	0.0666667
1599	SHBG	8	0.0666667
1600	SHANK2	0	0.0666667
1601	SH3RF1	0	0.0666667
1602	SH3PXD2A	0	0.0666667
1603	SH3GL2	1	0.0666667
1604	SH3BGRL3	0	0.0666667
1605	SH2D6	0	0.0666667
1606	SH2D4A	0	0.0666667
1607	SH2D1A	0	0.0666667
1608	SH2B1	1	0.0666667
1609	SGPL1	0	0.0666667
1610	SGK3	0	0.0666667
1611	SGK1	1	0.0666667
1612	SFTPD	2	0.0666667
1613	SFSWAP	0	0.0666667
1614	SFRS5	0	0.0666667
1615	SFRP2	1	0.0666667
1616	SFMBT1	0	0.0666667
1617	SFI1	0	0.0666667
1618	SETD2	0	0.0666667
1619	SESN3	1	0.0666667
1620	SESN2	1	0.0666667
1621	SESN1	4	0.0666667
1622	SERPING1	1	0.0666667
1623	SERPINE2	0	0.0666667
1624	SERPINB9P1	0	0.0666667
1625	SERPINB1	0	0.0666667
1626	SERPINA7	0	0.0666667
1627	SERPINA5	0	0.0666667
1628	SERPINA1	0	0.0666667
1629	SERP1	0	0.0666667
1630	SERHL	0	0.0666667
1631	2021-09-04	0	0.0666667
1632	SEPHS1	0	0.0666667
1633	SEMA7A	0	0.0666667
1634	SEMA6B	0	0.0666667
1635	SEMA6A	0	0.0666667
1636	SEMA4B	0	0.0666667
1637	SEMA4A	0	0.0666667
1638	SEMA3C	0	0.0666667
1639	SEMA3B	0	0.0666667
1640	SELP	2	0.0666667
1641	SELL	1	0.0666667
1642	SELENOP	4	0.0666667
1643	SELENBP1	0	0.0666667
1644	SELE	4	0.0666667
1645	SEC63	0	0.0666667
1646	SEC31B	0	0.0666667
1647	SDS	0	0.0666667
1648	SDHD	0	0.0666667
1649	SDHA	0	0.0666667
1650	SDCCAG3	0	0.0666667
1651	SDC4	1	0.0666667
1652	SDC3	2	0.0666667
1653	SDC1	1	0.0666667
1654	SCX	0	0.0666667
1655	SCRT1	0	0.0666667
1656	SCRN1	0	0.0666667
1657	SCN8A	0	0.0666667
1658	SCN7A	0	0.0666667
1659	SCN4B	0	0.0666667
1660	SCN4A	0	0.0666667
1661	SCN3B	1	0.0666667
1662	SCN2A	2	0.0666667
1663	SCN1B	1	0.0666667
1664	SCN1A	3	0.0666667
1665	SCN10A	0	0.0666667
1666	SCGN	0	0.0666667
1667	SCGB1A1	2	0.0666667
1668	SCARB1	1	0.0666667
1669	SCARA3	0	0.0666667
1670	SCAR16	0	0.0666667
1671	SCA48	0	0.0666667
1672	SAMM50	0	0.0666667
1673	SAMD9L	0	0.0666667
1674	SAMD10	0	0.0666667
1675	SAA2	2	0.0666667
1676	S9	0	0.0666667
1677	S1PR5	0	0.0666667
1678	S100A9	3	0.0666667
1679	S100A4	1	0.0666667
1680	S100A10	0	0.0666667
1681	RXRG	1	0.0666667
1682	RXRA	1	0.0666667
1683	RXFP2	0	0.0666667
1684	RXFP1	0	0.0666667
1685	RWDD1	0	0.0666667
1686	RUNX2	1	0.0666667
1687	RTN4R	1	0.0666667
1688	RTN1	0	0.0666667
1689	RSL1D1	0	0.0666667
1690	RPS7	0	0.0666667
1691	RPS6KB2	0	0.0666667
1692	RPS6KA6	0	0.0666667
1693	RPS29	0	0.0666667
1694	RPS24	0	0.0666667
1695	RPS19	0	0.0666667
1696	RPS11	0	0.0666667
1697	RPRGL1	0	0.0666667
1698	RPP25	0	0.0666667
1699	RPN2	0	0.0666667
1700	RPL3L	0	0.0666667
1701	RPL31	0	0.0666667
1702	RPL3	0	0.0666667
1703	RPL23A	0	0.0666667
1704	RPL13A	0	0.0666667
1705	RPE65	1	0.0666667
1706	RPD3L1	0	0.0666667
1707	RPA2	0	0.0666667
1708	RPA1	0	0.0666667
1709	RP1	0	0.0666667
1710	ROR2	0	0.0666667
1711	ROMO1	0	0.0666667
1712	ROCK2	2	0.0666667
1713	ROCK1	2	0.0666667
1714	ROBO1	0	0.0666667
1715	RNR2	1	0.0666667
1716	RNMT	0	0.0666667
1717	RNF32	0	0.0666667
1718	RNF219-AS1	0	0.0666667
1719	RNF186	0	0.0666667
1720	RNF165	0	0.0666667
1721	RNF145	0	0.0666667
1722	RNF144B	0	0.0666667
1723	RNF139	0	0.0666667
1724	RNASEL	1	0.0666667
1725	RNASEH2C	0	0.0666667
1726	RMRP	0	0.0666667
1727	RLN1	0	0.0666667
1728	RIPPLY3	0	0.0666667
1729	RIN1	0	0.0666667
1730	RHPN2	0	0.0666667
1731	RHOU	2	0.0666667
1732	RHOB	0	0.0666667
1733	RHO	1	0.0666667
1734	RHNO1	0	0.0666667
1735	RHCG	0	0.0666667
1736	RHCE	0	0.0666667
1737	RHBDD1	0	0.0666667
1738	RGS9	0	0.0666667
1739	RGS7	1	0.0666667
1740	RGS4	0	0.0666667
1741	RGS10	0	0.0666667
1742	RGMA	0	0.0666667
1743	RFX6	0	0.0666667
1744	RFC4	1	0.0666667
1745	RFC1	1	0.0666667
1746	REST	2	0.0666667
1747	REPS2	0	0.0666667
1748	RENS1	0	0.0666667
1749	RENBP	0	0.0666667
1750	RELN	2	0.0666667
1751	RELB	0	0.0666667
1752	REL	0	0.0666667
1753	REC8	0	0.0666667
1754	RDP	0	0.0666667
1755	RDH5	0	0.0666667
1756	RDH11	0	0.0666667
1757	RBPJ	0	0.0666667
1758	RBP3	0	0.0666667
1759	RBP1	0	0.0666667
1760	RBMS3	0	0.0666667
1761	RBM38	1	0.0666667
1762	RBM20	0	0.0666667
1763	RBM17	0	0.0666667
1764	RBL1	0	0.0666667
1765	RBFOX3	0	0.0666667
1766	RASSF7	1	0.0666667
1767	RASSF6	0	0.0666667
1768	RASSF4	0	0.0666667
1769	RASSF2	0	0.0666667
1770	RASSF1	3	0.0666667
1771	RASGRP1	0	0.0666667
1772	RASGRF1	0	0.0666667
1773	RASA1	0	0.0666667
1774	RARRES2	0	0.0666667
1775	RARG	0	0.0666667
1776	RARA	0	0.0666667
1777	RAPGEF3	0	0.0666667
1778	RAPGEF1	0	0.0666667
1779	RAP2A	0	0.0666667
1780	RANGAP1	1	0.0666667
1781	RALGPS1	0	0.0666667
1782	RALGDS	0	0.0666667
1783	RAF1	1	0.0666667
1784	RAE1	0	0.0666667
1785	RAD54B	0	0.0666667
1786	RAD51D	0	0.0666667
1787	RAD51B	0	0.0666667
1788	RAD51	1	0.0666667
1789	RAD23B	0	0.0666667
1790	RAC2	2	0.0666667
1791	RAC1	1	0.0666667
1792	RAB3A	0	0.0666667
1793	RAB36	0	0.0666667
1794	RAB32	1	0.0666667
1795	RAB31	0	0.0666667
1796	RAB11FIP5	0	0.0666667
1797	QTRT1	0	0.0666667
1798	PYCR1	0	0.0666667
1799	PXN	1	0.0666667
1800	PXDN	1	0.0666667
1801	PWAR5	0	0.0666667
1802	PVALB	0	0.0666667
1803	PTTG1	0	0.0666667
1804	PTPRZ1	0	0.0666667
1805	PTPRR	0	0.0666667
1806	PTPRO	1	0.0666667
1807	PTPRM	0	0.0666667
1808	PTPRC	8	0.0666667
1809	PTPN6	2	0.0666667
1810	PTPN5	0	0.0666667
1811	PTPN3	0	0.0666667
1812	PTMS	0	0.0666667
1813	PTMA	0	0.0666667
1814	PTK2B	1	0.0666667
1815	PTH	7	0.0666667
1816	PTGS1	1	0.0666667
1817	PTGR1	0	0.0666667
1818	PTGER4	0	0.0666667
1819	PTGER3	2	0.0666667
1820	PTCH2	0	0.0666667
1821	PTBP1	0	0.0666667
1822	PTBHS	0	0.0666667
1823	PTAR1	0	0.0666667
1824	PSRC1	0	0.0666667
1825	PSME1	1	0.0666667
1826	PSMD6	0	0.0666667
1827	PSMD2	2	0.0666667
1828	PSMD11	0	0.0666667
1829	PSMB9	2	0.0666667
1830	PSMB8	1	0.0666667
1831	PSMB6	0	0.0666667
1832	PSMB10	0	0.0666667
1833	PSAP	1	0.0666667
1834	PRRT4	0	0.0666667
1835	PRR5L	0	0.0666667
1836	PRR5	0	0.0666667
1837	PRR18	1	0.0666667
1838	PRPS1	0	0.0666667
1839	PRPH2	0	0.0666667
1840	PROX1	0	0.0666667
1841	PROKR1	0	0.0666667
1842	PRODH	0	0.0666667
1843	PROCR	2	0.0666667
1844	PRND	0	0.0666667
1845	PRMT6	0	0.0666667
1846	PRM1	0	0.0666667
1847	PRLTS4	0	0.0666667
1848	PRLR	0	0.0666667
1849	PRLHR	0	0.0666667
1850	PRL	2	0.0666667
1851	PRKG2	0	0.0666667
1852	PRKG1	1	0.0666667
1853	PRKCQ	0	0.0666667
1854	PRKCI	0	0.0666667
1855	PRKCG	0	0.0666667
1856	PRKCE	0	0.0666667
1857	PRKCB	0	0.0666667
1858	PRKAR2B	0	0.0666667
1859	PRKAG3	1	0.0666667
1860	PRKAG1	1	0.0666667
1861	PRKACG	0	0.0666667
1862	PRKAB2	1	0.0666667
1863	PRICKLE1	1	0.0666667
1864	PRH2	0	0.0666667
1865	PREX1	1	0.0666667
1866	PREP	1	0.0666667
1867	PRELP	1	0.0666667
1868	PRDX5	2	0.0666667
1869	PRDX4	3	0.0666667
1870	PRDX3	4	0.0666667
1871	PRDX2	3	0.0666667
1872	PRDM2	0	0.0666667
1873	PRDM14	0	0.0666667
1874	PRDM1	1	0.0666667
1875	PQBP1	1	0.0666667
1876	PPY	1	0.0666667
1877	PPWD1	0	0.0666667
1878	PPT1	0	0.0666667
1879	PPP3R1	1	0.0666667
1880	PPP2R2C	0	0.0666667
1881	PPP2CA	0	0.0666667
1882	PPP1R9A	0	0.0666667
1883	PPP1R26-AS1	0	0.0666667
1884	PPP1R26	0	0.0666667
1885	PPP1R1B	3	0.0666667
1886	PPP1R17	1	0.0666667
1887	PPP1R14B	0	0.0666667
1888	PPP1CA	0	0.0666667
1889	PPOX	0	0.0666667
1890	PPIF	0	0.0666667
1891	PPIC	0	0.0666667
1892	PPIB	0	0.0666667
1893	PPARD	3	0.0666667
1894	POU4F3	0	0.0666667
1895	POU4F1	0	0.0666667
1896	POU3F3	0	0.0666667
1897	POU2F3	0	0.0666667
1898	POTED	0	0.0666667
1899	POTEC	0	0.0666667
1900	POSTN	5	0.0666667
1901	PORCN	0	0.0666667
1902	PON3	0	0.0666667
1903	PON2	2	0.0666667
1904	POMT2	1	0.0666667
1905	POMGNT1	0	0.0666667
1906	POLR1C	0	0.0666667
1907	POLDIP3	0	0.0666667
1908	POLD4	0	0.0666667
1909	POLD1	3	0.0666667
1910	POLA1	0	0.0666667
1911	POGLUT1	0	0.0666667
1912	POGK	0	0.0666667
1913	PODXL	0	0.0666667
1914	PNPT1	0	0.0666667
1915	PNP	0	0.0666667
1916	PNMT	0	0.0666667
1917	PNMAL2	0	0.0666667
1918	PNMA2	0	0.0666667
1919	PNLIPRP2	0	0.0666667
1920	PMS2	0	0.0666667
1921	PMP22	4	0.0666667
1922	PMM2	1	0.0666667
1923	PMGEDSV	0	0.0666667
1924	PMF1-BGLAP	0	0.0666667
1925	PMF1	0	0.0666667
1926	PMEPA1	0	0.0666667
1927	PMD	0	0.0666667
1928	PMCH	0	0.0666667
1929	PLXNA4	0	0.0666667
1930	PLXDC2	0	0.0666667
1931	PLOD1	0	0.0666667
1932	PLIN2	2	0.0666667
1933	PLG	1	0.0666667
1934	PLEKHF1	0	0.0666667
1935	PLEKHB1	0	0.0666667
1936	PLEKHA7	0	0.0666667
1937	PLEK	0	0.0666667
1938	PLD6	0	0.0666667
1939	PLD5	0	0.0666667
1940	PLD3	0	0.0666667
1941	PLCH2	0	0.0666667
1942	PLCG2	0	0.0666667
1943	PLCD1	0	0.0666667
1944	PLCB1	0	0.0666667
1945	PLAUR	1	0.0666667
1946	PLA2R1	1	0.0666667
1947	PLA2G7	4	0.0666667
1948	PLA2G6	0	0.0666667
1949	PKNOX2	0	0.0666667
1950	PKN1	0	0.0666667
1951	PKM	0	0.0666667
1952	PKDREJ	0	0.0666667
1953	PKD1L2	0	0.0666667
1954	PKD1	0	0.0666667
1955	PITX3	0	0.0666667
1956	PITX2	0	0.0666667
1957	PITRM1	0	0.0666667
1958	PITPNM3	0	0.0666667
1959	PITPNM2	0	0.0666667
1960	PITPNM1	0	0.0666667
1961	PITPNC1	0	0.0666667
1962	PIT1	0	0.0666667
1963	PIPOX	0	0.0666667
1964	PILRB	0	0.0666667
1965	PIK3R3	0	0.0666667
1966	PIK3R2	0	0.0666667
1967	PIGQ	0	0.0666667
1968	PIGN	0	0.0666667
1969	PIGC	0	0.0666667
1970	PICK1	1	0.0666667
1971	PIAS3	0	0.0666667
1972	PI4KB	0	0.0666667
1973	PI3KCB	0	0.0666667
1974	PHYHIP	0	0.0666667
1975	PHOX2B	0	0.0666667
1976	PHLPP1	1	0.0666667
1977	PHLDB1	0	0.0666667
1978	PHKG1P1	0	0.0666667
1979	PHKG1	0	0.0666667
1980	PHEX	0	0.0666667
1981	PGR	0	0.0666667
1982	PGLYRP2	0	0.0666667
1983	PGK1	0	0.0666667
1984	PGBD3	0	0.0666667
1985	PFKFB4	0	0.0666667
1986	PFKFB1	0	0.0666667
1987	PFBMFT2	0	0.0666667
1988	PEX2	1	0.0666667
1989	PEX10	0	0.0666667
1990	PERP	1	0.0666667
1991	PER3	5	0.0666667
1992	PER2	4	0.0666667
1993	PER1	4	0.0666667
1994	PECR	0	0.0666667
1995	PECAM1	2	0.0666667
1996	PEBP1	1	0.0666667
1997	PDZRN3	0	0.0666667
1998	PDZK1IP1	0	0.0666667
[truncated: 2,062 more rows]
